# Supplementary material for: No evidence of immunosurveillance in mutation-hotspot-driven clonal hematopoiesis
Source: Nat Genet. 2026 Jun 29;58(7):1643–50. doi: 10.1038/s41588-026-02594-y (PMC13364711; doi:10.1038/s41588-026-02594-y)
Supplement: Supplementary file 3 — Raw source data underlying Figs. 1, 2, 4 and 5 and Extended Data Figs. 2, 4 and 7–10. [file 41588_2026_2594_MOESM3_ESM.xlsx]

## Sheet: fig1b
	Source data fig 1b
	gene_var	variable	value	param	status	group	gene_var2
	SF3B1_K700E	n_all_top	192458	n	all	top half	SF3B1 K700E
	DNMT3A_R882L	n_all_top	192458	n	all	top half	DNMT3A R882L
	MPL_W515L	n_all_top	192458	n	all	top half	MPL W515L
	DNMT3A_R882P	n_all_top	192458	n	all	top half	DNMT3A R882P
	DNMT3A_R882H	n_all_top	192458	n	all	top half	DNMT3A R882H
	DNMT3A_R736H	n_all_top	192458	n	all	top half	DNMT3A R736H
	DNMT3A_R729G	n_all_top	192458	n	all	top half	DNMT3A R729G
	DNMT3A_R736S	n_all_top	192458	n	all	top half	DNMT3A R736S
	DNMT3A_Y735F	n_all_top	192458	n	all	top half	DNMT3A Y735F
	IDH2_R140Q	n_all_top	192458	n	all	top half	IDH2 R140Q
	DNMT3A_R729W	n_all_top	192458	n	all	top half	DNMT3A R729W
	DNMT3A_P904L	n_all_top	192458	n	all	top half	DNMT3A P904L
	TP53_R273H	n_all_top	192458	n	all	top half	TP53 R273H
	DNMT3A_Y735S	n_all_top	192458	n	all	top half	DNMT3A Y735S
	DNMT3A_P904Q	n_all_top	192458	n	all	top half	DNMT3A P904Q
	DNMT3A_P904R	n_all_top	192458	n	all	top half	DNMT3A P904R
	DNMT3A_R736L	n_all_top	192458	n	all	top half	DNMT3A R736L
	GNB1_K57E	n_all_top	192458	n	all	top half	GNB1 K57E
	DNMT3A_R326S	n_all_top	192458	n	all	top half	DNMT3A R326S
	DNMT3A_R736G	n_all_top	192458	n	all	top half	DNMT3A R736G
	SF3B1_K666N	n_all_top	192458	n	all	top half	SF3B1 K666N
	DNMT3A_R326G	n_all_top	192458	n	all	top half	DNMT3A R326G
	DNMT3A_R882S	n_all_top	192458	n	all	top half	DNMT3A R882S
	SRSF2_P95R	n_all_top	192458	n	all	top half	SRSF2 P95R
	DNMT3A_R736C	n_all_top	192458	n	all	top half	DNMT3A R736C
	IDH1_R132H	n_all_top	192458	n	all	top half	IDH1 R132H
	KRAS_G12D	n_all_top	192458	n	all	top half	KRAS G12D
	NRAS_G12D	n_all_top	192458	n	all	top half	NRAS G12D
	IDH2_R172K	n_all_top	192458	n	all	top half	IDH2 R172K
	SRSF2_P95L	n_all_top	192458	n	all	top half	SRSF2 P95L
	DNMT3A_R882C	n_all_top	192458	n	all	top half	DNMT3A R882C
	DNMT3A_R326C	n_all_top	192458	n	all	top half	DNMT3A R326C
	DNMT3A_Y735C	n_all_top	192458	n	all	top half	DNMT3A Y735C
	SRSF2_P95H	n_all_top	192458	n	all	top half	SRSF2 P95H
	KRAS_G12S	n_all_top	192458	n	all	top half	KRAS G12S
	TP53_R175H	n_all_top	192458	n	all	top half	TP53 R175H
	JAK2_V617F	n_all_top	192458	n	all	top half	JAK2 V617F
	DNMT3A_R771*	n_all_top	192458	n	all	top half	DNMT3A R771*
	DNMT3A_R598*	n_all_top	192458	n	all	top half	DNMT3A R598*
	DNMT3A_R320*	n_all_top	192458	n	all	top half	DNMT3A R320*
	SF3B1_K700E	n_all_bottom	192457	n	all	bottom half	SF3B1 K700E
	DNMT3A_R882L	n_all_bottom	192457	n	all	bottom half	DNMT3A R882L
	MPL_W515L	n_all_bottom	192457	n	all	bottom half	MPL W515L
	DNMT3A_R882P	n_all_bottom	192457	n	all	bottom half	DNMT3A R882P
	DNMT3A_R882H	n_all_bottom	192457	n	all	bottom half	DNMT3A R882H
	DNMT3A_R736H	n_all_bottom	192457	n	all	bottom half	DNMT3A R736H
	DNMT3A_R729G	n_all_bottom	192457	n	all	bottom half	DNMT3A R729G
	DNMT3A_R736S	n_all_bottom	192457	n	all	bottom half	DNMT3A R736S
	DNMT3A_Y735F	n_all_bottom	192457	n	all	bottom half	DNMT3A Y735F
	IDH2_R140Q	n_all_bottom	192457	n	all	bottom half	IDH2 R140Q
	DNMT3A_R729W	n_all_bottom	192457	n	all	bottom half	DNMT3A R729W
	DNMT3A_P904L	n_all_bottom	192457	n	all	bottom half	DNMT3A P904L
	TP53_R273H	n_all_bottom	192457	n	all	bottom half	TP53 R273H
	DNMT3A_Y735S	n_all_bottom	192457	n	all	bottom half	DNMT3A Y735S
	DNMT3A_P904Q	n_all_bottom	192457	n	all	bottom half	DNMT3A P904Q
	DNMT3A_P904R	n_all_bottom	192457	n	all	bottom half	DNMT3A P904R
	DNMT3A_R736L	n_all_bottom	192457	n	all	bottom half	DNMT3A R736L
	GNB1_K57E	n_all_bottom	192457	n	all	bottom half	GNB1 K57E
	DNMT3A_R326S	n_all_bottom	192457	n	all	bottom half	DNMT3A R326S
	DNMT3A_R736G	n_all_bottom	192457	n	all	bottom half	DNMT3A R736G
	SF3B1_K666N	n_all_bottom	192457	n	all	bottom half	SF3B1 K666N
	DNMT3A_R326G	n_all_bottom	192457	n	all	bottom half	DNMT3A R326G
	DNMT3A_R882S	n_all_bottom	192457	n	all	bottom half	DNMT3A R882S
	SRSF2_P95R	n_all_bottom	192457	n	all	bottom half	SRSF2 P95R
	DNMT3A_R736C	n_all_bottom	192457	n	all	bottom half	DNMT3A R736C
	IDH1_R132H	n_all_bottom	192457	n	all	bottom half	IDH1 R132H
	KRAS_G12D	n_all_bottom	192457	n	all	bottom half	KRAS G12D
	NRAS_G12D	n_all_bottom	192457	n	all	bottom half	NRAS G12D
	IDH2_R172K	n_all_bottom	192457	n	all	bottom half	IDH2 R172K
	SRSF2_P95L	n_all_bottom	192457	n	all	bottom half	SRSF2 P95L
	DNMT3A_R882C	n_all_bottom	192457	n	all	bottom half	DNMT3A R882C
	DNMT3A_R326C	n_all_bottom	192457	n	all	bottom half	DNMT3A R326C
	DNMT3A_Y735C	n_all_bottom	192457	n	all	bottom half	DNMT3A Y735C
	SRSF2_P95H	n_all_bottom	192457	n	all	bottom half	SRSF2 P95H
	KRAS_G12S	n_all_bottom	192457	n	all	bottom half	KRAS G12S
	TP53_R175H	n_all_bottom	192457	n	all	bottom half	TP53 R175H
	JAK2_V617F	n_all_bottom	192457	n	all	bottom half	JAK2 V617F
	DNMT3A_R771*	n_all_bottom	192457	n	all	bottom half	DNMT3A R771*
	DNMT3A_R598*	n_all_bottom	192457	n	all	bottom half	DNMT3A R598*
	DNMT3A_R320*	n_all_bottom	192457	n	all	bottom half	DNMT3A R320*
	SF3B1_K700E	n_carriers_top	93	n	carriers	top half	SF3B1 K700E
	DNMT3A_R882L	n_carriers_top	18	n	carriers	top half	DNMT3A R882L
	MPL_W515L	n_carriers_top	17	n	carriers	top half	MPL W515L
	DNMT3A_R882P	n_carriers_top	17	n	carriers	top half	DNMT3A R882P
	DNMT3A_R882H	n_carriers_top	851	n	carriers	top half	DNMT3A R882H
	DNMT3A_R736H	n_carriers_top	295	n	carriers	top half	DNMT3A R736H
	DNMT3A_R729G	n_carriers_top	43	n	carriers	top half	DNMT3A R729G
	DNMT3A_R736S	n_carriers_top	87	n	carriers	top half	DNMT3A R736S
	DNMT3A_Y735F	n_carriers_top	12	n	carriers	top half	DNMT3A Y735F
	IDH2_R140Q	n_carriers_top	77	n	carriers	top half	IDH2 R140Q
	DNMT3A_R729W	n_carriers_top	170	n	carriers	top half	DNMT3A R729W
	DNMT3A_P904L	n_carriers_top	236	n	carriers	top half	DNMT3A P904L
	TP53_R273H	n_carriers_top	14	n	carriers	top half	TP53 R273H
	DNMT3A_Y735S	n_carriers_top	46	n	carriers	top half	DNMT3A Y735S
	DNMT3A_P904Q	n_carriers_top	76	n	carriers	top half	DNMT3A P904Q
	DNMT3A_P904R	n_carriers_top	11	n	carriers	top half	DNMT3A P904R
	DNMT3A_R736L	n_carriers_top	15	n	carriers	top half	DNMT3A R736L
	GNB1_K57E	n_carriers_top	127	n	carriers	top half	GNB1 K57E
	DNMT3A_R326S	n_carriers_top	127	n	carriers	top half	DNMT3A R326S
	DNMT3A_R736G	n_carriers_top	12	n	carriers	top half	DNMT3A R736G
	SF3B1_K666N	n_carriers_top	26	n	carriers	top half	SF3B1 K666N
	DNMT3A_R326G	n_carriers_top	19	n	carriers	top half	DNMT3A R326G
	DNMT3A_R882S	n_carriers_top	96	n	carriers	top half	DNMT3A R882S
	SRSF2_P95R	n_carriers_top	48	n	carriers	top half	SRSF2 P95R
	DNMT3A_R736C	n_carriers_top	218	n	carriers	top half	DNMT3A R736C
	IDH1_R132H	n_carriers_top	18	n	carriers	top half	IDH1 R132H
	KRAS_G12D	n_carriers_top	5	n	carriers	top half	KRAS G12D
	NRAS_G12D	n_carriers_top	8	n	carriers	top half	NRAS G12D
	IDH2_R172K	n_carriers_top	4	n	carriers	top half	IDH2 R172K
	SRSF2_P95L	n_carriers_top	61	n	carriers	top half	SRSF2 P95L
	DNMT3A_R882C	n_carriers_top	498	n	carriers	top half	DNMT3A R882C
	DNMT3A_R326C	n_carriers_top	208	n	carriers	top half	DNMT3A R326C
	DNMT3A_Y735C	n_carriers_top	399	n	carriers	top half	DNMT3A Y735C
	SRSF2_P95H	n_carriers_top	143	n	carriers	top half	SRSF2 P95H
	KRAS_G12S	n_carriers_top	7	n	carriers	top half	KRAS G12S
	TP53_R175H	n_carriers_top	10	n	carriers	top half	TP53 R175H
	JAK2_V617F	n_carriers_top	167	n	carriers	top half	JAK2 V617F
	DNMT3A_R771*	n_carriers_top	212	n	carriers	top half	DNMT3A R771*
	DNMT3A_R598*	n_carriers_top	209	n	carriers	top half	DNMT3A R598*
	DNMT3A_R320*	n_carriers_top	172	n	carriers	top half	DNMT3A R320*
	SF3B1_K700E	n_carriers_bottom	93	n	carriers	bottom half	SF3B1 K700E
	DNMT3A_R882L	n_carriers_bottom	19	n	carriers	bottom half	DNMT3A R882L
	MPL_W515L	n_carriers_bottom	11	n	carriers	bottom half	MPL W515L
	DNMT3A_R882P	n_carriers_bottom	21	n	carriers	bottom half	DNMT3A R882P
	DNMT3A_R882H	n_carriers_bottom	813	n	carriers	bottom half	DNMT3A R882H
	DNMT3A_R736H	n_carriers_bottom	285	n	carriers	bottom half	DNMT3A R736H
	DNMT3A_R729G	n_carriers_bottom	33	n	carriers	bottom half	DNMT3A R729G
	DNMT3A_R736S	n_carriers_bottom	88	n	carriers	bottom half	DNMT3A R736S
	DNMT3A_Y735F	n_carriers_bottom	16	n	carriers	bottom half	DNMT3A Y735F
	IDH2_R140Q	n_carriers_bottom	53	n	carriers	bottom half	IDH2 R140Q
	DNMT3A_R729W	n_carriers_bottom	192	n	carriers	bottom half	DNMT3A R729W
	DNMT3A_P904L	n_carriers_bottom	227	n	carriers	bottom half	DNMT3A P904L
	TP53_R273H	n_carriers_bottom	13	n	carriers	bottom half	TP53 R273H
	DNMT3A_Y735S	n_carriers_bottom	26	n	carriers	bottom half	DNMT3A Y735S
	DNMT3A_P904Q	n_carriers_bottom	69	n	carriers	bottom half	DNMT3A P904Q
	DNMT3A_P904R	n_carriers_bottom	6	n	carriers	bottom half	DNMT3A P904R
	DNMT3A_R736L	n_carriers_bottom	14	n	carriers	bottom half	DNMT3A R736L
	GNB1_K57E	n_carriers_bottom	155	n	carriers	bottom half	GNB1 K57E
	DNMT3A_R326S	n_carriers_bottom	120	n	carriers	bottom half	DNMT3A R326S
	DNMT3A_R736G	n_carriers_bottom	17	n	carriers	bottom half	DNMT3A R736G
	SF3B1_K666N	n_carriers_bottom	39	n	carriers	bottom half	SF3B1 K666N
	DNMT3A_R326G	n_carriers_bottom	12	n	carriers	bottom half	DNMT3A R326G
	DNMT3A_R882S	n_carriers_bottom	96	n	carriers	bottom half	DNMT3A R882S
	SRSF2_P95R	n_carriers_bottom	41	n	carriers	bottom half	SRSF2 P95R
	DNMT3A_R736C	n_carriers_bottom	185	n	carriers	bottom half	DNMT3A R736C
	IDH1_R132H	n_carriers_bottom	21	n	carriers	bottom half	IDH1 R132H
	KRAS_G12D	n_carriers_bottom	11	n	carriers	bottom half	KRAS G12D
	NRAS_G12D	n_carriers_bottom	8	n	carriers	bottom half	NRAS G12D
	IDH2_R172K	n_carriers_bottom	11	n	carriers	bottom half	IDH2 R172K
	SRSF2_P95L	n_carriers_bottom	46	n	carriers	bottom half	SRSF2 P95L
	DNMT3A_R882C	n_carriers_bottom	508	n	carriers	bottom half	DNMT3A R882C
	DNMT3A_R326C	n_carriers_bottom	180	n	carriers	bottom half	DNMT3A R326C
	DNMT3A_Y735C	n_carriers_bottom	394	n	carriers	bottom half	DNMT3A Y735C
	SRSF2_P95H	n_carriers_bottom	142	n	carriers	bottom half	SRSF2 P95H
	KRAS_G12S	n_carriers_bottom	7	n	carriers	bottom half	KRAS G12S
	TP53_R175H	n_carriers_bottom	12	n	carriers	bottom half	TP53 R175H
	JAK2_V617F	n_carriers_bottom	149	n	carriers	bottom half	JAK2 V617F
	DNMT3A_R771*	n_carriers_bottom	214	n	carriers	bottom half	DNMT3A R771*
	DNMT3A_R598*	n_carriers_bottom	210	n	carriers	bottom half	DNMT3A R598*
	DNMT3A_R320*	n_carriers_bottom	195	n	carriers	bottom half	DNMT3A R320*

## Sheet: fig1c
	Source data fig 1c
	gene_var	VAF	var_depth	variable	value	CH_variant	CH_status	log_score	median_score	group	gene_var2	CH_variant2	CH_status2
				score_DNMT3A_P904L	0.391	DNMT3A_P904L	0	0.407823	0.58838	bottom half		DNMT3A P904L	CH-negative
				score_DNMT3A_P904L	0.258	DNMT3A_P904L	0	0.58838	0.58838	bottom half		DNMT3A P904L	CH-negative
				score_DNMT3A_P904L	0.066	DNMT3A_P904L	0	1.18046	0.58838	top half		DNMT3A P904L	CH-negative
				score_DNMT3A_P904L	0.258	DNMT3A_P904L	0	0.58838	0.58838	bottom half		DNMT3A P904L	CH-negative
				score_DNMT3A_P904L	0.187	DNMT3A_P904L	0	0.728158	0.58838	top half		DNMT3A P904L	CH-negative
				score_DNMT3A_P904L	0.258	DNMT3A_P904L	0	0.58838	0.58838	bottom half		DNMT3A P904L	CH-negative
				score_DNMT3A_P904L	0.187	DNMT3A_P904L	0	0.728158	0.58838	top half		DNMT3A P904L	CH-negative
				score_DNMT3A_P904L	0.187	DNMT3A_P904L	0	0.728158	0.58838	top half		DNMT3A P904L	CH-negative
				score_DNMT3A_P904L	0.753	DNMT3A_P904L	0	0.123205	0.58838	bottom half		DNMT3A P904L	CH-negative
				score_DNMT3A_P904L	0.187	DNMT3A_P904L	0	0.728158	0.58838	top half		DNMT3A P904L	CH-negative
				score_DNMT3A_P904L	0.358	DNMT3A_P904L	0	0.446117	0.58838	bottom half		DNMT3A P904L	CH-negative
				score_DNMT3A_P904L	0.403	DNMT3A_P904L	0	0.394695	0.58838	bottom half		DNMT3A P904L	CH-negative
				score_DNMT3A_P904L	0.596	DNMT3A_P904L	0	0.224754	0.58838	bottom half		DNMT3A P904L	CH-negative
				score_DNMT3A_P904L	0.258	DNMT3A_P904L	0	0.58838	0.58838	top half		DNMT3A P904L	CH-negative
				score_DNMT3A_P904L	0.258	DNMT3A_P904L	0	0.58838	0.58838	bottom half		DNMT3A P904L	CH-negative
				score_DNMT3A_P904L	0.066	DNMT3A_P904L	0	1.18046	0.58838	top half		DNMT3A P904L	CH-negative
				score_DNMT3A_P904L	0.066	DNMT3A_P904L	0	1.18046	0.58838	top half		DNMT3A P904L	CH-negative
				score_DNMT3A_P904L	0.394	DNMT3A_P904L	0	0.404504	0.58838	bottom half		DNMT3A P904L	CH-negative
				score_DNMT3A_P904L	0.196	DNMT3A_P904L	0	0.707744	0.58838	top half		DNMT3A P904L	CH-negative
				score_DNMT3A_P904L	0.258	DNMT3A_P904L	0	0.58838	0.58838	bottom half		DNMT3A P904L	CH-negative
				score_DNMT3A_P904L	0.258	DNMT3A_P904L	0	0.58838	0.58838	bottom half		DNMT3A P904L	CH-negative
	DNMT3A_R882C	0.0285714	2	score_DNMT3A_P904L	0.187	DNMT3A_P904L	0	0.728158	0.58838	top half	DNMT3A R882C	DNMT3A P904L	CH-negative
				score_DNMT3A_P904L	0.258	DNMT3A_P904L	0	0.58838	0.58838	bottom half		DNMT3A P904L	CH-negative
				score_DNMT3A_P904L	0.753	DNMT3A_P904L	0	0.123205	0.58838	bottom half		DNMT3A P904L	CH-negative
				score_DNMT3A_P904L	0.358	DNMT3A_P904L	0	0.446117	0.58838	bottom half		DNMT3A P904L	CH-negative
				score_DNMT3A_P904L	0.066	DNMT3A_P904L	0	1.18046	0.58838	top half		DNMT3A P904L	CH-negative
				score_DNMT3A_P904L	0.068	DNMT3A_P904L	0	1.16749	0.58838	top half		DNMT3A P904L	CH-negative
				score_DNMT3A_P904L	0.402	DNMT3A_P904L	0	0.395774	0.58838	bottom half		DNMT3A P904L	CH-negative
				score_DNMT3A_P904L	0.196	DNMT3A_P904L	0	0.707744	0.58838	top half		DNMT3A P904L	CH-negative
	DNMT3A_R882C	0.133333	8	score_DNMT3A_P904L	0.39	DNMT3A_P904L	0	0.408935	0.58838	bottom half	DNMT3A R882C	DNMT3A P904L	CH-negative
				score_DNMT3A_P904L	0.066	DNMT3A_P904L	0	1.18046	0.58838	top half		DNMT3A P904L	CH-negative
				score_DNMT3A_P904L	0.385	DNMT3A_P904L	0	0.414539	0.58838	bottom half		DNMT3A P904L	CH-negative
				score_DNMT3A_P904L	0.258	DNMT3A_P904L	0	0.58838	0.58838	top half		DNMT3A P904L	CH-negative
				score_DNMT3A_P904L	0.39	DNMT3A_P904L	0	0.408935	0.58838	bottom half		DNMT3A P904L	CH-negative
				score_DNMT3A_P904L	0.187	DNMT3A_P904L	0	0.728158	0.58838	top half		DNMT3A P904L	CH-negative
				score_DNMT3A_P904L	0.066	DNMT3A_P904L	0	1.18046	0.58838	top half		DNMT3A P904L	CH-negative
				score_DNMT3A_P904L	0.066	DNMT3A_P904L	0	1.18046	0.58838	top half		DNMT3A P904L	CH-negative
				score_DNMT3A_P904L	0.403	DNMT3A_P904L	0	0.394695	0.58838	bottom half		DNMT3A P904L	CH-negative
				score_DNMT3A_P904L	0.068	DNMT3A_P904L	0	1.16749	0.58838	top half		DNMT3A P904L	CH-negative
				score_DNMT3A_P904L	0.258	DNMT3A_P904L	0	0.58838	0.58838	bottom half		DNMT3A P904L	CH-negative
				score_DNMT3A_P904L	0.39	DNMT3A_P904L	0	0.408935	0.58838	bottom half		DNMT3A P904L	CH-negative
				score_DNMT3A_P904L	0.068	DNMT3A_P904L	0	1.16749	0.58838	top half		DNMT3A P904L	CH-negative
				score_DNMT3A_P904L	0.258	DNMT3A_P904L	0	0.58838	0.58838	bottom half		DNMT3A P904L	CH-negative
				score_DNMT3A_P904L	0.677	DNMT3A_P904L	0	0.169411	0.58838	bottom half		DNMT3A P904L	CH-negative
				score_DNMT3A_P904L	0.258	DNMT3A_P904L	0	0.58838	0.58838	bottom half		DNMT3A P904L	CH-negative
				score_DNMT3A_P904L	0.066	DNMT3A_P904L	0	1.18046	0.58838	top half		DNMT3A P904L	CH-negative
				score_DNMT3A_P904L	0.753	DNMT3A_P904L	0	0.123205	0.58838	bottom half		DNMT3A P904L	CH-negative
				score_DNMT3A_P904L	0.201	DNMT3A_P904L	0	0.696804	0.58838	top half		DNMT3A P904L	CH-negative
				score_DNMT3A_P904L	0.358	DNMT3A_P904L	0	0.446117	0.58838	bottom half		DNMT3A P904L	CH-negative
				score_DNMT3A_P904L	0.196	DNMT3A_P904L	0	0.707744	0.58838	top half		DNMT3A P904L	CH-negative
				score_DNMT3A_P904L	0.358	DNMT3A_P904L	0	0.446117	0.58838	bottom half		DNMT3A P904L	CH-negative
				score_DNMT3A_P904L	0.258	DNMT3A_P904L	0	0.58838	0.58838	top half		DNMT3A P904L	CH-negative
				score_DNMT3A_P904L	0.358	DNMT3A_P904L	0	0.446117	0.58838	bottom half		DNMT3A P904L	CH-negative
				score_DNMT3A_P904L	0.209	DNMT3A_P904L	0	0.679854	0.58838	top half		DNMT3A P904L	CH-negative
				score_DNMT3A_P904L	0.066	DNMT3A_P904L	0	1.18046	0.58838	top half		DNMT3A P904L	CH-negative
				score_DNMT3A_P904L	0.125	DNMT3A_P904L	0	0.90309	0.58838	top half		DNMT3A P904L	CH-negative
				score_DNMT3A_P904L	0.125	DNMT3A_P904L	0	0.90309	0.58838	top half		DNMT3A P904L	CH-negative
				score_DNMT3A_P904L	0.201	DNMT3A_P904L	0	0.696804	0.58838	top half		DNMT3A P904L	CH-negative
				score_DNMT3A_P904L	0.753	DNMT3A_P904L	0	0.123205	0.58838	bottom half		DNMT3A P904L	CH-negative
				score_DNMT3A_P904L	0.358	DNMT3A_P904L	0	0.446117	0.58838	bottom half		DNMT3A P904L	CH-negative
				score_DNMT3A_P904L	0.684	DNMT3A_P904L	0	0.164944	0.58838	bottom half		DNMT3A P904L	CH-negative
				score_DNMT3A_P904L	0.068	DNMT3A_P904L	0	1.16749	0.58838	top half		DNMT3A P904L	CH-negative
				score_DNMT3A_P904L	0.753	DNMT3A_P904L	0	0.123205	0.58838	bottom half		DNMT3A P904L	CH-negative
				score_DNMT3A_P904L	0.187	DNMT3A_P904L	0	0.728158	0.58838	top half		DNMT3A P904L	CH-negative
				score_DNMT3A_P904L	0.066	DNMT3A_P904L	0	1.18046	0.58838	top half		DNMT3A P904L	CH-negative
				score_DNMT3A_P904L	0.187	DNMT3A_P904L	0	0.728158	0.58838	top half		DNMT3A P904L	CH-negative
				score_DNMT3A_P904L	0.358	DNMT3A_P904L	0	0.446117	0.58838	bottom half		DNMT3A P904L	CH-negative
				score_DNMT3A_P904L	0.196	DNMT3A_P904L	0	0.707744	0.58838	top half		DNMT3A P904L	CH-negative
				score_DNMT3A_P904L	0.358	DNMT3A_P904L	0	0.446117	0.58838	bottom half		DNMT3A P904L	CH-negative
				score_DNMT3A_P904L	0.258	DNMT3A_P904L	0	0.58838	0.58838	top half		DNMT3A P904L	CH-negative
				score_DNMT3A_P904L	0.196	DNMT3A_P904L	0	0.707744	0.58838	top half		DNMT3A P904L	CH-negative
				score_DNMT3A_P904L	0.258	DNMT3A_P904L	0	0.58838	0.58838	top half		DNMT3A P904L	CH-negative
				score_DNMT3A_P904L	0.258	DNMT3A_P904L	0	0.58838	0.58838	bottom half		DNMT3A P904L	CH-negative
				score_DNMT3A_P904L	0.196	DNMT3A_P904L	0	0.707744	0.58838	top half		DNMT3A P904L	CH-negative
				score_DNMT3A_P904L	0.196	DNMT3A_P904L	0	0.707744	0.58838	top half		DNMT3A P904L	CH-negative
				score_DNMT3A_P904L	0.358	DNMT3A_P904L	0	0.446117	0.58838	bottom half		DNMT3A P904L	CH-negative
				score_DNMT3A_P904L	0.39	DNMT3A_P904L	0	0.408935	0.58838	bottom half		DNMT3A P904L	CH-negative
				score_DNMT3A_P904L	0.187	DNMT3A_P904L	0	0.728158	0.58838	top half		DNMT3A P904L	CH-negative
				score_DNMT3A_P904L	0.358	DNMT3A_P904L	0	0.446117	0.58838	bottom half		DNMT3A P904L	CH-negative
				score_DNMT3A_P904L	0.684	DNMT3A_P904L	0	0.164944	0.58838	bottom half		DNMT3A P904L	CH-negative
				score_DNMT3A_P904L	0.201	DNMT3A_P904L	0	0.696804	0.58838	top half		DNMT3A P904L	CH-negative
				score_DNMT3A_P904L	0.068	DNMT3A_P904L	0	1.16749	0.58838	top half		DNMT3A P904L	CH-negative
				score_DNMT3A_P904L	0.066	DNMT3A_P904L	0	1.18046	0.58838	top half		DNMT3A P904L	CH-negative
				score_DNMT3A_P904L	0.201	DNMT3A_P904L	0	0.696804	0.58838	top half		DNMT3A P904L	CH-negative
				score_DNMT3A_P904L	0.684	DNMT3A_P904L	0	0.164944	0.58838	bottom half		DNMT3A P904L	CH-negative
				score_DNMT3A_P904L	0.753	DNMT3A_P904L	0	0.123205	0.58838	bottom half		DNMT3A P904L	CH-negative
				score_DNMT3A_P904L	0.258	DNMT3A_P904L	0	0.58838	0.58838	bottom half		DNMT3A P904L	CH-negative
				score_DNMT3A_P904L	0.066	DNMT3A_P904L	0	1.18046	0.58838	top half		DNMT3A P904L	CH-negative
				score_DNMT3A_P904L	0.068	DNMT3A_P904L	0	1.16749	0.58838	top half		DNMT3A P904L	CH-negative
				score_DNMT3A_P904L	0.258	DNMT3A_P904L	0	0.58838	0.58838	bottom half		DNMT3A P904L	CH-negative
				score_DNMT3A_P904L	0.196	DNMT3A_P904L	0	0.707744	0.58838	top half		DNMT3A P904L	CH-negative
				score_DNMT3A_P904L	0.196	DNMT3A_P904L	0	0.707744	0.58838	top half		DNMT3A P904L	CH-negative
				score_DNMT3A_P904L	0.358	DNMT3A_P904L	0	0.446117	0.58838	bottom half		DNMT3A P904L	CH-negative
				score_DNMT3A_P904L	0.187	DNMT3A_P904L	0	0.728158	0.58838	top half		DNMT3A P904L	CH-negative
				score_DNMT3A_P904L	0.753	DNMT3A_P904L	0	0.123205	0.58838	bottom half		DNMT3A P904L	CH-negative
				score_DNMT3A_P904L	0.196	DNMT3A_P904L	0	0.707744	0.58838	top half		DNMT3A P904L	CH-negative
				score_DNMT3A_P904L	0.258	DNMT3A_P904L	0	0.58838	0.58838	bottom half		DNMT3A P904L	CH-negative
				score_DNMT3A_P904L	0.258	DNMT3A_P904L	0	0.58838	0.58838	bottom half		DNMT3A P904L	CH-negative
				score_DNMT3A_P904L	0.258	DNMT3A_P904L	0	0.58838	0.58838	bottom half		DNMT3A P904L	CH-negative
				score_DNMT3A_P904L	0.385	DNMT3A_P904L	0	0.414539	0.58838	bottom half		DNMT3A P904L	CH-negative
				score_DNMT3A_P904L	0.187	DNMT3A_P904L	0	0.728158	0.58838	top half		DNMT3A P904L	CH-negative
				score_DNMT3A_P904L	0.187	DNMT3A_P904L	0	0.728158	0.58838	top half		DNMT3A P904L	CH-negative
				score_DNMT3A_P904L	0.358	DNMT3A_P904L	0	0.446117	0.58838	bottom half		DNMT3A P904L	CH-negative
				score_DNMT3A_P904L	0.358	DNMT3A_P904L	0	0.446117	0.58838	bottom half		DNMT3A P904L	CH-negative
				score_DNMT3A_P904L	0.258	DNMT3A_P904L	0	0.58838	0.58838	top half		DNMT3A P904L	CH-negative
				score_DNMT3A_P904L	0.258	DNMT3A_P904L	0	0.58838	0.58838	top half		DNMT3A P904L	CH-negative
				score_DNMT3A_P904L	0.753	DNMT3A_P904L	0	0.123205	0.58838	bottom half		DNMT3A P904L	CH-negative
				score_DNMT3A_P904L	0.403	DNMT3A_P904L	0	0.394695	0.58838	bottom half		DNMT3A P904L	CH-negative
				score_DNMT3A_P904L	0.258	DNMT3A_P904L	0	0.58838	0.58838	bottom half		DNMT3A P904L	CH-negative
				score_DNMT3A_P904L	0.068	DNMT3A_P904L	0	1.16749	0.58838	top half		DNMT3A P904L	CH-negative
				score_DNMT3A_P904L	0.258	DNMT3A_P904L	0	0.58838	0.58838	bottom half		DNMT3A P904L	CH-negative
				score_DNMT3A_P904L	0.066	DNMT3A_P904L	0	1.18046	0.58838	top half		DNMT3A P904L	CH-negative
				score_DNMT3A_P904L	0.258	DNMT3A_P904L	0	0.58838	0.58838	bottom half		DNMT3A P904L	CH-negative
				score_DNMT3A_P904L	0.358	DNMT3A_P904L	0	0.446117	0.58838	bottom half		DNMT3A P904L	CH-negative
				score_DNMT3A_P904L	0.684	DNMT3A_P904L	0	0.164944	0.58838	bottom half		DNMT3A P904L	CH-negative
				score_DNMT3A_P904L	0.187	DNMT3A_P904L	0	0.728158	0.58838	top half		DNMT3A P904L	CH-negative
				score_DNMT3A_P904L	0.187	DNMT3A_P904L	0	0.728158	0.58838	top half		DNMT3A P904L	CH-negative
				score_DNMT3A_P904L	0.258	DNMT3A_P904L	0	0.58838	0.58838	bottom half		DNMT3A P904L	CH-negative
				score_DNMT3A_P904L	0.196	DNMT3A_P904L	0	0.707744	0.58838	top half		DNMT3A P904L	CH-negative
				score_DNMT3A_P904L	0.358	DNMT3A_P904L	0	0.446117	0.58838	bottom half		DNMT3A P904L	CH-negative
				score_DNMT3A_P904L	0.187	DNMT3A_P904L	0	0.728158	0.58838	top half		DNMT3A P904L	CH-negative
				score_DNMT3A_P904L	0.258	DNMT3A_P904L	0	0.58838	0.58838	bottom half		DNMT3A P904L	CH-negative
				score_DNMT3A_P904L	0.066	DNMT3A_P904L	0	1.18046	0.58838	top half		DNMT3A P904L	CH-negative
				score_DNMT3A_P904L	0.068	DNMT3A_P904L	0	1.16749	0.58838	top half		DNMT3A P904L	CH-negative
				score_DNMT3A_P904L	0.951	DNMT3A_P904L	0	0.0218195	0.58838	bottom half		DNMT3A P904L	CH-negative
				score_DNMT3A_P904L	0.258	DNMT3A_P904L	0	0.58838	0.58838	bottom half		DNMT3A P904L	CH-negative
				score_DNMT3A_P904L	0.187	DNMT3A_P904L	0	0.728158	0.58838	top half		DNMT3A P904L	CH-negative
				score_DNMT3A_P904L	0.187	DNMT3A_P904L	0	0.728158	0.58838	top half		DNMT3A P904L	CH-negative
				score_DNMT3A_P904L	0.066	DNMT3A_P904L	0	1.18046	0.58838	top half		DNMT3A P904L	CH-negative
				score_DNMT3A_P904L	0.125	DNMT3A_P904L	0	0.90309	0.58838	top half		DNMT3A P904L	CH-negative
				score_DNMT3A_P904L	0.258	DNMT3A_P904L	0	0.58838	0.58838	bottom half		DNMT3A P904L	CH-negative
				score_DNMT3A_P904L	0.396	DNMT3A_P904L	0	0.402305	0.58838	bottom half		DNMT3A P904L	CH-negative
				score_DNMT3A_P904L	0.066	DNMT3A_P904L	0	1.18046	0.58838	top half		DNMT3A P904L	CH-negative
				score_DNMT3A_P904L	0.403	DNMT3A_P904L	0	0.394695	0.58838	bottom half		DNMT3A P904L	CH-negative
				score_DNMT3A_P904L	0.066	DNMT3A_P904L	0	1.18046	0.58838	top half		DNMT3A P904L	CH-negative
				score_DNMT3A_P904L	0.066	DNMT3A_P904L	0	1.18046	0.58838	top half		DNMT3A P904L	CH-negative
				score_DNMT3A_P904L	0.187	DNMT3A_P904L	0	0.728158	0.58838	top half		DNMT3A P904L	CH-negative
				score_DNMT3A_P904L	0.125	DNMT3A_P904L	0	0.90309	0.58838	top half		DNMT3A P904L	CH-negative
				score_DNMT3A_P904L	0.196	DNMT3A_P904L	0	0.707744	0.58838	top half		DNMT3A P904L	CH-negative
				score_DNMT3A_P904L	0.187	DNMT3A_P904L	0	0.728158	0.58838	top half		DNMT3A P904L	CH-negative
				score_DNMT3A_P904L	0.403	DNMT3A_P904L	0	0.394695	0.58838	bottom half		DNMT3A P904L	CH-negative
				score_DNMT3A_P904L	0.358	DNMT3A_P904L	0	0.446117	0.58838	bottom half		DNMT3A P904L	CH-negative
				score_DNMT3A_P904L	0.125	DNMT3A_P904L	0	0.90309	0.58838	top half		DNMT3A P904L	CH-negative
				score_DNMT3A_P904L	0.196	DNMT3A_P904L	0	0.707744	0.58838	top half		DNMT3A P904L	CH-negative
				score_DNMT3A_P904L	0.258	DNMT3A_P904L	0	0.58838	0.58838	bottom half		DNMT3A P904L	CH-negative
				score_DNMT3A_P904L	0.358	DNMT3A_P904L	0	0.446117	0.58838	bottom half		DNMT3A P904L	CH-negative
				score_DNMT3A_P904L	0.187	DNMT3A_P904L	0	0.728158	0.58838	top half		DNMT3A P904L	CH-negative
				score_DNMT3A_P904L	0.358	DNMT3A_P904L	0	0.446117	0.58838	bottom half		DNMT3A P904L	CH-negative
				score_DNMT3A_P904L	0.899	DNMT3A_P904L	0	0.0462403	0.58838	bottom half		DNMT3A P904L	CH-negative
				score_DNMT3A_P904L	0.258	DNMT3A_P904L	0	0.58838	0.58838	top half		DNMT3A P904L	CH-negative
				score_DNMT3A_P904L	0.39	DNMT3A_P904L	0	0.408935	0.58838	bottom half		DNMT3A P904L	CH-negative
				score_DNMT3A_P904L	0.068	DNMT3A_P904L	0	1.16749	0.58838	top half		DNMT3A P904L	CH-negative
				score_DNMT3A_P904L	0.753	DNMT3A_P904L	0	0.123205	0.58838	bottom half		DNMT3A P904L	CH-negative
				score_DNMT3A_P904L	0.066	DNMT3A_P904L	0	1.18046	0.58838	top half		DNMT3A P904L	CH-negative
				score_DNMT3A_P904L	0.771	DNMT3A_P904L	0	0.112946	0.58838	bottom half		DNMT3A P904L	CH-negative
				score_DNMT3A_P904L	0.066	DNMT3A_P904L	0	1.18046	0.58838	top half		DNMT3A P904L	CH-negative
				score_DNMT3A_P904L	0.403	DNMT3A_P904L	0	0.394695	0.58838	bottom half		DNMT3A P904L	CH-negative
				score_DNMT3A_P904L	0.187	DNMT3A_P904L	0	0.728158	0.58838	top half		DNMT3A P904L	CH-negative
				score_DNMT3A_P904L	0.39	DNMT3A_P904L	0	0.408935	0.58838	bottom half		DNMT3A P904L	CH-negative
				score_DNMT3A_P904L	0.068	DNMT3A_P904L	0	1.16749	0.58838	top half		DNMT3A P904L	CH-negative
				score_DNMT3A_P904L	0.068	DNMT3A_P904L	0	1.16749	0.58838	top half		DNMT3A P904L	CH-negative
				score_DNMT3A_P904L	0.125	DNMT3A_P904L	0	0.90309	0.58838	top half		DNMT3A P904L	CH-negative
				score_DNMT3A_P904L	0.066	DNMT3A_P904L	0	1.18046	0.58838	top half		DNMT3A P904L	CH-negative
				score_DNMT3A_P904L	0.403	DNMT3A_P904L	0	0.394695	0.58838	bottom half		DNMT3A P904L	CH-negative
				score_DNMT3A_P904L	0.385	DNMT3A_P904L	0	0.414539	0.58838	bottom half		DNMT3A P904L	CH-negative
				score_DNMT3A_P904L	0.197	DNMT3A_P904L	0	0.705534	0.58838	top half		DNMT3A P904L	CH-negative
				score_DNMT3A_P904L	0.196	DNMT3A_P904L	0	0.707744	0.58838	top half		DNMT3A P904L	CH-negative
				score_DNMT3A_P904L	0.187	DNMT3A_P904L	0	0.728158	0.58838	top half		DNMT3A P904L	CH-negative
				score_DNMT3A_P904L	0.201	DNMT3A_P904L	0	0.696804	0.58838	top half		DNMT3A P904L	CH-negative
				score_DNMT3A_P904L	0.358	DNMT3A_P904L	0	0.446117	0.58838	bottom half		DNMT3A P904L	CH-negative
				score_DNMT3A_P904L	0.258	DNMT3A_P904L	0	0.58838	0.58838	bottom half		DNMT3A P904L	CH-negative
				score_DNMT3A_P904L	0.196	DNMT3A_P904L	0	0.707744	0.58838	top half		DNMT3A P904L	CH-negative
				score_DNMT3A_P904L	0.684	DNMT3A_P904L	0	0.164944	0.58838	bottom half		DNMT3A P904L	CH-negative
				score_DNMT3A_P904L	0.066	DNMT3A_P904L	0	1.18046	0.58838	top half		DNMT3A P904L	CH-negative
				score_DNMT3A_P904L	0.068	DNMT3A_P904L	0	1.16749	0.58838	top half		DNMT3A P904L	CH-negative
				score_DNMT3A_P904L	0.691	DNMT3A_P904L	0	0.160522	0.58838	bottom half		DNMT3A P904L	CH-negative
				score_DNMT3A_P904L	1.304	DNMT3A_P904L	0	-0.115278	0.58838	bottom half		DNMT3A P904L	CH-negative
				score_DNMT3A_P904L	0.187	DNMT3A_P904L	0	0.728158	0.58838	top half		DNMT3A P904L	CH-negative
				score_DNMT3A_P904L	0.066	DNMT3A_P904L	0	1.18046	0.58838	top half		DNMT3A P904L	CH-negative
				score_DNMT3A_P904L	0.771	DNMT3A_P904L	0	0.112946	0.58838	bottom half		DNMT3A P904L	CH-negative
				score_DNMT3A_P904L	0.196	DNMT3A_P904L	0	0.707744	0.58838	top half		DNMT3A P904L	CH-negative
				score_DNMT3A_P904L	0.196	DNMT3A_P904L	0	0.707744	0.58838	top half		DNMT3A P904L	CH-negative
				score_DNMT3A_P904L	0.196	DNMT3A_P904L	0	0.707744	0.58838	top half		DNMT3A P904L	CH-negative
				score_DNMT3A_P904L	0.684	DNMT3A_P904L	0	0.164944	0.58838	bottom half		DNMT3A P904L	CH-negative
				score_DNMT3A_P904L	0.196	DNMT3A_P904L	0	0.707744	0.58838	top half		DNMT3A P904L	CH-negative
				score_DNMT3A_P904L	0.403	DNMT3A_P904L	0	0.394695	0.58838	bottom half		DNMT3A P904L	CH-negative
				score_DNMT3A_P904L	0.396	DNMT3A_P904L	0	0.402305	0.58838	bottom half		DNMT3A P904L	CH-negative
				score_DNMT3A_P904L	0.258	DNMT3A_P904L	0	0.58838	0.58838	top half		DNMT3A P904L	CH-negative
				score_DNMT3A_P904L	0.066	DNMT3A_P904L	0	1.18046	0.58838	top half		DNMT3A P904L	CH-negative
				score_DNMT3A_P904L	0.358	DNMT3A_P904L	0	0.446117	0.58838	bottom half		DNMT3A P904L	CH-negative
				score_DNMT3A_P904L	0.258	DNMT3A_P904L	0	0.58838	0.58838	bottom half		DNMT3A P904L	CH-negative
				score_DNMT3A_P904L	0.201	DNMT3A_P904L	0	0.696804	0.58838	top half		DNMT3A P904L	CH-negative
				score_DNMT3A_P904L	0.066	DNMT3A_P904L	0	1.18046	0.58838	top half		DNMT3A P904L	CH-negative
				score_DNMT3A_P904L	0.238	DNMT3A_P904L	0	0.623423	0.58838	top half		DNMT3A P904L	CH-negative
				score_DNMT3A_P904L	0.187	DNMT3A_P904L	0	0.728158	0.58838	top half		DNMT3A P904L	CH-negative
				score_DNMT3A_P904L	0.403	DNMT3A_P904L	0	0.394695	0.58838	bottom half		DNMT3A P904L	CH-negative
				score_DNMT3A_P904L	0.066	DNMT3A_P904L	0	1.18046	0.58838	top half		DNMT3A P904L	CH-negative
				score_DNMT3A_P904L	0.461	DNMT3A_P904L	0	0.336299	0.58838	bottom half		DNMT3A P904L	CH-negative
				score_DNMT3A_P904L	0.258	DNMT3A_P904L	0	0.58838	0.58838	top half		DNMT3A P904L	CH-negative
				score_DNMT3A_P904L	0.068	DNMT3A_P904L	0	1.16749	0.58838	top half		DNMT3A P904L	CH-negative
				score_DNMT3A_P904L	0.187	DNMT3A_P904L	0	0.728158	0.58838	top half		DNMT3A P904L	CH-negative
				score_DNMT3A_P904L	0.196	DNMT3A_P904L	0	0.707744	0.58838	top half		DNMT3A P904L	CH-negative
				score_DNMT3A_P904L	0.753	DNMT3A_P904L	0	0.123205	0.58838	bottom half		DNMT3A P904L	CH-negative
				score_DNMT3A_P904L	0.066	DNMT3A_P904L	0	1.18046	0.58838	top half		DNMT3A P904L	CH-negative
				score_DNMT3A_P904L	0.258	DNMT3A_P904L	0	0.58838	0.58838	bottom half		DNMT3A P904L	CH-negative
				score_DNMT3A_P904L	0.358	DNMT3A_P904L	0	0.446117	0.58838	bottom half		DNMT3A P904L	CH-negative
				score_DNMT3A_P904L	0.066	DNMT3A_P904L	0	1.18046	0.58838	top half		DNMT3A P904L	CH-negative
				score_DNMT3A_P904L	0.066	DNMT3A_P904L	0	1.18046	0.58838	top half		DNMT3A P904L	CH-negative
				score_DNMT3A_P904L	0.358	DNMT3A_P904L	0	0.446117	0.58838	bottom half		DNMT3A P904L	CH-negative
				score_DNMT3A_P904L	0.358	DNMT3A_P904L	0	0.446117	0.58838	bottom half		DNMT3A P904L	CH-negative
				score_DNMT3A_P904L	0.258	DNMT3A_P904L	0	0.58838	0.58838	bottom half		DNMT3A P904L	CH-negative
				score_DNMT3A_P904L	0.196	DNMT3A_P904L	0	0.707744	0.58838	top half		DNMT3A P904L	CH-negative
				score_DNMT3A_P904L	0.201	DNMT3A_P904L	0	0.696804	0.58838	top half		DNMT3A P904L	CH-negative
	DNMT3A_R320*	0.0190476	2	score_DNMT3A_P904L	0.771	DNMT3A_P904L	0	0.112946	0.58838	bottom half	DNMT3A R320*	DNMT3A P904L	CH-negative
				score_DNMT3A_P904L	0.403	DNMT3A_P904L	0	0.394695	0.58838	bottom half		DNMT3A P904L	CH-negative
				score_DNMT3A_P904L	0.403	DNMT3A_P904L	0	0.394695	0.58838	bottom half		DNMT3A P904L	CH-negative
				score_DNMT3A_P904L	0.258	DNMT3A_P904L	0	0.58838	0.58838	top half		DNMT3A P904L	CH-negative
				score_DNMT3A_P904L	0.258	DNMT3A_P904L	0	0.58838	0.58838	bottom half		DNMT3A P904L	CH-negative
				score_DNMT3A_P904L	0.358	DNMT3A_P904L	0	0.446117	0.58838	bottom half		DNMT3A P904L	CH-negative
				score_DNMT3A_P904L	0.187	DNMT3A_P904L	0	0.728158	0.58838	top half		DNMT3A P904L	CH-negative
				score_DNMT3A_P904L	0.068	DNMT3A_P904L	0	1.16749	0.58838	top half		DNMT3A P904L	CH-negative
				score_DNMT3A_P904L	0.258	DNMT3A_P904L	0	0.58838	0.58838	bottom half		DNMT3A P904L	CH-negative
				score_DNMT3A_P904L	0.187	DNMT3A_P904L	0	0.728158	0.58838	top half		DNMT3A P904L	CH-negative
				score_DNMT3A_P904L	0.403	DNMT3A_P904L	0	0.394695	0.58838	bottom half		DNMT3A P904L	CH-negative
				score_DNMT3A_P904L	0.951	DNMT3A_P904L	0	0.0218195	0.58838	bottom half		DNMT3A P904L	CH-negative
				score_DNMT3A_P904L	0.258	DNMT3A_P904L	0	0.58838	0.58838	top half		DNMT3A P904L	CH-negative
				score_DNMT3A_P904L	0.196	DNMT3A_P904L	0	0.707744	0.58838	top half		DNMT3A P904L	CH-negative
				score_DNMT3A_P904L	0.196	DNMT3A_P904L	0	0.707744	0.58838	top half		DNMT3A P904L	CH-negative
				score_DNMT3A_P904L	0.258	DNMT3A_P904L	0	0.58838	0.58838	top half		DNMT3A P904L	CH-negative
				score_DNMT3A_P904L	0.258	DNMT3A_P904L	0	0.58838	0.58838	bottom half		DNMT3A P904L	CH-negative
				score_DNMT3A_P904L	0.258	DNMT3A_P904L	0	0.58838	0.58838	bottom half		DNMT3A P904L	CH-negative
				score_DNMT3A_P904L	0.258	DNMT3A_P904L	0	0.58838	0.58838	bottom half		DNMT3A P904L	CH-negative
				score_DNMT3A_P904L	0.358	DNMT3A_P904L	0	0.446117	0.58838	bottom half		DNMT3A P904L	CH-negative
				score_DNMT3A_P904L	0.403	DNMT3A_P904L	0	0.394695	0.58838	bottom half		DNMT3A P904L	CH-negative
				score_DNMT3A_P904L	0.068	DNMT3A_P904L	0	1.16749	0.58838	top half		DNMT3A P904L	CH-negative
				score_DNMT3A_P904L	0.358	DNMT3A_P904L	0	0.446117	0.58838	bottom half		DNMT3A P904L	CH-negative
				score_DNMT3A_P904L	0.066	DNMT3A_P904L	0	1.18046	0.58838	top half		DNMT3A P904L	CH-negative
				score_DNMT3A_P904L	0.168	DNMT3A_P904L	0	0.774691	0.58838	top half		DNMT3A P904L	CH-negative
				score_DNMT3A_P904L	0.066	DNMT3A_P904L	0	1.18046	0.58838	top half		DNMT3A P904L	CH-negative
				score_DNMT3A_P904L	0.068	DNMT3A_P904L	0	1.16749	0.58838	top half		DNMT3A P904L	CH-negative
	DNMT3A_R736H	0.0617284	5	score_DNMT3A_P904L	0.385	DNMT3A_P904L	0	0.414539	0.58838	bottom half	DNMT3A R736H	DNMT3A P904L	CH-negative
				score_DNMT3A_P904L	0.596	DNMT3A_P904L	0	0.224754	0.58838	bottom half		DNMT3A P904L	CH-negative
				score_DNMT3A_P904L	0.684	DNMT3A_P904L	0	0.164944	0.58838	bottom half		DNMT3A P904L	CH-negative
				score_DNMT3A_P904L	0.068	DNMT3A_P904L	0	1.16749	0.58838	top half		DNMT3A P904L	CH-negative
				score_DNMT3A_P904L	0.066	DNMT3A_P904L	0	1.18046	0.58838	top half		DNMT3A P904L	CH-negative
				score_DNMT3A_P904L	0.187	DNMT3A_P904L	0	0.728158	0.58838	top half		DNMT3A P904L	CH-negative
				score_DNMT3A_P904L	0.358	DNMT3A_P904L	0	0.446117	0.58838	bottom half		DNMT3A P904L	CH-negative
				score_DNMT3A_P904L	0.196	DNMT3A_P904L	0	0.707744	0.58838	top half		DNMT3A P904L	CH-negative
				score_DNMT3A_P904L	0.258	DNMT3A_P904L	0	0.58838	0.58838	bottom half		DNMT3A P904L	CH-negative
				score_DNMT3A_P904L	0.753	DNMT3A_P904L	0	0.123205	0.58838	bottom half		DNMT3A P904L	CH-negative
				score_DNMT3A_P904L	0.258	DNMT3A_P904L	0	0.58838	0.58838	bottom half		DNMT3A P904L	CH-negative
				score_DNMT3A_P904L	0.196	DNMT3A_P904L	0	0.707744	0.58838	top half		DNMT3A P904L	CH-negative
				score_DNMT3A_P904L	0.196	DNMT3A_P904L	0	0.707744	0.58838	top half		DNMT3A P904L	CH-negative
				score_DNMT3A_P904L	0.258	DNMT3A_P904L	0	0.58838	0.58838	bottom half		DNMT3A P904L	CH-negative
				score_DNMT3A_P904L	0.187	DNMT3A_P904L	0	0.728158	0.58838	top half		DNMT3A P904L	CH-negative
				score_DNMT3A_P904L	0.201	DNMT3A_P904L	0	0.696804	0.58838	top half		DNMT3A P904L	CH-negative
				score_DNMT3A_P904L	0.066	DNMT3A_P904L	0	1.18046	0.58838	top half		DNMT3A P904L	CH-negative
				score_DNMT3A_P904L	0.258	DNMT3A_P904L	0	0.58838	0.58838	bottom half		DNMT3A P904L	CH-negative
				score_DNMT3A_P904L	0.258	DNMT3A_P904L	0	0.58838	0.58838	bottom half		DNMT3A P904L	CH-negative
				score_DNMT3A_P904L	0.066	DNMT3A_P904L	0	1.18046	0.58838	top half		DNMT3A P904L	CH-negative
				score_DNMT3A_P904L	0.196	DNMT3A_P904L	0	0.707744	0.58838	top half		DNMT3A P904L	CH-negative
				score_DNMT3A_P904L	0.066	DNMT3A_P904L	0	1.18046	0.58838	top half		DNMT3A P904L	CH-negative
				score_DNMT3A_P904L	0.258	DNMT3A_P904L	0	0.58838	0.58838	top half		DNMT3A P904L	CH-negative
				score_DNMT3A_P904L	0.258	DNMT3A_P904L	0	0.58838	0.58838	bottom half		DNMT3A P904L	CH-negative
				score_DNMT3A_P904L	0.201	DNMT3A_P904L	0	0.696804	0.58838	top half		DNMT3A P904L	CH-negative
				score_DNMT3A_P904L	0.066	DNMT3A_P904L	0	1.18046	0.58838	top half		DNMT3A P904L	CH-negative
				score_DNMT3A_P904L	0.196	DNMT3A_P904L	0	0.707744	0.58838	top half		DNMT3A P904L	CH-negative
				score_DNMT3A_P904L	0.068	DNMT3A_P904L	0	1.16749	0.58838	top half		DNMT3A P904L	CH-negative
				score_DNMT3A_P904L	0.385	DNMT3A_P904L	0	0.414539	0.58838	bottom half		DNMT3A P904L	CH-negative
				score_DNMT3A_P904L	0.461	DNMT3A_P904L	0	0.336299	0.58838	bottom half		DNMT3A P904L	CH-negative
				score_DNMT3A_P904L	0.258	DNMT3A_P904L	0	0.58838	0.58838	bottom half		DNMT3A P904L	CH-negative
				score_DNMT3A_P904L	0.358	DNMT3A_P904L	0	0.446117	0.58838	bottom half		DNMT3A P904L	CH-negative
				score_DNMT3A_P904L	0.753	DNMT3A_P904L	0	0.123205	0.58838	bottom half		DNMT3A P904L	CH-negative
				score_DNMT3A_P904L	0.258	DNMT3A_P904L	0	0.58838	0.58838	bottom half		DNMT3A P904L	CH-negative
				score_DNMT3A_P904L	0.258	DNMT3A_P904L	0	0.58838	0.58838	bottom half		DNMT3A P904L	CH-negative
				score_DNMT3A_P904L	0.068	DNMT3A_P904L	0	1.16749	0.58838	top half		DNMT3A P904L	CH-negative
				score_DNMT3A_P904L	0.753	DNMT3A_P904L	0	0.123205	0.58838	bottom half		DNMT3A P904L	CH-negative
				score_DNMT3A_P904L	0.358	DNMT3A_P904L	0	0.446117	0.58838	bottom half		DNMT3A P904L	CH-negative
				score_DNMT3A_P904L	0.391	DNMT3A_P904L	0	0.407823	0.58838	bottom half		DNMT3A P904L	CH-negative
				score_DNMT3A_P904L	0.196	DNMT3A_P904L	0	0.707744	0.58838	top half		DNMT3A P904L	CH-negative
				score_DNMT3A_P904L	0.596	DNMT3A_P904L	0	0.224754	0.58838	bottom half		DNMT3A P904L	CH-negative
				score_DNMT3A_P904L	0.403	DNMT3A_P904L	0	0.394695	0.58838	bottom half		DNMT3A P904L	CH-negative
				score_DNMT3A_P904L	0.771	DNMT3A_P904L	0	0.112946	0.58838	bottom half		DNMT3A P904L	CH-negative
				score_DNMT3A_P904L	0.187	DNMT3A_P904L	0	0.728158	0.58838	top half		DNMT3A P904L	CH-negative
				score_DNMT3A_P904L	0.258	DNMT3A_P904L	0	0.58838	0.58838	top half		DNMT3A P904L	CH-negative
				score_DNMT3A_P904L	0.258	DNMT3A_P904L	0	0.58838	0.58838	bottom half		DNMT3A P904L	CH-negative
				score_DNMT3A_P904L	0.187	DNMT3A_P904L	0	0.728158	0.58838	top half		DNMT3A P904L	CH-negative
				score_DNMT3A_P904L	0.066	DNMT3A_P904L	0	1.18046	0.58838	top half		DNMT3A P904L	CH-negative
				score_DNMT3A_P904L	0.385	DNMT3A_P904L	0	0.414539	0.58838	bottom half		DNMT3A P904L	CH-negative
				score_DNMT3A_P904L	0.258	DNMT3A_P904L	0	0.58838	0.58838	top half		DNMT3A P904L	CH-negative
				score_DNMT3A_P904L	0.403	DNMT3A_P904L	0	0.394695	0.58838	bottom half		DNMT3A P904L	CH-negative
				score_DNMT3A_P904L	0.258	DNMT3A_P904L	0	0.58838	0.58838	bottom half		DNMT3A P904L	CH-negative
				score_DNMT3A_P904L	0.258	DNMT3A_P904L	0	0.58838	0.58838	top half		DNMT3A P904L	CH-negative
				score_DNMT3A_P904L	0.187	DNMT3A_P904L	0	0.728158	0.58838	top half		DNMT3A P904L	CH-negative
				score_DNMT3A_P904L	0.066	DNMT3A_P904L	0	1.18046	0.58838	top half		DNMT3A P904L	CH-negative
				score_DNMT3A_P904L	0.753	DNMT3A_P904L	0	0.123205	0.58838	bottom half		DNMT3A P904L	CH-negative
				score_DNMT3A_P904L	0.753	DNMT3A_P904L	0	0.123205	0.58838	bottom half		DNMT3A P904L	CH-negative
				score_DNMT3A_P904L	0.403	DNMT3A_P904L	0	0.394695	0.58838	bottom half		DNMT3A P904L	CH-negative
				score_DNMT3A_P904L	0.258	DNMT3A_P904L	0	0.58838	0.58838	bottom half		DNMT3A P904L	CH-negative
				score_DNMT3A_P904L	0.258	DNMT3A_P904L	0	0.58838	0.58838	top half		DNMT3A P904L	CH-negative
				score_DNMT3A_P904L	0.385	DNMT3A_P904L	0	0.414539	0.58838	bottom half		DNMT3A P904L	CH-negative
				score_DNMT3A_P904L	0.684	DNMT3A_P904L	0	0.164944	0.58838	bottom half		DNMT3A P904L	CH-negative
				score_DNMT3A_P904L	0.358	DNMT3A_P904L	0	0.446117	0.58838	bottom half		DNMT3A P904L	CH-negative
	DNMT3A_R882C	0.0416667	2	score_DNMT3A_P904L	0.196	DNMT3A_P904L	0	0.707744	0.58838	top half	DNMT3A R882C	DNMT3A P904L	CH-negative
				score_DNMT3A_P904L	0.771	DNMT3A_P904L	0	0.112946	0.58838	bottom half		DNMT3A P904L	CH-negative
				score_DNMT3A_P904L	0.066	DNMT3A_P904L	0	1.18046	0.58838	top half		DNMT3A P904L	CH-negative
				score_DNMT3A_P904L	0.196	DNMT3A_P904L	0	0.707744	0.58838	top half		DNMT3A P904L	CH-negative
				score_DNMT3A_P904L	0.753	DNMT3A_P904L	0	0.123205	0.58838	bottom half		DNMT3A P904L	CH-negative
				score_DNMT3A_P904L	0.403	DNMT3A_P904L	0	0.394695	0.58838	bottom half		DNMT3A P904L	CH-negative
				score_DNMT3A_P904L	0.068	DNMT3A_P904L	0	1.16749	0.58838	top half		DNMT3A P904L	CH-negative
				score_DNMT3A_P904L	0.258	DNMT3A_P904L	0	0.58838	0.58838	bottom half		DNMT3A P904L	CH-negative
				score_DNMT3A_P904L	0.066	DNMT3A_P904L	0	1.18046	0.58838	top half		DNMT3A P904L	CH-negative
				score_DNMT3A_P904L	0.187	DNMT3A_P904L	0	0.728158	0.58838	top half		DNMT3A P904L	CH-negative
				score_DNMT3A_P904L	0.258	DNMT3A_P904L	0	0.58838	0.58838	top half		DNMT3A P904L	CH-negative
				score_DNMT3A_P904L	0.066	DNMT3A_P904L	0	1.18046	0.58838	top half		DNMT3A P904L	CH-negative
				score_DNMT3A_P904L	1.441	DNMT3A_P904L	0	-0.158664	0.58838	bottom half		DNMT3A P904L	CH-negative
	DNMT3A_R729W	0.0263158	2	score_DNMT3A_P904L	0.187	DNMT3A_P904L	0	0.728158	0.58838	top half	DNMT3A R729W	DNMT3A P904L	CH-negative
				score_DNMT3A_P904L	0.188	DNMT3A_P904L	0	0.725842	0.58838	top half		DNMT3A P904L	CH-negative
				score_DNMT3A_P904L	0.125	DNMT3A_P904L	0	0.90309	0.58838	top half		DNMT3A P904L	CH-negative
				score_DNMT3A_P904L	0.068	DNMT3A_P904L	0	1.16749	0.58838	top half		DNMT3A P904L	CH-negative
				score_DNMT3A_P904L	0.258	DNMT3A_P904L	0	0.58838	0.58838	top half		DNMT3A P904L	CH-negative
				score_DNMT3A_P904L	0.066	DNMT3A_P904L	0	1.18046	0.58838	top half		DNMT3A P904L	CH-negative
				score_DNMT3A_P904L	0.066	DNMT3A_P904L	0	1.18046	0.58838	top half		DNMT3A P904L	CH-negative
				score_DNMT3A_P904L	0.187	DNMT3A_P904L	0	0.728158	0.58838	top half		DNMT3A P904L	CH-negative
				score_DNMT3A_P904L	0.391	DNMT3A_P904L	0	0.407823	0.58838	bottom half		DNMT3A P904L	CH-negative
				score_DNMT3A_P904L	0.258	DNMT3A_P904L	0	0.58838	0.58838	bottom half		DNMT3A P904L	CH-negative
				score_DNMT3A_P904L	0.066	DNMT3A_P904L	0	1.18046	0.58838	top half		DNMT3A P904L	CH-negative
				score_DNMT3A_P904L	0.068	DNMT3A_P904L	0	1.16749	0.58838	top half		DNMT3A P904L	CH-negative
				score_DNMT3A_P904L	0.201	DNMT3A_P904L	0	0.696804	0.58838	top half		DNMT3A P904L	CH-negative
				score_DNMT3A_P904L	0.258	DNMT3A_P904L	0	0.58838	0.58838	bottom half		DNMT3A P904L	CH-negative
				score_DNMT3A_P904L	0.258	DNMT3A_P904L	0	0.58838	0.58838	top half		DNMT3A P904L	CH-negative
				score_DNMT3A_P904L	0.196	DNMT3A_P904L	0	0.707744	0.58838	top half		DNMT3A P904L	CH-negative
				score_DNMT3A_P904L	0.391	DNMT3A_P904L	0	0.407823	0.58838	bottom half		DNMT3A P904L	CH-negative
				score_DNMT3A_P904L	0.125	DNMT3A_P904L	0	0.90309	0.58838	top half		DNMT3A P904L	CH-negative
				score_DNMT3A_P904L	0.066	DNMT3A_P904L	0	1.18046	0.58838	top half		DNMT3A P904L	CH-negative
				score_DNMT3A_P904L	0.258	DNMT3A_P904L	0	0.58838	0.58838	bottom half		DNMT3A P904L	CH-negative
				score_DNMT3A_P904L	0.188	DNMT3A_P904L	0	0.725842	0.58838	top half		DNMT3A P904L	CH-negative
				score_DNMT3A_P904L	0.258	DNMT3A_P904L	0	0.58838	0.58838	top half		DNMT3A P904L	CH-negative
				score_DNMT3A_P904L	0.187	DNMT3A_P904L	0	0.728158	0.58838	top half		DNMT3A P904L	CH-negative
				score_DNMT3A_P904L	0.068	DNMT3A_P904L	0	1.16749	0.58838	top half		DNMT3A P904L	CH-negative
				score_DNMT3A_P904L	0.358	DNMT3A_P904L	0	0.446117	0.58838	bottom half		DNMT3A P904L	CH-negative
				score_DNMT3A_P904L	0.258	DNMT3A_P904L	0	0.58838	0.58838	top half		DNMT3A P904L	CH-negative
				score_DNMT3A_P904L	0.258	DNMT3A_P904L	0	0.58838	0.58838	top half		DNMT3A P904L	CH-negative
				score_DNMT3A_P904L	0.258	DNMT3A_P904L	0	0.58838	0.58838	bottom half		DNMT3A P904L	CH-negative
				score_DNMT3A_P904L	0.196	DNMT3A_P904L	0	0.707744	0.58838	top half		DNMT3A P904L	CH-negative
				score_DNMT3A_P904L	0.201	DNMT3A_P904L	0	0.696804	0.58838	top half		DNMT3A P904L	CH-negative
				score_DNMT3A_P904L	0.813	DNMT3A_P904L	0	0.0899095	0.58838	bottom half		DNMT3A P904L	CH-negative
				score_DNMT3A_P904L	0.018	DNMT3A_P904L	0	1.74473	0.58838	top half		DNMT3A P904L	CH-negative
				score_DNMT3A_P904L	0.258	DNMT3A_P904L	0	0.58838	0.58838	bottom half		DNMT3A P904L	CH-negative
				score_DNMT3A_P904L	0.068	DNMT3A_P904L	0	1.16749	0.58838	top half		DNMT3A P904L	CH-negative
				score_DNMT3A_P904L	0.258	DNMT3A_P904L	0	0.58838	0.58838	bottom half		DNMT3A P904L	CH-negative
				score_DNMT3A_P904L	0.753	DNMT3A_P904L	0	0.123205	0.58838	bottom half		DNMT3A P904L	CH-negative
				score_DNMT3A_P904L	0.258	DNMT3A_P904L	0	0.58838	0.58838	bottom half		DNMT3A P904L	CH-negative
				score_DNMT3A_P904L	0.068	DNMT3A_P904L	0	1.16749	0.58838	top half		DNMT3A P904L	CH-negative
				score_DNMT3A_P904L	0.187	DNMT3A_P904L	0	0.728158	0.58838	top half		DNMT3A P904L	CH-negative
				score_DNMT3A_P904L	0.187	DNMT3A_P904L	0	0.728158	0.58838	top half		DNMT3A P904L	CH-negative
				score_DNMT3A_P904L	0.258	DNMT3A_P904L	0	0.58838	0.58838	bottom half		DNMT3A P904L	CH-negative
				score_DNMT3A_P904L	0.385	DNMT3A_P904L	0	0.414539	0.58838	bottom half		DNMT3A P904L	CH-negative
				score_DNMT3A_P904L	0.358	DNMT3A_P904L	0	0.446117	0.58838	bottom half		DNMT3A P904L	CH-negative
				score_DNMT3A_P904L	0.187	DNMT3A_P904L	0	0.728158	0.58838	top half		DNMT3A P904L	CH-negative
				score_DNMT3A_P904L	0.201	DNMT3A_P904L	0	0.696804	0.58838	top half		DNMT3A P904L	CH-negative
				score_DNMT3A_P904L	0.753	DNMT3A_P904L	0	0.123205	0.58838	bottom half		DNMT3A P904L	CH-negative
				score_DNMT3A_P904L	0.187	DNMT3A_P904L	0	0.728158	0.58838	top half		DNMT3A P904L	CH-negative
				score_DNMT3A_P904L	0.187	DNMT3A_P904L	0	0.728158	0.58838	top half		DNMT3A P904L	CH-negative
				score_DNMT3A_P904L	0.196	DNMT3A_P904L	0	0.707744	0.58838	top half		DNMT3A P904L	CH-negative
				score_DNMT3A_P904L	0.391	DNMT3A_P904L	0	0.407823	0.58838	bottom half		DNMT3A P904L	CH-negative
				score_DNMT3A_P904L	0.068	DNMT3A_P904L	0	1.16749	0.58838	top half		DNMT3A P904L	CH-negative
				score_DNMT3A_P904L	0.201	DNMT3A_P904L	0	0.696804	0.58838	top half		DNMT3A P904L	CH-negative
				score_DNMT3A_P904L	0.684	DNMT3A_P904L	0	0.164944	0.58838	bottom half		DNMT3A P904L	CH-negative
				score_DNMT3A_P904L	0.068	DNMT3A_P904L	0	1.16749	0.58838	top half		DNMT3A P904L	CH-negative
				score_DNMT3A_P904L	0.258	DNMT3A_P904L	0	0.58838	0.58838	bottom half		DNMT3A P904L	CH-negative
				score_DNMT3A_P904L	0.201	DNMT3A_P904L	0	0.696804	0.58838	top half		DNMT3A P904L	CH-negative
				score_DNMT3A_P904L	0.258	DNMT3A_P904L	0	0.58838	0.58838	top half		DNMT3A P904L	CH-negative
				score_DNMT3A_P904L	0.196	DNMT3A_P904L	0	0.707744	0.58838	top half		DNMT3A P904L	CH-negative
				score_DNMT3A_P904L	0.187	DNMT3A_P904L	0	0.728158	0.58838	top half		DNMT3A P904L	CH-negative
				score_DNMT3A_P904L	0.684	DNMT3A_P904L	0	0.164944	0.58838	bottom half		DNMT3A P904L	CH-negative
				score_DNMT3A_P904L	0.358	DNMT3A_P904L	0	0.446117	0.58838	bottom half		DNMT3A P904L	CH-negative
				score_DNMT3A_P904L	0.068	DNMT3A_P904L	0	1.16749	0.58838	top half		DNMT3A P904L	CH-negative
				score_DNMT3A_P904L	0.196	DNMT3A_P904L	0	0.707744	0.58838	top half		DNMT3A P904L	CH-negative
				score_DNMT3A_P904L	0.358	DNMT3A_P904L	0	0.446117	0.58838	bottom half		DNMT3A P904L	CH-negative
	DNMT3A_Y735C	0.019802	2	score_DNMT3A_P904L	0.258	DNMT3A_P904L	0	0.58838	0.58838	bottom half	DNMT3A Y735C	DNMT3A P904L	CH-negative
				score_DNMT3A_P904L	0.385	DNMT3A_P904L	0	0.414539	0.58838	bottom half		DNMT3A P904L	CH-negative
				score_DNMT3A_P904L	0.403	DNMT3A_P904L	0	0.394695	0.58838	bottom half		DNMT3A P904L	CH-negative
				score_DNMT3A_P904L	0.187	DNMT3A_P904L	0	0.728158	0.58838	top half		DNMT3A P904L	CH-negative
				score_DNMT3A_P904L	0.187	DNMT3A_P904L	0	0.728158	0.58838	top half		DNMT3A P904L	CH-negative
				score_DNMT3A_P904L	0.39	DNMT3A_P904L	0	0.408935	0.58838	bottom half		DNMT3A P904L	CH-negative
				score_DNMT3A_P904L	0.068	DNMT3A_P904L	0	1.16749	0.58838	top half		DNMT3A P904L	CH-negative
				score_DNMT3A_P904L	0.258	DNMT3A_P904L	0	0.58838	0.58838	bottom half		DNMT3A P904L	CH-negative
				score_DNMT3A_P904L	0.403	DNMT3A_P904L	0	0.394695	0.58838	bottom half		DNMT3A P904L	CH-negative
				score_DNMT3A_P904L	0.358	DNMT3A_P904L	0	0.446117	0.58838	bottom half		DNMT3A P904L	CH-negative
				score_DNMT3A_P904L	0.358	DNMT3A_P904L	0	0.446117	0.58838	bottom half		DNMT3A P904L	CH-negative
				score_DNMT3A_P904L	0.753	DNMT3A_P904L	0	0.123205	0.58838	bottom half		DNMT3A P904L	CH-negative
				score_DNMT3A_P904L	0.684	DNMT3A_P904L	0	0.164944	0.58838	bottom half		DNMT3A P904L	CH-negative
				score_DNMT3A_P904L	0.358	DNMT3A_P904L	0	0.446117	0.58838	bottom half		DNMT3A P904L	CH-negative
				score_DNMT3A_P904L	0.358	DNMT3A_P904L	0	0.446117	0.58838	bottom half		DNMT3A P904L	CH-negative
				score_DNMT3A_P904L	0.066	DNMT3A_P904L	0	1.18046	0.58838	top half		DNMT3A P904L	CH-negative
				score_DNMT3A_P904L	0.066	DNMT3A_P904L	0	1.18046	0.58838	top half		DNMT3A P904L	CH-negative
				score_DNMT3A_P904L	0.753	DNMT3A_P904L	0	0.123205	0.58838	bottom half		DNMT3A P904L	CH-negative
				score_DNMT3A_P904L	0.258	DNMT3A_P904L	0	0.58838	0.58838	bottom half		DNMT3A P904L	CH-negative
				score_DNMT3A_P904L	0.358	DNMT3A_P904L	0	0.446117	0.58838	bottom half		DNMT3A P904L	CH-negative
				score_DNMT3A_P904L	0.187	DNMT3A_P904L	0	0.728158	0.58838	top half		DNMT3A P904L	CH-negative
				score_DNMT3A_P904L	1.304	DNMT3A_P904L	0	-0.115278	0.58838	bottom half		DNMT3A P904L	CH-negative
				score_DNMT3A_P904L	0.187	DNMT3A_P904L	0	0.728158	0.58838	top half		DNMT3A P904L	CH-negative
				score_DNMT3A_P904L	0.258	DNMT3A_P904L	0	0.58838	0.58838	bottom half		DNMT3A P904L	CH-negative
				score_DNMT3A_P904L	0.358	DNMT3A_P904L	0	0.446117	0.58838	bottom half		DNMT3A P904L	CH-negative
				score_DNMT3A_P904L	0.068	DNMT3A_P904L	0	1.16749	0.58838	top half		DNMT3A P904L	CH-negative
				score_DNMT3A_P904L	0.258	DNMT3A_P904L	0	0.58838	0.58838	bottom half		DNMT3A P904L	CH-negative
				score_DNMT3A_P904L	0.238	DNMT3A_P904L	0	0.623423	0.58838	top half		DNMT3A P904L	CH-negative
				score_DNMT3A_P904L	0.358	DNMT3A_P904L	0	0.446117	0.58838	bottom half		DNMT3A P904L	CH-negative
				score_DNMT3A_P904L	0.403	DNMT3A_P904L	0	0.394695	0.58838	bottom half		DNMT3A P904L	CH-negative
				score_DNMT3A_P904L	0.196	DNMT3A_P904L	0	0.707744	0.58838	top half		DNMT3A P904L	CH-negative
				score_DNMT3A_P904L	0.358	DNMT3A_P904L	0	0.446117	0.58838	bottom half		DNMT3A P904L	CH-negative
				score_DNMT3A_P904L	0.771	DNMT3A_P904L	0	0.112946	0.58838	bottom half		DNMT3A P904L	CH-negative
				score_DNMT3A_P904L	0.187	DNMT3A_P904L	0	0.728158	0.58838	top half		DNMT3A P904L	CH-negative
				score_DNMT3A_P904L	0.196	DNMT3A_P904L	0	0.707744	0.58838	top half		DNMT3A P904L	CH-negative
				score_DNMT3A_P904L	0.187	DNMT3A_P904L	0	0.728158	0.58838	top half		DNMT3A P904L	CH-negative
				score_DNMT3A_P904L	0.358	DNMT3A_P904L	0	0.446117	0.58838	bottom half		DNMT3A P904L	CH-negative
				score_DNMT3A_P904L	0.358	DNMT3A_P904L	0	0.446117	0.58838	bottom half		DNMT3A P904L	CH-negative
				score_DNMT3A_P904L	0.187	DNMT3A_P904L	0	0.728158	0.58838	top half		DNMT3A P904L	CH-negative
				score_DNMT3A_P904L	0.258	DNMT3A_P904L	0	0.58838	0.58838	top half		DNMT3A P904L	CH-negative
				score_DNMT3A_P904L	0.391	DNMT3A_P904L	0	0.407823	0.58838	bottom half		DNMT3A P904L	CH-negative
				score_DNMT3A_P904L	0.187	DNMT3A_P904L	0	0.728158	0.58838	top half		DNMT3A P904L	CH-negative
				score_DNMT3A_P904L	0.753	DNMT3A_P904L	0	0.123205	0.58838	bottom half		DNMT3A P904L	CH-negative
				score_DNMT3A_P904L	0.684	DNMT3A_P904L	0	0.164944	0.58838	bottom half		DNMT3A P904L	CH-negative
				score_DNMT3A_P904L	0.196	DNMT3A_P904L	0	0.707744	0.58838	top half		DNMT3A P904L	CH-negative
				score_DNMT3A_P904L	0.187	DNMT3A_P904L	0	0.728158	0.58838	top half		DNMT3A P904L	CH-negative
				score_DNMT3A_P904L	0.066	DNMT3A_P904L	0	1.18046	0.58838	top half		DNMT3A P904L	CH-negative
				score_DNMT3A_P904L	0.358	DNMT3A_P904L	0	0.446117	0.58838	bottom half		DNMT3A P904L	CH-negative
				score_DNMT3A_P904L	0.403	DNMT3A_P904L	0	0.394695	0.58838	bottom half		DNMT3A P904L	CH-negative
				score_DNMT3A_P904L	0.358	DNMT3A_P904L	0	0.446117	0.58838	bottom half		DNMT3A P904L	CH-negative
				score_DNMT3A_P904L	0.358	DNMT3A_P904L	0	0.446117	0.58838	bottom half		DNMT3A P904L	CH-negative
				score_DNMT3A_P904L	0.066	DNMT3A_P904L	0	1.18046	0.58838	top half		DNMT3A P904L	CH-negative
				score_DNMT3A_P904L	0.358	DNMT3A_P904L	0	0.446117	0.58838	bottom half		DNMT3A P904L	CH-negative
				score_DNMT3A_P904L	0.187	DNMT3A_P904L	0	0.728158	0.58838	top half		DNMT3A P904L	CH-negative
				score_DNMT3A_P904L	0.358	DNMT3A_P904L	0	0.446117	0.58838	bottom half		DNMT3A P904L	CH-negative
				score_DNMT3A_P904L	0.358	DNMT3A_P904L	0	0.446117	0.58838	bottom half		DNMT3A P904L	CH-negative
				score_DNMT3A_P904L	0.068	DNMT3A_P904L	0	1.16749	0.58838	top half		DNMT3A P904L	CH-negative
				score_DNMT3A_P904L	0.396	DNMT3A_P904L	0	0.402305	0.58838	bottom half		DNMT3A P904L	CH-negative
				score_DNMT3A_P904L	0.125	DNMT3A_P904L	0	0.90309	0.58838	top half		DNMT3A P904L	CH-negative
				score_DNMT3A_P904L	0.258	DNMT3A_P904L	0	0.58838	0.58838	bottom half		DNMT3A P904L	CH-negative
				score_DNMT3A_P904L	0.066	DNMT3A_P904L	0	1.18046	0.58838	top half		DNMT3A P904L	CH-negative
				score_DNMT3A_P904L	0.402	DNMT3A_P904L	0	0.395774	0.58838	bottom half		DNMT3A P904L	CH-negative
				score_DNMT3A_P904L	0.196	DNMT3A_P904L	0	0.707744	0.58838	top half		DNMT3A P904L	CH-negative
				score_DNMT3A_P904L	0.196	DNMT3A_P904L	0	0.707744	0.58838	top half		DNMT3A P904L	CH-negative
				score_DNMT3A_P904L	0.39	DNMT3A_P904L	0	0.408935	0.58838	bottom half		DNMT3A P904L	CH-negative
				score_DNMT3A_P904L	0.201	DNMT3A_P904L	0	0.696804	0.58838	top half		DNMT3A P904L	CH-negative
				score_DNMT3A_P904L	0.187	DNMT3A_P904L	0	0.728158	0.58838	top half		DNMT3A P904L	CH-negative
				score_DNMT3A_P904L	0.201	DNMT3A_P904L	0	0.696804	0.58838	top half		DNMT3A P904L	CH-negative
				score_DNMT3A_P904L	0.066	DNMT3A_P904L	0	1.18046	0.58838	top half		DNMT3A P904L	CH-negative
				score_DNMT3A_P904L	0.39	DNMT3A_P904L	0	0.408935	0.58838	bottom half		DNMT3A P904L	CH-negative
				score_DNMT3A_P904L	0.358	DNMT3A_P904L	0	0.446117	0.58838	bottom half		DNMT3A P904L	CH-negative
				score_DNMT3A_P904L	0.066	DNMT3A_P904L	0	1.18046	0.58838	top half		DNMT3A P904L	CH-negative
				score_DNMT3A_P904L	0.258	DNMT3A_P904L	0	0.58838	0.58838	bottom half		DNMT3A P904L	CH-negative
				score_DNMT3A_P904L	0.358	DNMT3A_P904L	0	0.446117	0.58838	bottom half		DNMT3A P904L	CH-negative
				score_DNMT3A_P904L	0.258	DNMT3A_P904L	0	0.58838	0.58838	bottom half		DNMT3A P904L	CH-negative
				score_DNMT3A_P904L	0.358	DNMT3A_P904L	0	0.446117	0.58838	bottom half		DNMT3A P904L	CH-negative
				score_DNMT3A_P904L	0.358	DNMT3A_P904L	0	0.446117	0.58838	bottom half		DNMT3A P904L	CH-negative
				score_DNMT3A_P904L	0.066	DNMT3A_P904L	0	1.18046	0.58838	top half		DNMT3A P904L	CH-negative
				score_DNMT3A_P904L	0.358	DNMT3A_P904L	0	0.446117	0.58838	bottom half		DNMT3A P904L	CH-negative
				score_DNMT3A_P904L	0.066	DNMT3A_P904L	0	1.18046	0.58838	top half		DNMT3A P904L	CH-negative
				score_DNMT3A_P904L	0.187	DNMT3A_P904L	0	0.728158	0.58838	top half		DNMT3A P904L	CH-negative
				score_DNMT3A_P904L	0.187	DNMT3A_P904L	0	0.728158	0.58838	top half		DNMT3A P904L	CH-negative
				score_DNMT3A_P904L	0.358	DNMT3A_P904L	0	0.446117	0.58838	bottom half		DNMT3A P904L	CH-negative
				score_DNMT3A_P904L	0.358	DNMT3A_P904L	0	0.446117	0.58838	bottom half		DNMT3A P904L	CH-negative
				score_DNMT3A_P904L	0.187	DNMT3A_P904L	0	0.728158	0.58838	top half		DNMT3A P904L	CH-negative
				score_DNMT3A_P904L	0.068	DNMT3A_P904L	0	1.16749	0.58838	top half		DNMT3A P904L	CH-negative
				score_DNMT3A_P904L	0.196	DNMT3A_P904L	0	0.707744	0.58838	top half		DNMT3A P904L	CH-negative
	DNMT3A_Y735C	0.0461539	3	score_DNMT3A_P904L	0.258	DNMT3A_P904L	0	0.58838	0.58838	bottom half	DNMT3A Y735C	DNMT3A P904L	CH-negative
				score_DNMT3A_P904L	0.187	DNMT3A_P904L	0	0.728158	0.58838	top half		DNMT3A P904L	CH-negative
				score_DNMT3A_P904L	0.066	DNMT3A_P904L	0	1.18046	0.58838	top half		DNMT3A P904L	CH-negative
				score_DNMT3A_P904L	0.196	DNMT3A_P904L	0	0.707744	0.58838	top half		DNMT3A P904L	CH-negative
				score_DNMT3A_P904L	0.066	DNMT3A_P904L	0	1.18046	0.58838	top half		DNMT3A P904L	CH-negative
				score_DNMT3A_P904L	0.187	DNMT3A_P904L	0	0.728158	0.58838	top half		DNMT3A P904L	CH-negative
				score_DNMT3A_P904L	0.201	DNMT3A_P904L	0	0.696804	0.58838	top half		DNMT3A P904L	CH-negative
				score_DNMT3A_P904L	0.258	DNMT3A_P904L	0	0.58838	0.58838	bottom half		DNMT3A P904L	CH-negative
				score_DNMT3A_P904L	0.358	DNMT3A_P904L	0	0.446117	0.58838	bottom half		DNMT3A P904L	CH-negative
				score_DNMT3A_P904L	0.385	DNMT3A_P904L	0	0.414539	0.58838	bottom half		DNMT3A P904L	CH-negative
				score_DNMT3A_P904L	0.196	DNMT3A_P904L	0	0.707744	0.58838	top half		DNMT3A P904L	CH-negative
	DNMT3A_R882H	0.025641	2	score_DNMT3A_P904L	0.066	DNMT3A_P904L	0	1.18046	0.58838	top half	DNMT3A R882H	DNMT3A P904L	CH-negative
				score_DNMT3A_P904L	0.125	DNMT3A_P904L	0	0.90309	0.58838	top half		DNMT3A P904L	CH-negative
				score_DNMT3A_P904L	0.201	DNMT3A_P904L	0	0.696804	0.58838	top half		DNMT3A P904L	CH-negative
				score_DNMT3A_P904L	0.196	DNMT3A_P904L	0	0.707744	0.58838	top half		DNMT3A P904L	CH-negative
				score_DNMT3A_P904L	0.201	DNMT3A_P904L	0	0.696804	0.58838	top half		DNMT3A P904L	CH-negative
				score_DNMT3A_P904L	0.691	DNMT3A_P904L	0	0.160522	0.58838	bottom half		DNMT3A P904L	CH-negative
				score_DNMT3A_P904L	0.068	DNMT3A_P904L	0	1.16749	0.58838	top half		DNMT3A P904L	CH-negative
				score_DNMT3A_P904L	0.066	DNMT3A_P904L	0	1.18046	0.58838	top half		DNMT3A P904L	CH-negative
				score_DNMT3A_P904L	0.258	DNMT3A_P904L	0	0.58838	0.58838	top half		DNMT3A P904L	CH-negative
				score_DNMT3A_P904L	0.066	DNMT3A_P904L	0	1.18046	0.58838	top half		DNMT3A P904L	CH-negative
				score_DNMT3A_P904L	0.358	DNMT3A_P904L	0	0.446117	0.58838	bottom half		DNMT3A P904L	CH-negative
				score_DNMT3A_P904L	0.596	DNMT3A_P904L	0	0.224754	0.58838	bottom half		DNMT3A P904L	CH-negative
				score_DNMT3A_P904L	0.258	DNMT3A_P904L	0	0.58838	0.58838	bottom half		DNMT3A P904L	CH-negative
				score_DNMT3A_P904L	0.258	DNMT3A_P904L	0	0.58838	0.58838	top half		DNMT3A P904L	CH-negative
				score_DNMT3A_P904L	0.358	DNMT3A_P904L	0	0.446117	0.58838	bottom half		DNMT3A P904L	CH-negative
				score_DNMT3A_P904L	0.258	DNMT3A_P904L	0	0.58838	0.58838	bottom half		DNMT3A P904L	CH-negative
				score_DNMT3A_P904L	0.258	DNMT3A_P904L	0	0.58838	0.58838	bottom half		DNMT3A P904L	CH-negative
				score_DNMT3A_P904L	0.196	DNMT3A_P904L	0	0.707744	0.58838	top half		DNMT3A P904L	CH-negative
				score_DNMT3A_P904L	0.066	DNMT3A_P904L	0	1.18046	0.58838	top half		DNMT3A P904L	CH-negative
				score_DNMT3A_P904L	0.068	DNMT3A_P904L	0	1.16749	0.58838	top half		DNMT3A P904L	CH-negative
				score_DNMT3A_P904L	0.258	DNMT3A_P904L	0	0.58838	0.58838	top half		DNMT3A P904L	CH-negative
				score_DNMT3A_P904L	0.951	DNMT3A_P904L	0	0.0218195	0.58838	bottom half		DNMT3A P904L	CH-negative
				score_DNMT3A_P904L	0.258	DNMT3A_P904L	0	0.58838	0.58838	top half		DNMT3A P904L	CH-negative
				score_DNMT3A_P904L	0.402	DNMT3A_P904L	0	0.395774	0.58838	bottom half		DNMT3A P904L	CH-negative
				score_DNMT3A_P904L	0.258	DNMT3A_P904L	0	0.58838	0.58838	top half		DNMT3A P904L	CH-negative
				score_DNMT3A_P904L	0.201	DNMT3A_P904L	0	0.696804	0.58838	top half		DNMT3A P904L	CH-negative
				score_DNMT3A_P904L	0.358	DNMT3A_P904L	0	0.446117	0.58838	bottom half		DNMT3A P904L	CH-negative
				score_DNMT3A_P904L	0.187	DNMT3A_P904L	0	0.728158	0.58838	top half		DNMT3A P904L	CH-negative
				score_DNMT3A_P904L	0.358	DNMT3A_P904L	0	0.446117	0.58838	bottom half		DNMT3A P904L	CH-negative
				score_DNMT3A_P904L	0.358	DNMT3A_P904L	0	0.446117	0.58838	bottom half		DNMT3A P904L	CH-negative
				score_DNMT3A_P904L	0.753	DNMT3A_P904L	0	0.123205	0.58838	bottom half		DNMT3A P904L	CH-negative
				score_DNMT3A_P904L	0.196	DNMT3A_P904L	0	0.707744	0.58838	top half		DNMT3A P904L	CH-negative
				score_DNMT3A_P904L	0.196	DNMT3A_P904L	0	0.707744	0.58838	top half		DNMT3A P904L	CH-negative
				score_DNMT3A_P904L	0.753	DNMT3A_P904L	0	0.123205	0.58838	bottom half		DNMT3A P904L	CH-negative
				score_DNMT3A_P904L	0.068	DNMT3A_P904L	0	1.16749	0.58838	top half		DNMT3A P904L	CH-negative
				score_DNMT3A_P904L	0.066	DNMT3A_P904L	0	1.18046	0.58838	top half		DNMT3A P904L	CH-negative
				score_DNMT3A_P904L	0.753	DNMT3A_P904L	0	0.123205	0.58838	bottom half		DNMT3A P904L	CH-negative
				score_DNMT3A_P904L	0.187	DNMT3A_P904L	0	0.728158	0.58838	top half		DNMT3A P904L	CH-negative
				score_DNMT3A_P904L	0.358	DNMT3A_P904L	0	0.446117	0.58838	bottom half		DNMT3A P904L	CH-negative
				score_DNMT3A_P904L	0.258	DNMT3A_P904L	0	0.58838	0.58838	bottom half		DNMT3A P904L	CH-negative
				score_DNMT3A_P904L	0.753	DNMT3A_P904L	0	0.123205	0.58838	bottom half		DNMT3A P904L	CH-negative
				score_DNMT3A_P904L	0.201	DNMT3A_P904L	0	0.696804	0.58838	top half		DNMT3A P904L	CH-negative
				score_DNMT3A_P904L	0.068	DNMT3A_P904L	0	1.16749	0.58838	top half		DNMT3A P904L	CH-negative
				score_DNMT3A_P904L	0.187	DNMT3A_P904L	0	0.728158	0.58838	top half		DNMT3A P904L	CH-negative
				score_DNMT3A_P904L	0.358	DNMT3A_P904L	0	0.446117	0.58838	bottom half		DNMT3A P904L	CH-negative
				score_DNMT3A_P904L	0.187	DNMT3A_P904L	0	0.728158	0.58838	top half		DNMT3A P904L	CH-negative
				score_DNMT3A_P904L	0.452	DNMT3A_P904L	0	0.344862	0.58838	bottom half		DNMT3A P904L	CH-negative
	DNMT3A_R736H	0.0204082	2	score_DNMT3A_P904L	0.066	DNMT3A_P904L	0	1.18046	0.58838	top half	DNMT3A R736H	DNMT3A P904L	CH-negative
				score_DNMT3A_P904L	0.403	DNMT3A_P904L	0	0.394695	0.58838	bottom half		DNMT3A P904L	CH-negative
				score_DNMT3A_P904L	0.258	DNMT3A_P904L	0	0.58838	0.58838	bottom half		DNMT3A P904L	CH-negative
				score_DNMT3A_P904L	0.358	DNMT3A_P904L	0	0.446117	0.58838	bottom half		DNMT3A P904L	CH-negative
				score_DNMT3A_P904L	0.168	DNMT3A_P904L	0	0.774691	0.58838	top half		DNMT3A P904L	CH-negative
				score_DNMT3A_P904L	0.066	DNMT3A_P904L	0	1.18046	0.58838	top half		DNMT3A P904L	CH-negative
				score_DNMT3A_P904L	0.358	DNMT3A_P904L	0	0.446117	0.58838	bottom half		DNMT3A P904L	CH-negative
				score_DNMT3A_P904L	0.168	DNMT3A_P904L	0	0.774691	0.58838	top half		DNMT3A P904L	CH-negative
				score_DNMT3A_P904L	0.358	DNMT3A_P904L	0	0.446117	0.58838	bottom half		DNMT3A P904L	CH-negative
				score_DNMT3A_P904L	0.358	DNMT3A_P904L	0	0.446117	0.58838	bottom half		DNMT3A P904L	CH-negative
				score_DNMT3A_P904L	0.358	DNMT3A_P904L	0	0.446117	0.58838	bottom half		DNMT3A P904L	CH-negative
				score_DNMT3A_P904L	0.753	DNMT3A_P904L	0	0.123205	0.58838	bottom half		DNMT3A P904L	CH-negative
				score_DNMT3A_P904L	0.187	DNMT3A_P904L	0	0.728158	0.58838	top half		DNMT3A P904L	CH-negative
				score_DNMT3A_P904L	0.187	DNMT3A_P904L	0	0.728158	0.58838	top half		DNMT3A P904L	CH-negative
				score_DNMT3A_P904L	0.066	DNMT3A_P904L	0	1.18046	0.58838	top half		DNMT3A P904L	CH-negative
				score_DNMT3A_P904L	0.201	DNMT3A_P904L	0	0.696804	0.58838	top half		DNMT3A P904L	CH-negative
				score_DNMT3A_P904L	0.358	DNMT3A_P904L	0	0.446117	0.58838	bottom half		DNMT3A P904L	CH-negative
				score_DNMT3A_P904L	0.197	DNMT3A_P904L	0	0.705534	0.58838	top half		DNMT3A P904L	CH-negative
				score_DNMT3A_P904L	0.358	DNMT3A_P904L	0	0.446117	0.58838	bottom half		DNMT3A P904L	CH-negative
				score_DNMT3A_P904L	0.068	DNMT3A_P904L	0	1.16749	0.58838	top half		DNMT3A P904L	CH-negative
				score_DNMT3A_P904L	0.068	DNMT3A_P904L	0	1.16749	0.58838	top half		DNMT3A P904L	CH-negative
	SF3B1_K700E	0.0444444	2	score_DNMT3A_P904L	0.066	DNMT3A_P904L	0	1.18046	0.58838	top half	SF3B1 K700E	DNMT3A P904L	CH-negative
				score_DNMT3A_P904L	0.066	DNMT3A_P904L	0	1.18046	0.58838	top half		DNMT3A P904L	CH-negative
				score_DNMT3A_P904L	0.068	DNMT3A_P904L	0	1.16749	0.58838	top half		DNMT3A P904L	CH-negative
				score_DNMT3A_P904L	0.258	DNMT3A_P904L	0	0.58838	0.58838	bottom half		DNMT3A P904L	CH-negative
				score_DNMT3A_P904L	0.187	DNMT3A_P904L	0	0.728158	0.58838	top half		DNMT3A P904L	CH-negative
				score_DNMT3A_P904L	0.258	DNMT3A_P904L	0	0.58838	0.58838	bottom half		DNMT3A P904L	CH-negative
				score_DNMT3A_P904L	0.187	DNMT3A_P904L	0	0.728158	0.58838	top half		DNMT3A P904L	CH-negative
				score_DNMT3A_P904L	0.258	DNMT3A_P904L	0	0.58838	0.58838	bottom half		DNMT3A P904L	CH-negative
				score_DNMT3A_P904L	0.187	DNMT3A_P904L	0	0.728158	0.58838	top half		DNMT3A P904L	CH-negative
				score_DNMT3A_P904L	0.358	DNMT3A_P904L	0	0.446117	0.58838	bottom half		DNMT3A P904L	CH-negative
				score_DNMT3A_P904L	0.258	DNMT3A_P904L	0	0.58838	0.58838	bottom half		DNMT3A P904L	CH-negative
				score_DNMT3A_P904L	0.684	DNMT3A_P904L	0	0.164944	0.58838	bottom half		DNMT3A P904L	CH-negative
				score_DNMT3A_P904L	0.753	DNMT3A_P904L	0	0.123205	0.58838	bottom half		DNMT3A P904L	CH-negative
				score_DNMT3A_P904L	0.201	DNMT3A_P904L	0	0.696804	0.58838	top half		DNMT3A P904L	CH-negative
				score_DNMT3A_P904L	0.753	DNMT3A_P904L	0	0.123205	0.58838	bottom half		DNMT3A P904L	CH-negative
				score_DNMT3A_P904L	0.358	DNMT3A_P904L	0	0.446117	0.58838	bottom half		DNMT3A P904L	CH-negative
				score_DNMT3A_P904L	0.187	DNMT3A_P904L	0	0.728158	0.58838	top half		DNMT3A P904L	CH-negative
				score_DNMT3A_P904L	0.39	DNMT3A_P904L	0	0.408935	0.58838	bottom half		DNMT3A P904L	CH-negative
				score_DNMT3A_P904L	0.358	DNMT3A_P904L	0	0.446117	0.58838	bottom half		DNMT3A P904L	CH-negative
				score_DNMT3A_P904L	0.358	DNMT3A_P904L	0	0.446117	0.58838	bottom half		DNMT3A P904L	CH-negative
				score_DNMT3A_P904L	0.196	DNMT3A_P904L	0	0.707744	0.58838	top half		DNMT3A P904L	CH-negative
				score_DNMT3A_P904L	0.358	DNMT3A_P904L	0	0.446117	0.58838	bottom half		DNMT3A P904L	CH-negative
				score_DNMT3A_P904L	0.358	DNMT3A_P904L	0	0.446117	0.58838	bottom half		DNMT3A P904L	CH-negative
				score_DNMT3A_P904L	0.258	DNMT3A_P904L	0	0.58838	0.58838	bottom half		DNMT3A P904L	CH-negative
				score_DNMT3A_P904L	0.068	DNMT3A_P904L	0	1.16749	0.58838	top half		DNMT3A P904L	CH-negative
				score_DNMT3A_P904L	0.258	DNMT3A_P904L	0	0.58838	0.58838	top half		DNMT3A P904L	CH-negative
				score_DNMT3A_P904L	0.258	DNMT3A_P904L	0	0.58838	0.58838	bottom half		DNMT3A P904L	CH-negative
				score_DNMT3A_P904L	0.187	DNMT3A_P904L	0	0.728158	0.58838	top half		DNMT3A P904L	CH-negative
				score_DNMT3A_P904L	0.258	DNMT3A_P904L	0	0.58838	0.58838	top half		DNMT3A P904L	CH-negative
				score_DNMT3A_P904L	0.258	DNMT3A_P904L	0	0.58838	0.58838	bottom half		DNMT3A P904L	CH-negative
				score_DNMT3A_P904L	0.196	DNMT3A_P904L	0	0.707744	0.58838	top half		DNMT3A P904L	CH-negative
				score_DNMT3A_P904L	0.396	DNMT3A_P904L	0	0.402305	0.58838	bottom half		DNMT3A P904L	CH-negative
				score_DNMT3A_P904L	0.187	DNMT3A_P904L	0	0.728158	0.58838	top half		DNMT3A P904L	CH-negative
				score_DNMT3A_P904L	0.39	DNMT3A_P904L	0	0.408935	0.58838	bottom half		DNMT3A P904L	CH-negative
				score_DNMT3A_P904L	0.358	DNMT3A_P904L	0	0.446117	0.58838	bottom half		DNMT3A P904L	CH-negative
				score_DNMT3A_P904L	0.258	DNMT3A_P904L	0	0.58838	0.58838	bottom half		DNMT3A P904L	CH-negative
				score_DNMT3A_P904L	0.358	DNMT3A_P904L	0	0.446117	0.58838	bottom half		DNMT3A P904L	CH-negative
				score_DNMT3A_P904L	0.358	DNMT3A_P904L	0	0.446117	0.58838	bottom half		DNMT3A P904L	CH-negative
				score_DNMT3A_P904L	0.258	DNMT3A_P904L	0	0.58838	0.58838	top half		DNMT3A P904L	CH-negative
				score_DNMT3A_P904L	0.258	DNMT3A_P904L	0	0.58838	0.58838	bottom half		DNMT3A P904L	CH-negative
				score_DNMT3A_P904L	0.39	DNMT3A_P904L	0	0.408935	0.58838	bottom half		DNMT3A P904L	CH-negative
				score_DNMT3A_P904L	0.066	DNMT3A_P904L	0	1.18046	0.58838	top half		DNMT3A P904L	CH-negative
				score_DNMT3A_P904L	0.39	DNMT3A_P904L	0	0.408935	0.58838	bottom half		DNMT3A P904L	CH-negative
				score_DNMT3A_P904L	0.068	DNMT3A_P904L	0	1.16749	0.58838	top half		DNMT3A P904L	CH-negative
				score_DNMT3A_P904L	0.197	DNMT3A_P904L	0	0.705534	0.58838	top half		DNMT3A P904L	CH-negative
				score_DNMT3A_P904L	0.258	DNMT3A_P904L	0	0.58838	0.58838	bottom half		DNMT3A P904L	CH-negative
				score_DNMT3A_P904L	0.066	DNMT3A_P904L	0	1.18046	0.58838	top half		DNMT3A P904L	CH-negative
				score_DNMT3A_P904L	0.358	DNMT3A_P904L	0	0.446117	0.58838	bottom half		DNMT3A P904L	CH-negative
				score_DNMT3A_P904L	0.753	DNMT3A_P904L	0	0.123205	0.58838	bottom half		DNMT3A P904L	CH-negative
				score_DNMT3A_P904L	0.066	DNMT3A_P904L	0	1.18046	0.58838	top half		DNMT3A P904L	CH-negative
				score_DNMT3A_P904L	0.258	DNMT3A_P904L	0	0.58838	0.58838	bottom half		DNMT3A P904L	CH-negative
				score_DNMT3A_P904L	0.39	DNMT3A_P904L	0	0.408935	0.58838	bottom half		DNMT3A P904L	CH-negative
				score_DNMT3A_P904L	0.753	DNMT3A_P904L	0	0.123205	0.58838	bottom half		DNMT3A P904L	CH-negative
				score_DNMT3A_P904L	0.196	DNMT3A_P904L	0	0.707744	0.58838	top half		DNMT3A P904L	CH-negative
				score_DNMT3A_P904L	0.358	DNMT3A_P904L	0	0.446117	0.58838	bottom half		DNMT3A P904L	CH-negative
				score_DNMT3A_P904L	0.358	DNMT3A_P904L	0	0.446117	0.58838	bottom half		DNMT3A P904L	CH-negative
				score_DNMT3A_P904L	0.201	DNMT3A_P904L	0	0.696804	0.58838	top half		DNMT3A P904L	CH-negative
				score_DNMT3A_P904L	0.068	DNMT3A_P904L	0	1.16749	0.58838	top half		DNMT3A P904L	CH-negative
				score_DNMT3A_P904L	0.196	DNMT3A_P904L	0	0.707744	0.58838	top half		DNMT3A P904L	CH-negative
				score_DNMT3A_P904L	0.461	DNMT3A_P904L	0	0.336299	0.58838	bottom half		DNMT3A P904L	CH-negative
				score_DNMT3A_P904L	0.258	DNMT3A_P904L	0	0.58838	0.58838	bottom half		DNMT3A P904L	CH-negative
				score_DNMT3A_P904L	0.125	DNMT3A_P904L	0	0.90309	0.58838	top half		DNMT3A P904L	CH-negative
				score_DNMT3A_P904L	0.258	DNMT3A_P904L	0	0.58838	0.58838	bottom half		DNMT3A P904L	CH-negative
				score_DNMT3A_P904L	0.258	DNMT3A_P904L	0	0.58838	0.58838	top half		DNMT3A P904L	CH-negative
				score_DNMT3A_P904L	0.358	DNMT3A_P904L	0	0.446117	0.58838	bottom half		DNMT3A P904L	CH-negative
				score_DNMT3A_P904L	0.196	DNMT3A_P904L	0	0.707744	0.58838	top half		DNMT3A P904L	CH-negative
				score_DNMT3A_P904L	0.066	DNMT3A_P904L	0	1.18046	0.58838	top half		DNMT3A P904L	CH-negative
				score_DNMT3A_P904L	0.402	DNMT3A_P904L	0	0.395774	0.58838	bottom half		DNMT3A P904L	CH-negative
				score_DNMT3A_P904L	0.258	DNMT3A_P904L	0	0.58838	0.58838	top half		DNMT3A P904L	CH-negative
				score_DNMT3A_P904L	0.068	DNMT3A_P904L	0	1.16749	0.58838	top half		DNMT3A P904L	CH-negative
				score_DNMT3A_P904L	0.258	DNMT3A_P904L	0	0.58838	0.58838	bottom half		DNMT3A P904L	CH-negative
				score_DNMT3A_P904L	0.066	DNMT3A_P904L	0	1.18046	0.58838	top half		DNMT3A P904L	CH-negative
				score_DNMT3A_P904L	0.196	DNMT3A_P904L	0	0.707744	0.58838	top half		DNMT3A P904L	CH-negative
				score_DNMT3A_P904L	0.358	DNMT3A_P904L	0	0.446117	0.58838	bottom half		DNMT3A P904L	CH-negative
				score_DNMT3A_P904L	0.187	DNMT3A_P904L	0	0.728158	0.58838	top half		DNMT3A P904L	CH-negative
				score_DNMT3A_P904L	0.196	DNMT3A_P904L	0	0.707744	0.58838	top half		DNMT3A P904L	CH-negative
				score_DNMT3A_P904L	0.358	DNMT3A_P904L	0	0.446117	0.58838	bottom half		DNMT3A P904L	CH-negative
				score_DNMT3A_P904L	0.753	DNMT3A_P904L	0	0.123205	0.58838	bottom half		DNMT3A P904L	CH-negative
				score_DNMT3A_P904L	0.385	DNMT3A_P904L	0	0.414539	0.58838	bottom half		DNMT3A P904L	CH-negative
				score_DNMT3A_P904L	0.068	DNMT3A_P904L	0	1.16749	0.58838	top half		DNMT3A P904L	CH-negative
				score_DNMT3A_P904L	0.201	DNMT3A_P904L	0	0.696804	0.58838	top half		DNMT3A P904L	CH-negative
				score_DNMT3A_P904L	0.201	DNMT3A_P904L	0	0.696804	0.58838	top half		DNMT3A P904L	CH-negative
				score_DNMT3A_P904L	0.258	DNMT3A_P904L	0	0.58838	0.58838	bottom half		DNMT3A P904L	CH-negative
				score_DNMT3A_P904L	0.358	DNMT3A_P904L	0	0.446117	0.58838	bottom half		DNMT3A P904L	CH-negative
				score_DNMT3A_P904L	0.066	DNMT3A_P904L	0	1.18046	0.58838	top half		DNMT3A P904L	CH-negative
				score_DNMT3A_P904L	0.068	DNMT3A_P904L	0	1.16749	0.58838	top half		DNMT3A P904L	CH-negative
				score_DNMT3A_P904L	0.385	DNMT3A_P904L	0	0.414539	0.58838	bottom half		DNMT3A P904L	CH-negative
				score_DNMT3A_P904L	0.068	DNMT3A_P904L	0	1.16749	0.58838	top half		DNMT3A P904L	CH-negative
				score_DNMT3A_P904L	0.066	DNMT3A_P904L	0	1.18046	0.58838	top half		DNMT3A P904L	CH-negative
				score_DNMT3A_P904L	0.358	DNMT3A_P904L	0	0.446117	0.58838	bottom half		DNMT3A P904L	CH-negative
				score_DNMT3A_P904L	0.258	DNMT3A_P904L	0	0.58838	0.58838	bottom half		DNMT3A P904L	CH-negative
				score_DNMT3A_P904L	0.258	DNMT3A_P904L	0	0.58838	0.58838	top half		DNMT3A P904L	CH-negative
				score_DNMT3A_P904L	0.187	DNMT3A_P904L	0	0.728158	0.58838	top half		DNMT3A P904L	CH-negative
				score_DNMT3A_P904L	0.258	DNMT3A_P904L	0	0.58838	0.58838	bottom half		DNMT3A P904L	CH-negative
				score_DNMT3A_P904L	0.358	DNMT3A_P904L	0	0.446117	0.58838	bottom half		DNMT3A P904L	CH-negative
				score_DNMT3A_P904L	0.753	DNMT3A_P904L	0	0.123205	0.58838	bottom half		DNMT3A P904L	CH-negative
				score_DNMT3A_P904L	0.753	DNMT3A_P904L	0	0.123205	0.58838	bottom half		DNMT3A P904L	CH-negative
				score_DNMT3A_P904L	0.258	DNMT3A_P904L	0	0.58838	0.58838	top half		DNMT3A P904L	CH-negative
				score_DNMT3A_P904L	0.066	DNMT3A_P904L	0	1.18046	0.58838	top half		DNMT3A P904L	CH-negative
				score_DNMT3A_P904L	0.684	DNMT3A_P904L	0	0.164944	0.58838	bottom half		DNMT3A P904L	CH-negative
				score_DNMT3A_P904L	0.684	DNMT3A_P904L	0	0.164944	0.58838	bottom half		DNMT3A P904L	CH-negative
				score_DNMT3A_P904L	0.068	DNMT3A_P904L	0	1.16749	0.58838	top half		DNMT3A P904L	CH-negative
				score_DNMT3A_P904L	0.066	DNMT3A_P904L	0	1.18046	0.58838	top half		DNMT3A P904L	CH-negative
				score_DNMT3A_P904L	0.39	DNMT3A_P904L	0	0.408935	0.58838	bottom half		DNMT3A P904L	CH-negative
				score_DNMT3A_P904L	0.068	DNMT3A_P904L	0	1.16749	0.58838	top half		DNMT3A P904L	CH-negative
				score_DNMT3A_P904L	0.385	DNMT3A_P904L	0	0.414539	0.58838	bottom half		DNMT3A P904L	CH-negative
				score_DNMT3A_P904L	0.066	DNMT3A_P904L	0	1.18046	0.58838	top half		DNMT3A P904L	CH-negative
				score_DNMT3A_P904L	0.258	DNMT3A_P904L	0	0.58838	0.58838	bottom half		DNMT3A P904L	CH-negative
				score_DNMT3A_P904L	0.258	DNMT3A_P904L	0	0.58838	0.58838	bottom half		DNMT3A P904L	CH-negative
				score_DNMT3A_P904L	0.753	DNMT3A_P904L	0	0.123205	0.58838	bottom half		DNMT3A P904L	CH-negative
				score_DNMT3A_P904L	0.258	DNMT3A_P904L	0	0.58838	0.58838	top half		DNMT3A P904L	CH-negative
				score_DNMT3A_P904L	0.066	DNMT3A_P904L	0	1.18046	0.58838	top half		DNMT3A P904L	CH-negative
				score_DNMT3A_P904L	0.187	DNMT3A_P904L	0	0.728158	0.58838	top half		DNMT3A P904L	CH-negative
				score_DNMT3A_P904L	0.684	DNMT3A_P904L	0	0.164944	0.58838	bottom half		DNMT3A P904L	CH-negative
				score_DNMT3A_P904L	0.066	DNMT3A_P904L	0	1.18046	0.58838	top half		DNMT3A P904L	CH-negative
				score_DNMT3A_P904L	0.258	DNMT3A_P904L	0	0.58838	0.58838	bottom half		DNMT3A P904L	CH-negative
				score_DNMT3A_P904L	0.684	DNMT3A_P904L	0	0.164944	0.58838	bottom half		DNMT3A P904L	CH-negative
				score_DNMT3A_P904L	0.068	DNMT3A_P904L	0	1.16749	0.58838	top half		DNMT3A P904L	CH-negative
				score_DNMT3A_P904L	0.068	DNMT3A_P904L	0	1.16749	0.58838	top half		DNMT3A P904L	CH-negative
				score_DNMT3A_P904L	0.258	DNMT3A_P904L	0	0.58838	0.58838	bottom half		DNMT3A P904L	CH-negative
				score_DNMT3A_P904L	0.358	DNMT3A_P904L	0	0.446117	0.58838	bottom half		DNMT3A P904L	CH-negative
				score_DNMT3A_P904L	0.068	DNMT3A_P904L	0	1.16749	0.58838	top half		DNMT3A P904L	CH-negative
				score_DNMT3A_P904L	0.066	DNMT3A_P904L	0	1.18046	0.58838	top half		DNMT3A P904L	CH-negative
				score_DNMT3A_P904L	0.258	DNMT3A_P904L	0	0.58838	0.58838	bottom half		DNMT3A P904L	CH-negative
				score_DNMT3A_P904L	0.196	DNMT3A_P904L	0	0.707744	0.58838	top half		DNMT3A P904L	CH-negative
				score_DNMT3A_P904L	0.753	DNMT3A_P904L	0	0.123205	0.58838	bottom half		DNMT3A P904L	CH-negative
				score_DNMT3A_P904L	0.125	DNMT3A_P904L	0	0.90309	0.58838	top half		DNMT3A P904L	CH-negative
				score_DNMT3A_P904L	0.068	DNMT3A_P904L	0	1.16749	0.58838	top half		DNMT3A P904L	CH-negative
				score_DNMT3A_P904L	0.258	DNMT3A_P904L	0	0.58838	0.58838	bottom half		DNMT3A P904L	CH-negative
				score_DNMT3A_P904L	0.771	DNMT3A_P904L	0	0.112946	0.58838	bottom half		DNMT3A P904L	CH-negative
				score_DNMT3A_P904L	0.358	DNMT3A_P904L	0	0.446117	0.58838	bottom half		DNMT3A P904L	CH-negative
				score_DNMT3A_P904L	0.258	DNMT3A_P904L	0	0.58838	0.58838	top half		DNMT3A P904L	CH-negative
				score_DNMT3A_P904L	0.358	DNMT3A_P904L	0	0.446117	0.58838	bottom half		DNMT3A P904L	CH-negative
				score_DNMT3A_P904L	0.461	DNMT3A_P904L	0	0.336299	0.58838	bottom half		DNMT3A P904L	CH-negative
				score_DNMT3A_P904L	0.187	DNMT3A_P904L	0	0.728158	0.58838	top half		DNMT3A P904L	CH-negative
				score_DNMT3A_P904L	0.358	DNMT3A_P904L	0	0.446117	0.58838	bottom half		DNMT3A P904L	CH-negative
				score_DNMT3A_P904L	0.066	DNMT3A_P904L	0	1.18046	0.58838	top half		DNMT3A P904L	CH-negative
				score_DNMT3A_P904L	0.201	DNMT3A_P904L	0	0.696804	0.58838	top half		DNMT3A P904L	CH-negative
				score_DNMT3A_P904L	0.187	DNMT3A_P904L	0	0.728158	0.58838	top half		DNMT3A P904L	CH-negative
				score_DNMT3A_P904L	0.201	DNMT3A_P904L	0	0.696804	0.58838	top half		DNMT3A P904L	CH-negative
				score_DNMT3A_P904L	0.258	DNMT3A_P904L	0	0.58838	0.58838	bottom half		DNMT3A P904L	CH-negative
				score_DNMT3A_P904L	0.187	DNMT3A_P904L	0	0.728158	0.58838	top half		DNMT3A P904L	CH-negative
				score_DNMT3A_P904L	0.358	DNMT3A_P904L	0	0.446117	0.58838	bottom half		DNMT3A P904L	CH-negative
				score_DNMT3A_P904L	0.066	DNMT3A_P904L	0	1.18046	0.58838	top half		DNMT3A P904L	CH-negative
				score_DNMT3A_P904L	0.068	DNMT3A_P904L	0	1.16749	0.58838	top half		DNMT3A P904L	CH-negative
				score_DNMT3A_P904L	0.258	DNMT3A_P904L	0	0.58838	0.58838	top half		DNMT3A P904L	CH-negative
				score_DNMT3A_P904L	0.201	DNMT3A_P904L	0	0.696804	0.58838	top half		DNMT3A P904L	CH-negative
				score_DNMT3A_P904L	0.677	DNMT3A_P904L	0	0.169411	0.58838	bottom half		DNMT3A P904L	CH-negative
				score_DNMT3A_P904L	0.066	DNMT3A_P904L	0	1.18046	0.58838	top half		DNMT3A P904L	CH-negative
				score_DNMT3A_P904L	0.358	DNMT3A_P904L	0	0.446117	0.58838	bottom half		DNMT3A P904L	CH-negative
				score_DNMT3A_P904L	0.258	DNMT3A_P904L	0	0.58838	0.58838	top half		DNMT3A P904L	CH-negative
				score_DNMT3A_P904L	0.684	DNMT3A_P904L	0	0.164944	0.58838	bottom half		DNMT3A P904L	CH-negative
				score_DNMT3A_P904L	0.403	DNMT3A_P904L	0	0.394695	0.58838	bottom half		DNMT3A P904L	CH-negative
				score_DNMT3A_P904L	0.068	DNMT3A_P904L	0	1.16749	0.58838	top half		DNMT3A P904L	CH-negative
				score_DNMT3A_P904L	0.258	DNMT3A_P904L	0	0.58838	0.58838	bottom half		DNMT3A P904L	CH-negative
				score_DNMT3A_P904L	0.358	DNMT3A_P904L	0	0.446117	0.58838	bottom half		DNMT3A P904L	CH-negative
				score_DNMT3A_P904L	0.753	DNMT3A_P904L	0	0.123205	0.58838	bottom half		DNMT3A P904L	CH-negative
				score_DNMT3A_P904L	0.258	DNMT3A_P904L	0	0.58838	0.58838	bottom half		DNMT3A P904L	CH-negative
				score_DNMT3A_P904L	0.403	DNMT3A_P904L	0	0.394695	0.58838	bottom half		DNMT3A P904L	CH-negative
				score_DNMT3A_P904L	0.358	DNMT3A_P904L	0	0.446117	0.58838	bottom half		DNMT3A P904L	CH-negative
				score_DNMT3A_P904L	0.187	DNMT3A_P904L	0	0.728158	0.58838	top half		DNMT3A P904L	CH-negative
				score_DNMT3A_P904L	0.196	DNMT3A_P904L	0	0.707744	0.58838	top half		DNMT3A P904L	CH-negative
				score_DNMT3A_P904L	0.358	DNMT3A_P904L	0	0.446117	0.58838	bottom half		DNMT3A P904L	CH-negative
				score_DNMT3A_P904L	0.753	DNMT3A_P904L	0	0.123205	0.58838	bottom half		DNMT3A P904L	CH-negative
				score_DNMT3A_P904L	0.258	DNMT3A_P904L	0	0.58838	0.58838	top half		DNMT3A P904L	CH-negative
				score_DNMT3A_P904L	0.258	DNMT3A_P904L	0	0.58838	0.58838	top half		DNMT3A P904L	CH-negative
				score_DNMT3A_P904L	0.461	DNMT3A_P904L	0	0.336299	0.58838	bottom half		DNMT3A P904L	CH-negative
				score_DNMT3A_P904L	0.068	DNMT3A_P904L	0	1.16749	0.58838	top half		DNMT3A P904L	CH-negative
				score_DNMT3A_P904L	0.39	DNMT3A_P904L	0	0.408935	0.58838	bottom half		DNMT3A P904L	CH-negative
				score_DNMT3A_P904L	0.125	DNMT3A_P904L	0	0.90309	0.58838	top half		DNMT3A P904L	CH-negative
				score_DNMT3A_P904L	0.403	DNMT3A_P904L	0	0.394695	0.58838	bottom half		DNMT3A P904L	CH-negative
				score_DNMT3A_P904L	0.066	DNMT3A_P904L	0	1.18046	0.58838	top half		DNMT3A P904L	CH-negative
				score_DNMT3A_P904L	0.066	DNMT3A_P904L	0	1.18046	0.58838	top half		DNMT3A P904L	CH-negative
				score_DNMT3A_P904L	0.196	DNMT3A_P904L	0	0.707744	0.58838	top half		DNMT3A P904L	CH-negative
				score_DNMT3A_P904L	0.068	DNMT3A_P904L	0	1.16749	0.58838	top half		DNMT3A P904L	CH-negative
				score_DNMT3A_P904L	0.125	DNMT3A_P904L	0	0.90309	0.58838	top half		DNMT3A P904L	CH-negative
				score_DNMT3A_P904L	0.068	DNMT3A_P904L	0	1.16749	0.58838	top half		DNMT3A P904L	CH-negative
				score_DNMT3A_P904L	0.753	DNMT3A_P904L	0	0.123205	0.58838	bottom half		DNMT3A P904L	CH-negative
				score_DNMT3A_P904L	0.125	DNMT3A_P904L	0	0.90309	0.58838	top half		DNMT3A P904L	CH-negative
				score_DNMT3A_P904L	0.125	DNMT3A_P904L	0	0.90309	0.58838	top half		DNMT3A P904L	CH-negative
				score_DNMT3A_P904L	0.068	DNMT3A_P904L	0	1.16749	0.58838	top half		DNMT3A P904L	CH-negative
				score_DNMT3A_P904L	0.358	DNMT3A_P904L	0	0.446117	0.58838	bottom half		DNMT3A P904L	CH-negative
				score_DNMT3A_P904L	0.068	DNMT3A_P904L	0	1.16749	0.58838	top half		DNMT3A P904L	CH-negative
				score_DNMT3A_P904L	0.187	DNMT3A_P904L	0	0.728158	0.58838	top half		DNMT3A P904L	CH-negative
				score_DNMT3A_P904L	0.771	DNMT3A_P904L	0	0.112946	0.58838	bottom half		DNMT3A P904L	CH-negative
				score_DNMT3A_P904L	0.201	DNMT3A_P904L	0	0.696804	0.58838	top half		DNMT3A P904L	CH-negative
				score_DNMT3A_P904L	0.403	DNMT3A_P904L	0	0.394695	0.58838	bottom half		DNMT3A P904L	CH-negative
				score_DNMT3A_P904L	0.358	DNMT3A_P904L	0	0.446117	0.58838	bottom half		DNMT3A P904L	CH-negative
				score_DNMT3A_P904L	0.39	DNMT3A_P904L	0	0.408935	0.58838	bottom half		DNMT3A P904L	CH-negative
				score_DNMT3A_P904L	0.068	DNMT3A_P904L	0	1.16749	0.58838	top half		DNMT3A P904L	CH-negative
				score_DNMT3A_P904L	0.068	DNMT3A_P904L	0	1.16749	0.58838	top half		DNMT3A P904L	CH-negative
				score_DNMT3A_P904L	0.753	DNMT3A_P904L	0	0.123205	0.58838	bottom half		DNMT3A P904L	CH-negative
				score_DNMT3A_P904L	0.187	DNMT3A_P904L	0	0.728158	0.58838	top half		DNMT3A P904L	CH-negative
				score_DNMT3A_P904L	0.196	DNMT3A_P904L	0	0.707744	0.58838	top half		DNMT3A P904L	CH-negative
				score_DNMT3A_P904L	0.066	DNMT3A_P904L	0	1.18046	0.58838	top half		DNMT3A P904L	CH-negative
				score_DNMT3A_P904L	0.385	DNMT3A_P904L	0	0.414539	0.58838	bottom half		DNMT3A P904L	CH-negative
				score_DNMT3A_P904L	0.258	DNMT3A_P904L	0	0.58838	0.58838	top half		DNMT3A P904L	CH-negative
				score_DNMT3A_P904L	0.196	DNMT3A_P904L	0	0.707744	0.58838	top half		DNMT3A P904L	CH-negative
				score_DNMT3A_P904L	0.358	DNMT3A_P904L	0	0.446117	0.58838	bottom half		DNMT3A P904L	CH-negative
				score_DNMT3A_P904L	0.258	DNMT3A_P904L	0	0.58838	0.58838	bottom half		DNMT3A P904L	CH-negative
				score_DNMT3A_P904L	0.258	DNMT3A_P904L	0	0.58838	0.58838	bottom half		DNMT3A P904L	CH-negative
				score_DNMT3A_P904L	0.068	DNMT3A_P904L	0	1.16749	0.58838	top half		DNMT3A P904L	CH-negative
				score_DNMT3A_P904L	0.258	DNMT3A_P904L	0	0.58838	0.58838	bottom half		DNMT3A P904L	CH-negative
				score_DNMT3A_P904L	0.258	DNMT3A_P904L	0	0.58838	0.58838	top half		DNMT3A P904L	CH-negative
				score_DNMT3A_P904L	0.194	DNMT3A_P904L	0	0.712198	0.58838	top half		DNMT3A P904L	CH-negative
				score_DNMT3A_P904L	0.403	DNMT3A_P904L	0	0.394695	0.58838	bottom half		DNMT3A P904L	CH-negative
				score_DNMT3A_P904L	0.187	DNMT3A_P904L	0	0.728158	0.58838	top half		DNMT3A P904L	CH-negative
				score_DNMT3A_P904L	0.068	DNMT3A_P904L	0	1.16749	0.58838	top half		DNMT3A P904L	CH-negative
				score_DNMT3A_P904L	0.068	DNMT3A_P904L	0	1.16749	0.58838	top half		DNMT3A P904L	CH-negative
				score_DNMT3A_P904L	0.258	DNMT3A_P904L	0	0.58838	0.58838	bottom half		DNMT3A P904L	CH-negative
				score_DNMT3A_P904L	0.596	DNMT3A_P904L	0	0.224754	0.58838	bottom half		DNMT3A P904L	CH-negative
				score_DNMT3A_P904L	0.196	DNMT3A_P904L	0	0.707744	0.58838	top half		DNMT3A P904L	CH-negative
				score_DNMT3A_P904L	0.068	DNMT3A_P904L	0	1.16749	0.58838	top half		DNMT3A P904L	CH-negative
				score_DNMT3A_P904L	0.201	DNMT3A_P904L	0	0.696804	0.58838	top half		DNMT3A P904L	CH-negative
				score_DNMT3A_P904L	0.066	DNMT3A_P904L	0	1.18046	0.58838	top half		DNMT3A P904L	CH-negative
				score_DNMT3A_P904L	0.194	DNMT3A_P904L	0	0.712198	0.58838	top half		DNMT3A P904L	CH-negative
				score_DNMT3A_P904L	0.684	DNMT3A_P904L	0	0.164944	0.58838	bottom half		DNMT3A P904L	CH-negative
				score_DNMT3A_P904L	0.358	DNMT3A_P904L	0	0.446117	0.58838	bottom half		DNMT3A P904L	CH-negative
				score_DNMT3A_P904L	0.066	DNMT3A_P904L	0	1.18046	0.58838	top half		DNMT3A P904L	CH-negative
				score_DNMT3A_P904L	0.068	DNMT3A_P904L	0	1.16749	0.58838	top half		DNMT3A P904L	CH-negative
				score_DNMT3A_P904L	0.258	DNMT3A_P904L	0	0.58838	0.58838	bottom half		DNMT3A P904L	CH-negative
				score_DNMT3A_P904L	0.187	DNMT3A_P904L	0	0.728158	0.58838	top half		DNMT3A P904L	CH-negative
				score_DNMT3A_P904L	0.066	DNMT3A_P904L	0	1.18046	0.58838	top half		DNMT3A P904L	CH-negative
	DNMT3A_R882C	0.0232558	2	score_DNMT3A_P904L	0.258	DNMT3A_P904L	0	0.58838	0.58838	bottom half	DNMT3A R882C	DNMT3A P904L	CH-negative
	DNMT3A_Y735C	0.0266667	2	score_DNMT3A_P904L	0.187	DNMT3A_P904L	0	0.728158	0.58838	top half	DNMT3A Y735C	DNMT3A P904L	CH-negative
				score_DNMT3A_P904L	0.385	DNMT3A_P904L	0	0.414539	0.58838	bottom half		DNMT3A P904L	CH-negative
	DNMT3A_R882H	0.0677966	4	score_DNMT3A_P904L	0.258	DNMT3A_P904L	0	0.58838	0.58838	bottom half	DNMT3A R882H	DNMT3A P904L	CH-negative
				score_DNMT3A_P904L	0.684	DNMT3A_P904L	0	0.164944	0.58838	bottom half		DNMT3A P904L	CH-negative
				score_DNMT3A_P904L	0.358	DNMT3A_P904L	0	0.446117	0.58838	bottom half		DNMT3A P904L	CH-negative
				score_DNMT3A_P904L	0.258	DNMT3A_P904L	0	0.58838	0.58838	bottom half		DNMT3A P904L	CH-negative
				score_DNMT3A_P904L	0.403	DNMT3A_P904L	0	0.394695	0.58838	bottom half		DNMT3A P904L	CH-negative
				score_DNMT3A_P904L	0.358	DNMT3A_P904L	0	0.446117	0.58838	bottom half		DNMT3A P904L	CH-negative
				score_DNMT3A_P904L	0.403	DNMT3A_P904L	0	0.394695	0.58838	bottom half		DNMT3A P904L	CH-negative
				score_DNMT3A_P904L	0.358	DNMT3A_P904L	0	0.446117	0.58838	bottom half		DNMT3A P904L	CH-negative
				score_DNMT3A_P904L	0.385	DNMT3A_P904L	0	0.414539	0.58838	bottom half		DNMT3A P904L	CH-negative
				score_DNMT3A_P904L	0.753	DNMT3A_P904L	0	0.123205	0.58838	bottom half		DNMT3A P904L	CH-negative
				score_DNMT3A_P904L	0.358	DNMT3A_P904L	0	0.446117	0.58838	bottom half		DNMT3A P904L	CH-negative
				score_DNMT3A_P904L	0.753	DNMT3A_P904L	0	0.123205	0.58838	bottom half		DNMT3A P904L	CH-negative
				score_DNMT3A_P904L	0.258	DNMT3A_P904L	0	0.58838	0.58838	bottom half		DNMT3A P904L	CH-negative
				score_DNMT3A_P904L	0.258	DNMT3A_P904L	0	0.58838	0.58838	bottom half		DNMT3A P904L	CH-negative
				score_DNMT3A_P904L	0.066	DNMT3A_P904L	0	1.18046	0.58838	top half		DNMT3A P904L	CH-negative
				score_DNMT3A_P904L	0.358	DNMT3A_P904L	0	0.446117	0.58838	bottom half		DNMT3A P904L	CH-negative
				score_DNMT3A_P904L	0.187	DNMT3A_P904L	0	0.728158	0.58838	top half		DNMT3A P904L	CH-negative
				score_DNMT3A_P904L	0.066	DNMT3A_P904L	0	1.18046	0.58838	top half		DNMT3A P904L	CH-negative
				score_DNMT3A_P904L	0.358	DNMT3A_P904L	0	0.446117	0.58838	bottom half		DNMT3A P904L	CH-negative
				score_DNMT3A_P904L	0.358	DNMT3A_P904L	0	0.446117	0.58838	bottom half		DNMT3A P904L	CH-negative
				score_DNMT3A_P904L	0.403	DNMT3A_P904L	0	0.394695	0.58838	bottom half		DNMT3A P904L	CH-negative
				score_DNMT3A_P904L	0.258	DNMT3A_P904L	0	0.58838	0.58838	bottom half		DNMT3A P904L	CH-negative
				score_DNMT3A_P904L	0.753	DNMT3A_P904L	0	0.123205	0.58838	bottom half		DNMT3A P904L	CH-negative
				score_DNMT3A_P904L	0.385	DNMT3A_P904L	0	0.414539	0.58838	bottom half		DNMT3A P904L	CH-negative
				score_DNMT3A_P904L	0.403	DNMT3A_P904L	0	0.394695	0.58838	bottom half		DNMT3A P904L	CH-negative
				score_DNMT3A_P904L	0.358	DNMT3A_P904L	0	0.446117	0.58838	bottom half		DNMT3A P904L	CH-negative
				score_DNMT3A_P904L	0.753	DNMT3A_P904L	0	0.123205	0.58838	bottom half		DNMT3A P904L	CH-negative
				score_DNMT3A_P904L	0.066	DNMT3A_P904L	0	1.18046	0.58838	top half		DNMT3A P904L	CH-negative
				score_DNMT3A_P904L	0.066	DNMT3A_P904L	0	1.18046	0.58838	top half		DNMT3A P904L	CH-negative
				score_DNMT3A_P904L	0.358	DNMT3A_P904L	0	0.446117	0.58838	bottom half		DNMT3A P904L	CH-negative
				score_DNMT3A_P904L	0.753	DNMT3A_P904L	0	0.123205	0.58838	bottom half		DNMT3A P904L	CH-negative
				score_DNMT3A_P904L	0.358	DNMT3A_P904L	0	0.446117	0.58838	bottom half		DNMT3A P904L	CH-negative
				score_DNMT3A_P904L	0.068	DNMT3A_P904L	0	1.16749	0.58838	top half		DNMT3A P904L	CH-negative
				score_DNMT3A_P904L	0.358	DNMT3A_P904L	0	0.446117	0.58838	bottom half		DNMT3A P904L	CH-negative
				score_DNMT3A_P904L	0.201	DNMT3A_P904L	0	0.696804	0.58838	top half		DNMT3A P904L	CH-negative
				score_DNMT3A_P904L	0.753	DNMT3A_P904L	0	0.123205	0.58838	bottom half		DNMT3A P904L	CH-negative
				score_DNMT3A_P904L	0.39	DNMT3A_P904L	0	0.408935	0.58838	bottom half		DNMT3A P904L	CH-negative
				score_DNMT3A_P904L	0.258	DNMT3A_P904L	0	0.58838	0.58838	bottom half		DNMT3A P904L	CH-negative
	SF3B1_K700E	0.235294	12	score_DNMT3A_P904L	0.403	DNMT3A_P904L	0	0.394695	0.58838	bottom half	SF3B1 K700E	DNMT3A P904L	CH-negative
				score_DNMT3A_P904L	0.684	DNMT3A_P904L	0	0.164944	0.58838	bottom half		DNMT3A P904L	CH-negative
				score_DNMT3A_P904L	0.358	DNMT3A_P904L	0	0.446117	0.58838	bottom half		DNMT3A P904L	CH-negative
				score_DNMT3A_P904L	0.771	DNMT3A_P904L	0	0.112946	0.58838	bottom half		DNMT3A P904L	CH-negative
				score_DNMT3A_P904L	0.258	DNMT3A_P904L	0	0.58838	0.58838	bottom half		DNMT3A P904L	CH-negative
				score_DNMT3A_P904L	0.753	DNMT3A_P904L	0	0.123205	0.58838	bottom half		DNMT3A P904L	CH-negative
				score_DNMT3A_P904L	0.187	DNMT3A_P904L	0	0.728158	0.58838	top half		DNMT3A P904L	CH-negative
				score_DNMT3A_P904L	0.187	DNMT3A_P904L	0	0.728158	0.58838	top half		DNMT3A P904L	CH-negative
				score_DNMT3A_P904L	0.187	DNMT3A_P904L	0	0.728158	0.58838	top half		DNMT3A P904L	CH-negative
				score_DNMT3A_P904L	0.106	DNMT3A_P904L	0	0.974694	0.58838	top half		DNMT3A P904L	CH-negative
				score_DNMT3A_P904L	0.196	DNMT3A_P904L	0	0.707744	0.58838	top half		DNMT3A P904L	CH-negative
				score_DNMT3A_P904L	0.385	DNMT3A_P904L	0	0.414539	0.58838	bottom half		DNMT3A P904L	CH-negative
				score_DNMT3A_P904L	0.358	DNMT3A_P904L	0	0.446117	0.58838	bottom half		DNMT3A P904L	CH-negative
				score_DNMT3A_P904L	0.358	DNMT3A_P904L	0	0.446117	0.58838	bottom half		DNMT3A P904L	CH-negative
				score_DNMT3A_P904L	0.187	DNMT3A_P904L	0	0.728158	0.58838	top half		DNMT3A P904L	CH-negative
				score_DNMT3A_P904L	0.258	DNMT3A_P904L	0	0.58838	0.58838	bottom half		DNMT3A P904L	CH-negative
				score_DNMT3A_P904L	0.258	DNMT3A_P904L	0	0.58838	0.58838	bottom half		DNMT3A P904L	CH-negative
				score_DNMT3A_P904L	0.196	DNMT3A_P904L	0	0.707744	0.58838	top half		DNMT3A P904L	CH-negative
				score_DNMT3A_P904L	0.187	DNMT3A_P904L	0	0.728158	0.58838	top half		DNMT3A P904L	CH-negative
				score_DNMT3A_P904L	0.187	DNMT3A_P904L	0	0.728158	0.58838	top half		DNMT3A P904L	CH-negative
				score_DNMT3A_P904L	0.068	DNMT3A_P904L	0	1.16749	0.58838	top half		DNMT3A P904L	CH-negative
				score_DNMT3A_P904L	0.068	DNMT3A_P904L	0	1.16749	0.58838	top half		DNMT3A P904L	CH-negative
				score_DNMT3A_P904L	0.258	DNMT3A_P904L	0	0.58838	0.58838	top half		DNMT3A P904L	CH-negative
				score_DNMT3A_P904L	0.187	DNMT3A_P904L	0	0.728158	0.58838	top half		DNMT3A P904L	CH-negative
				score_DNMT3A_P904L	0.358	DNMT3A_P904L	0	0.446117	0.58838	bottom half		DNMT3A P904L	CH-negative
				score_DNMT3A_P904L	0.068	DNMT3A_P904L	0	1.16749	0.58838	top half		DNMT3A P904L	CH-negative
				score_DNMT3A_P904L	0.201	DNMT3A_P904L	0	0.696804	0.58838	top half		DNMT3A P904L	CH-negative
				score_DNMT3A_P904L	0.753	DNMT3A_P904L	0	0.123205	0.58838	bottom half		DNMT3A P904L	CH-negative
				score_DNMT3A_P904L	0.385	DNMT3A_P904L	0	0.414539	0.58838	bottom half		DNMT3A P904L	CH-negative
	DNMT3A_R882H	0.324324	24	score_DNMT3A_P904L	0.258	DNMT3A_P904L	0	0.58838	0.58838	bottom half	DNMT3A R882H	DNMT3A P904L	CH-negative
				score_DNMT3A_P904L	0.753	DNMT3A_P904L	0	0.123205	0.58838	bottom half		DNMT3A P904L	CH-negative
				score_DNMT3A_P904L	0.391	DNMT3A_P904L	0	0.407823	0.58838	bottom half		DNMT3A P904L	CH-negative
				score_DNMT3A_P904L	0.358	DNMT3A_P904L	0	0.446117	0.58838	bottom half		DNMT3A P904L	CH-negative
				score_DNMT3A_P904L	0.258	DNMT3A_P904L	0	0.58838	0.58838	bottom half		DNMT3A P904L	CH-negative
				score_DNMT3A_P904L	0.201	DNMT3A_P904L	0	0.696804	0.58838	top half		DNMT3A P904L	CH-negative
				score_DNMT3A_P904L	0.358	DNMT3A_P904L	0	0.446117	0.58838	bottom half		DNMT3A P904L	CH-negative
				score_DNMT3A_P904L	0.068	DNMT3A_P904L	0	1.16749	0.58838	top half		DNMT3A P904L	CH-negative
				score_DNMT3A_P904L	0.258	DNMT3A_P904L	0	0.58838	0.58838	bottom half		DNMT3A P904L	CH-negative
				score_DNMT3A_P904L	0.066	DNMT3A_P904L	0	1.18046	0.58838	top half		DNMT3A P904L	CH-negative
				score_DNMT3A_P904L	0.258	DNMT3A_P904L	0	0.58838	0.58838	top half		DNMT3A P904L	CH-negative
				score_DNMT3A_P904L	0.258	DNMT3A_P904L	0	0.58838	0.58838	bottom half		DNMT3A P904L	CH-negative
				score_DNMT3A_P904L	0.187	DNMT3A_P904L	0	0.728158	0.58838	top half		DNMT3A P904L	CH-negative
				score_DNMT3A_P904L	0.068	DNMT3A_P904L	0	1.16749	0.58838	top half		DNMT3A P904L	CH-negative
				score_DNMT3A_P904L	0.358	DNMT3A_P904L	0	0.446117	0.58838	bottom half		DNMT3A P904L	CH-negative
				score_DNMT3A_P904L	0.196	DNMT3A_P904L	0	0.707744	0.58838	top half		DNMT3A P904L	CH-negative
				score_DNMT3A_P904L	0.187	DNMT3A_P904L	0	0.728158	0.58838	top half		DNMT3A P904L	CH-negative
				score_DNMT3A_P904L	0.358	DNMT3A_P904L	0	0.446117	0.58838	bottom half		DNMT3A P904L	CH-negative
				score_DNMT3A_P904L	0.258	DNMT3A_P904L	0	0.58838	0.58838	top half		DNMT3A P904L	CH-negative
				score_DNMT3A_P904L	0.358	DNMT3A_P904L	0	0.446117	0.58838	bottom half		DNMT3A P904L	CH-negative
				score_DNMT3A_P904L	0.068	DNMT3A_P904L	0	1.16749	0.58838	top half		DNMT3A P904L	CH-negative
				score_DNMT3A_P904L	0.125	DNMT3A_P904L	0	0.90309	0.58838	top half		DNMT3A P904L	CH-negative
				score_DNMT3A_P904L	0.403	DNMT3A_P904L	0	0.394695	0.58838	bottom half		DNMT3A P904L	CH-negative
				score_DNMT3A_P904L	0.258	DNMT3A_P904L	0	0.58838	0.58838	top half		DNMT3A P904L	CH-negative
				score_DNMT3A_P904L	0.684	DNMT3A_P904L	0	0.164944	0.58838	bottom half		DNMT3A P904L	CH-negative
				score_DNMT3A_P904L	0.068	DNMT3A_P904L	0	1.16749	0.58838	top half		DNMT3A P904L	CH-negative
				score_DNMT3A_P904L	0.125	DNMT3A_P904L	0	0.90309	0.58838	top half		DNMT3A P904L	CH-negative
				score_DNMT3A_P904L	0.358	DNMT3A_P904L	0	0.446117	0.58838	bottom half		DNMT3A P904L	CH-negative
				score_DNMT3A_P904L	0.684	DNMT3A_P904L	0	0.164944	0.58838	bottom half		DNMT3A P904L	CH-negative
				score_DNMT3A_P904L	0.068	DNMT3A_P904L	0	1.16749	0.58838	top half		DNMT3A P904L	CH-negative
				score_DNMT3A_P904L	0.125	DNMT3A_P904L	0	0.90309	0.58838	top half		DNMT3A P904L	CH-negative
				score_DNMT3A_P904L	0.677	DNMT3A_P904L	0	0.169411	0.58838	bottom half		DNMT3A P904L	CH-negative
				score_DNMT3A_P904L	0.201	DNMT3A_P904L	0	0.696804	0.58838	top half		DNMT3A P904L	CH-negative
				score_DNMT3A_P904L	0.358	DNMT3A_P904L	0	0.446117	0.58838	bottom half		DNMT3A P904L	CH-negative
				score_DNMT3A_P904L	0.201	DNMT3A_P904L	0	0.696804	0.58838	top half		DNMT3A P904L	CH-negative
				score_DNMT3A_P904L	0.196	DNMT3A_P904L	0	0.707744	0.58838	top half		DNMT3A P904L	CH-negative
	DNMT3A_R882C	0.0285714	2	score_DNMT3A_P904L	0.258	DNMT3A_P904L	0	0.58838	0.58838	bottom half	DNMT3A R882C	DNMT3A P904L	CH-negative
				score_DNMT3A_P904L	0.258	DNMT3A_P904L	0	0.58838	0.58838	bottom half		DNMT3A P904L	CH-negative
				score_DNMT3A_P904L	0.187	DNMT3A_P904L	0	0.728158	0.58838	top half		DNMT3A P904L	CH-negative
				score_DNMT3A_P904L	0.403	DNMT3A_P904L	0	0.394695	0.58838	bottom half		DNMT3A P904L	CH-negative
				score_DNMT3A_P904L	0.258	DNMT3A_P904L	0	0.58838	0.58838	bottom half		DNMT3A P904L	CH-negative
				score_DNMT3A_P904L	0.068	DNMT3A_P904L	0	1.16749	0.58838	top half		DNMT3A P904L	CH-negative
				score_DNMT3A_P904L	0.258	DNMT3A_P904L	0	0.58838	0.58838	bottom half		DNMT3A P904L	CH-negative
				score_DNMT3A_P904L	0.39	DNMT3A_P904L	0	0.408935	0.58838	bottom half		DNMT3A P904L	CH-negative
				score_DNMT3A_P904L	0.201	DNMT3A_P904L	0	0.696804	0.58838	top half		DNMT3A P904L	CH-negative
				score_DNMT3A_P904L	0.358	DNMT3A_P904L	0	0.446117	0.58838	bottom half		DNMT3A P904L	CH-negative
				score_DNMT3A_P904L	0.391	DNMT3A_P904L	0	0.407823	0.58838	bottom half		DNMT3A P904L	CH-negative
				score_DNMT3A_P904L	0.358	DNMT3A_P904L	0	0.446117	0.58838	bottom half		DNMT3A P904L	CH-negative
				score_DNMT3A_P904L	0.753	DNMT3A_P904L	0	0.123205	0.58838	bottom half		DNMT3A P904L	CH-negative
				score_DNMT3A_P904L	0.358	DNMT3A_P904L	0	0.446117	0.58838	bottom half		DNMT3A P904L	CH-negative
				score_DNMT3A_P904L	0.066	DNMT3A_P904L	0	1.18046	0.58838	top half		DNMT3A P904L	CH-negative
				score_DNMT3A_P904L	0.196	DNMT3A_P904L	0	0.707744	0.58838	top half		DNMT3A P904L	CH-negative
				score_DNMT3A_P904L	0.258	DNMT3A_P904L	0	0.58838	0.58838	bottom half		DNMT3A P904L	CH-negative
				score_DNMT3A_P904L	0.753	DNMT3A_P904L	0	0.123205	0.58838	bottom half		DNMT3A P904L	CH-negative
				score_DNMT3A_P904L	0.358	DNMT3A_P904L	0	0.446117	0.58838	bottom half		DNMT3A P904L	CH-negative
				score_DNMT3A_P904L	0.684	DNMT3A_P904L	0	0.164944	0.58838	bottom half		DNMT3A P904L	CH-negative
				score_DNMT3A_P904L	0.068	DNMT3A_P904L	0	1.16749	0.58838	top half		DNMT3A P904L	CH-negative
				score_DNMT3A_P904L	0.068	DNMT3A_P904L	0	1.16749	0.58838	top half		DNMT3A P904L	CH-negative
				score_DNMT3A_P904L	0.258	DNMT3A_P904L	0	0.58838	0.58838	top half		DNMT3A P904L	CH-negative
				score_DNMT3A_P904L	0.068	DNMT3A_P904L	0	1.16749	0.58838	top half		DNMT3A P904L	CH-negative
				score_DNMT3A_P904L	0.187	DNMT3A_P904L	0	0.728158	0.58838	top half		DNMT3A P904L	CH-negative
				score_DNMT3A_P904L	0.187	DNMT3A_P904L	0	0.728158	0.58838	top half		DNMT3A P904L	CH-negative
				score_DNMT3A_P904L	0.125	DNMT3A_P904L	0	0.90309	0.58838	top half		DNMT3A P904L	CH-negative
				score_DNMT3A_P904L	0.068	DNMT3A_P904L	0	1.16749	0.58838	top half		DNMT3A P904L	CH-negative
				score_DNMT3A_P904L	0.358	DNMT3A_P904L	0	0.446117	0.58838	bottom half		DNMT3A P904L	CH-negative
				score_DNMT3A_P904L	0.358	DNMT3A_P904L	0	0.446117	0.58838	bottom half		DNMT3A P904L	CH-negative
				score_DNMT3A_P904L	0.201	DNMT3A_P904L	0	0.696804	0.58838	top half		DNMT3A P904L	CH-negative
				score_DNMT3A_P904L	0.753	DNMT3A_P904L	0	0.123205	0.58838	bottom half		DNMT3A P904L	CH-negative
				score_DNMT3A_P904L	0.187	DNMT3A_P904L	0	0.728158	0.58838	top half		DNMT3A P904L	CH-negative
				score_DNMT3A_P904L	0.39	DNMT3A_P904L	0	0.408935	0.58838	bottom half		DNMT3A P904L	CH-negative
				score_DNMT3A_P904L	0.201	DNMT3A_P904L	0	0.696804	0.58838	top half		DNMT3A P904L	CH-negative
				score_DNMT3A_P904L	0.258	DNMT3A_P904L	0	0.58838	0.58838	bottom half		DNMT3A P904L	CH-negative
				score_DNMT3A_P904L	0.258	DNMT3A_P904L	0	0.58838	0.58838	top half		DNMT3A P904L	CH-negative
				score_DNMT3A_P904L	0.358	DNMT3A_P904L	0	0.446117	0.58838	bottom half		DNMT3A P904L	CH-negative
				score_DNMT3A_P904L	0.391	DNMT3A_P904L	0	0.407823	0.58838	bottom half		DNMT3A P904L	CH-negative
				score_DNMT3A_P904L	0.066	DNMT3A_P904L	0	1.18046	0.58838	top half		DNMT3A P904L	CH-negative
				score_DNMT3A_P904L	0.39	DNMT3A_P904L	0	0.408935	0.58838	bottom half		DNMT3A P904L	CH-negative
				score_DNMT3A_P904L	0.753	DNMT3A_P904L	0	0.123205	0.58838	bottom half		DNMT3A P904L	CH-negative
				score_DNMT3A_P904L	0.201	DNMT3A_P904L	0	0.696804	0.58838	top half		DNMT3A P904L	CH-negative
				score_DNMT3A_P904L	0.753	DNMT3A_P904L	0	0.123205	0.58838	bottom half		DNMT3A P904L	CH-negative
				score_DNMT3A_P904L	0.258	DNMT3A_P904L	0	0.58838	0.58838	bottom half		DNMT3A P904L	CH-negative
				score_DNMT3A_P904L	0.066	DNMT3A_P904L	0	1.18046	0.58838	top half		DNMT3A P904L	CH-negative
				score_DNMT3A_P904L	0.358	DNMT3A_P904L	0	0.446117	0.58838	bottom half		DNMT3A P904L	CH-negative
				score_DNMT3A_P904L	0.258	DNMT3A_P904L	0	0.58838	0.58838	bottom half		DNMT3A P904L	CH-negative
				score_DNMT3A_P904L	0.187	DNMT3A_P904L	0	0.728158	0.58838	top half		DNMT3A P904L	CH-negative
				score_DNMT3A_P904L	0.402	DNMT3A_P904L	0	0.395774	0.58838	bottom half		DNMT3A P904L	CH-negative
				score_DNMT3A_P904L	0.258	DNMT3A_P904L	0	0.58838	0.58838	top half		DNMT3A P904L	CH-negative
				score_DNMT3A_P904L	0.066	DNMT3A_P904L	0	1.18046	0.58838	top half		DNMT3A P904L	CH-negative
				score_DNMT3A_P904L	0.358	DNMT3A_P904L	0	0.446117	0.58838	bottom half		DNMT3A P904L	CH-negative
				score_DNMT3A_P904L	0.258	DNMT3A_P904L	0	0.58838	0.58838	top half		DNMT3A P904L	CH-negative
				score_DNMT3A_P904L	0.358	DNMT3A_P904L	0	0.446117	0.58838	bottom half		DNMT3A P904L	CH-negative
				score_DNMT3A_P904L	0.596	DNMT3A_P904L	0	0.224754	0.58838	bottom half		DNMT3A P904L	CH-negative
				score_DNMT3A_P904L	0.258	DNMT3A_P904L	0	0.58838	0.58838	bottom half		DNMT3A P904L	CH-negative
				score_DNMT3A_P904L	0.258	DNMT3A_P904L	0	0.58838	0.58838	bottom half		DNMT3A P904L	CH-negative
				score_DNMT3A_P904L	0.066	DNMT3A_P904L	0	1.18046	0.58838	top half		DNMT3A P904L	CH-negative
				score_DNMT3A_P904L	0.066	DNMT3A_P904L	0	1.18046	0.58838	top half		DNMT3A P904L	CH-negative
				score_DNMT3A_P904L	0.066	DNMT3A_P904L	0	1.18046	0.58838	top half		DNMT3A P904L	CH-negative
				score_DNMT3A_P904L	0.684	DNMT3A_P904L	0	0.164944	0.58838	bottom half		DNMT3A P904L	CH-negative
				score_DNMT3A_P904L	0.402	DNMT3A_P904L	0	0.395774	0.58838	bottom half		DNMT3A P904L	CH-negative
				score_DNMT3A_P904L	0.196	DNMT3A_P904L	0	0.707744	0.58838	top half		DNMT3A P904L	CH-negative
				score_DNMT3A_P904L	0.066	DNMT3A_P904L	0	1.18046	0.58838	top half		DNMT3A P904L	CH-negative
				score_DNMT3A_P904L	0.125	DNMT3A_P904L	0	0.90309	0.58838	top half		DNMT3A P904L	CH-negative
				score_DNMT3A_P904L	0.684	DNMT3A_P904L	0	0.164944	0.58838	bottom half		DNMT3A P904L	CH-negative
				score_DNMT3A_P904L	0.187	DNMT3A_P904L	0	0.728158	0.58838	top half		DNMT3A P904L	CH-negative
	DNMT3A_R882H	0.0925926	5	score_DNMT3A_P904L	0.187	DNMT3A_P904L	0	0.728158	0.58838	top half	DNMT3A R882H	DNMT3A P904L	CH-negative
				score_DNMT3A_P904L	0.258	DNMT3A_P904L	0	0.58838	0.58838	bottom half		DNMT3A P904L	CH-negative
				score_DNMT3A_P904L	0.358	DNMT3A_P904L	0	0.446117	0.58838	bottom half		DNMT3A P904L	CH-negative
				score_DNMT3A_P904L	0.068	DNMT3A_P904L	0	1.16749	0.58838	top half		DNMT3A P904L	CH-negative
				score_DNMT3A_P904L	0.258	DNMT3A_P904L	0	0.58838	0.58838	bottom half		DNMT3A P904L	CH-negative
				score_DNMT3A_P904L	0.258	DNMT3A_P904L	0	0.58838	0.58838	bottom half		DNMT3A P904L	CH-negative
				score_DNMT3A_P904L	0.187	DNMT3A_P904L	0	0.728158	0.58838	top half		DNMT3A P904L	CH-negative
				score_DNMT3A_P904L	0.068	DNMT3A_P904L	0	1.16749	0.58838	top half		DNMT3A P904L	CH-negative
				score_DNMT3A_P904L	0.753	DNMT3A_P904L	0	0.123205	0.58838	bottom half		DNMT3A P904L	CH-negative
				score_DNMT3A_P904L	0.187	DNMT3A_P904L	0	0.728158	0.58838	top half		DNMT3A P904L	CH-negative
				score_DNMT3A_P904L	0.771	DNMT3A_P904L	0	0.112946	0.58838	bottom half		DNMT3A P904L	CH-negative
				score_DNMT3A_P904L	0.066	DNMT3A_P904L	0	1.18046	0.58838	top half		DNMT3A P904L	CH-negative
				score_DNMT3A_P904L	0.187	DNMT3A_P904L	0	0.728158	0.58838	top half		DNMT3A P904L	CH-negative
				score_DNMT3A_P904L	0.187	DNMT3A_P904L	0	0.728158	0.58838	top half		DNMT3A P904L	CH-negative
				score_DNMT3A_P904L	0.201	DNMT3A_P904L	0	0.696804	0.58838	top half		DNMT3A P904L	CH-negative
				score_DNMT3A_P904L	0.201	DNMT3A_P904L	0	0.696804	0.58838	top half		DNMT3A P904L	CH-negative
				score_DNMT3A_P904L	0.753	DNMT3A_P904L	0	0.123205	0.58838	bottom half		DNMT3A P904L	CH-negative
				score_DNMT3A_P904L	0.258	DNMT3A_P904L	0	0.58838	0.58838	bottom half		DNMT3A P904L	CH-negative
				score_DNMT3A_P904L	0.187	DNMT3A_P904L	0	0.728158	0.58838	top half		DNMT3A P904L	CH-negative
				score_DNMT3A_P904L	0.187	DNMT3A_P904L	0	0.728158	0.58838	top half		DNMT3A P904L	CH-negative
				score_DNMT3A_P904L	0.201	DNMT3A_P904L	0	0.696804	0.58838	top half		DNMT3A P904L	CH-negative
				score_DNMT3A_P904L	0.187	DNMT3A_P904L	0	0.728158	0.58838	top half		DNMT3A P904L	CH-negative
				score_DNMT3A_P904L	0.771	DNMT3A_P904L	0	0.112946	0.58838	bottom half		DNMT3A P904L	CH-negative
				score_DNMT3A_P904L	0.753	DNMT3A_P904L	0	0.123205	0.58838	bottom half		DNMT3A P904L	CH-negative
				score_DNMT3A_P904L	0.753	DNMT3A_P904L	0	0.123205	0.58838	bottom half		DNMT3A P904L	CH-negative
				score_DNMT3A_P904L	1.441	DNMT3A_P904L	0	-0.158664	0.58838	bottom half		DNMT3A P904L	CH-negative
				score_DNMT3A_P904L	0.753	DNMT3A_P904L	0	0.123205	0.58838	bottom half		DNMT3A P904L	CH-negative
				score_DNMT3A_P904L	0.358	DNMT3A_P904L	0	0.446117	0.58838	bottom half		DNMT3A P904L	CH-negative
				score_DNMT3A_P904L	0.066	DNMT3A_P904L	0	1.18046	0.58838	top half		DNMT3A P904L	CH-negative
				score_DNMT3A_P904L	0.187	DNMT3A_P904L	0	0.728158	0.58838	top half		DNMT3A P904L	CH-negative
				score_DNMT3A_P904L	0.187	DNMT3A_P904L	0	0.728158	0.58838	top half		DNMT3A P904L	CH-negative
				score_DNMT3A_P904L	0.066	DNMT3A_P904L	0	1.18046	0.58838	top half		DNMT3A P904L	CH-negative
				score_DNMT3A_P904L	0.187	DNMT3A_P904L	0	0.728158	0.58838	top half		DNMT3A P904L	CH-negative
				score_DNMT3A_P904L	0.068	DNMT3A_P904L	0	1.16749	0.58838	top half		DNMT3A P904L	CH-negative
				score_DNMT3A_P904L	0.258	DNMT3A_P904L	0	0.58838	0.58838	bottom half		DNMT3A P904L	CH-negative
				score_DNMT3A_P904L	0.066	DNMT3A_P904L	0	1.18046	0.58838	top half		DNMT3A P904L	CH-negative
				score_DNMT3A_P904L	0.258	DNMT3A_P904L	0	0.58838	0.58838	bottom half		DNMT3A P904L	CH-negative
				score_DNMT3A_P904L	0.39	DNMT3A_P904L	0	0.408935	0.58838	bottom half		DNMT3A P904L	CH-negative
				score_DNMT3A_P904L	0.187	DNMT3A_P904L	0	0.728158	0.58838	top half		DNMT3A P904L	CH-negative
				score_DNMT3A_P904L	0.684	DNMT3A_P904L	0	0.164944	0.58838	bottom half		DNMT3A P904L	CH-negative
				score_DNMT3A_P904L	0.358	DNMT3A_P904L	0	0.446117	0.58838	bottom half		DNMT3A P904L	CH-negative
				score_DNMT3A_P904L	0.258	DNMT3A_P904L	0	0.58838	0.58838	bottom half		DNMT3A P904L	CH-negative
				score_DNMT3A_P904L	0.358	DNMT3A_P904L	0	0.446117	0.58838	bottom half		DNMT3A P904L	CH-negative
				score_DNMT3A_P904L	0.068	DNMT3A_P904L	0	1.16749	0.58838	top half		DNMT3A P904L	CH-negative
				score_DNMT3A_P904L	0.753	DNMT3A_P904L	0	0.123205	0.58838	bottom half		DNMT3A P904L	CH-negative
				score_DNMT3A_P904L	0.258	DNMT3A_P904L	0	0.58838	0.58838	top half		DNMT3A P904L	CH-negative
				score_DNMT3A_P904L	0.187	DNMT3A_P904L	0	0.728158	0.58838	top half		DNMT3A P904L	CH-negative
				score_DNMT3A_P904L	0.358	DNMT3A_P904L	0	0.446117	0.58838	bottom half		DNMT3A P904L	CH-negative
				score_DNMT3A_P904L	0.753	DNMT3A_P904L	0	0.123205	0.58838	bottom half		DNMT3A P904L	CH-negative
				score_DNMT3A_P904L	0.258	DNMT3A_P904L	0	0.58838	0.58838	bottom half		DNMT3A P904L	CH-negative
				score_DNMT3A_P904L	0.358	DNMT3A_P904L	0	0.446117	0.58838	bottom half		DNMT3A P904L	CH-negative
				score_DNMT3A_P904L	0.684	DNMT3A_P904L	0	0.164944	0.58838	bottom half		DNMT3A P904L	CH-negative
				score_DNMT3A_P904L	0.358	DNMT3A_P904L	0	0.446117	0.58838	bottom half		DNMT3A P904L	CH-negative
				score_DNMT3A_P904L	0.391	DNMT3A_P904L	0	0.407823	0.58838	bottom half		DNMT3A P904L	CH-negative
				score_DNMT3A_P904L	0.068	DNMT3A_P904L	0	1.16749	0.58838	top half		DNMT3A P904L	CH-negative
				score_DNMT3A_P904L	0.258	DNMT3A_P904L	0	0.58838	0.58838	bottom half		DNMT3A P904L	CH-negative
				score_DNMT3A_P904L	0.066	DNMT3A_P904L	0	1.18046	0.58838	top half		DNMT3A P904L	CH-negative
				score_DNMT3A_P904L	0.201	DNMT3A_P904L	0	0.696804	0.58838	top half		DNMT3A P904L	CH-negative
				score_DNMT3A_P904L	0.066	DNMT3A_P904L	0	1.18046	0.58838	top half		DNMT3A P904L	CH-negative
				score_DNMT3A_P904L	0.684	DNMT3A_P904L	0	0.164944	0.58838	bottom half		DNMT3A P904L	CH-negative
				score_DNMT3A_P904L	0.771	DNMT3A_P904L	0	0.112946	0.58838	bottom half		DNMT3A P904L	CH-negative
				score_DNMT3A_P904L	0.358	DNMT3A_P904L	0	0.446117	0.58838	bottom half		DNMT3A P904L	CH-negative
				score_DNMT3A_P904L	1.829	DNMT3A_P904L	0	-0.262214	0.58838	bottom half		DNMT3A P904L	CH-negative
				score_DNMT3A_P904L	0.196	DNMT3A_P904L	0	0.707744	0.58838	top half		DNMT3A P904L	CH-negative
				score_DNMT3A_P904L	0.066	DNMT3A_P904L	0	1.18046	0.58838	top half		DNMT3A P904L	CH-negative
				score_DNMT3A_P904L	0.684	DNMT3A_P904L	0	0.164944	0.58838	bottom half		DNMT3A P904L	CH-negative
	DNMT3A_R882H	0.0280374	3	score_DNMT3A_P904L	0.39	DNMT3A_P904L	0	0.408935	0.58838	bottom half	DNMT3A R882H	DNMT3A P904L	CH-negative
				score_DNMT3A_P904L	0.753	DNMT3A_P904L	0	0.123205	0.58838	bottom half		DNMT3A P904L	CH-negative
				score_DNMT3A_P904L	0.258	DNMT3A_P904L	0	0.58838	0.58838	bottom half		DNMT3A P904L	CH-negative
				score_DNMT3A_P904L	0.201	DNMT3A_P904L	0	0.696804	0.58838	top half		DNMT3A P904L	CH-negative
				score_DNMT3A_P904L	0.403	DNMT3A_P904L	0	0.394695	0.58838	bottom half		DNMT3A P904L	CH-negative
				score_DNMT3A_P904L	0.385	DNMT3A_P904L	0	0.414539	0.58838	bottom half		DNMT3A P904L	CH-negative
				score_DNMT3A_P904L	0.358	DNMT3A_P904L	0	0.446117	0.58838	bottom half		DNMT3A P904L	CH-negative
				score_DNMT3A_P904L	0.258	DNMT3A_P904L	0	0.58838	0.58838	top half		DNMT3A P904L	CH-negative
				score_DNMT3A_P904L	0.358	DNMT3A_P904L	0	0.446117	0.58838	bottom half		DNMT3A P904L	CH-negative
				score_DNMT3A_P904L	0.196	DNMT3A_P904L	0	0.707744	0.58838	top half		DNMT3A P904L	CH-negative
				score_DNMT3A_P904L	0.258	DNMT3A_P904L	0	0.58838	0.58838	bottom half		DNMT3A P904L	CH-negative
				score_DNMT3A_P904L	0.196	DNMT3A_P904L	0	0.707744	0.58838	top half		DNMT3A P904L	CH-negative
				score_DNMT3A_P904L	0.194	DNMT3A_P904L	0	0.712198	0.58838	top half		DNMT3A P904L	CH-negative
				score_DNMT3A_P904L	0.187	DNMT3A_P904L	0	0.728158	0.58838	top half		DNMT3A P904L	CH-negative
				score_DNMT3A_P904L	0.066	DNMT3A_P904L	0	1.18046	0.58838	top half		DNMT3A P904L	CH-negative
				score_DNMT3A_P904L	0.066	DNMT3A_P904L	0	1.18046	0.58838	top half		DNMT3A P904L	CH-negative
				score_DNMT3A_P904L	0.068	DNMT3A_P904L	0	1.16749	0.58838	top half		DNMT3A P904L	CH-negative
				score_DNMT3A_P904L	0.39	DNMT3A_P904L	0	0.408935	0.58838	bottom half		DNMT3A P904L	CH-negative
				score_DNMT3A_P904L	0.258	DNMT3A_P904L	0	0.58838	0.58838	bottom half		DNMT3A P904L	CH-negative
				score_DNMT3A_P904L	0.358	DNMT3A_P904L	0	0.446117	0.58838	bottom half		DNMT3A P904L	CH-negative
				score_DNMT3A_P904L	0.753	DNMT3A_P904L	0	0.123205	0.58838	bottom half		DNMT3A P904L	CH-negative
				score_DNMT3A_P904L	0.358	DNMT3A_P904L	0	0.446117	0.58838	bottom half		DNMT3A P904L	CH-negative
				score_DNMT3A_P904L	0.068	DNMT3A_P904L	0	1.16749	0.58838	top half		DNMT3A P904L	CH-negative
				score_DNMT3A_P904L	0.753	DNMT3A_P904L	0	0.123205	0.58838	bottom half		DNMT3A P904L	CH-negative
				score_DNMT3A_P904L	0.358	DNMT3A_P904L	0	0.446117	0.58838	bottom half		DNMT3A P904L	CH-negative
				score_DNMT3A_P904L	0.125	DNMT3A_P904L	0	0.90309	0.58838	top half		DNMT3A P904L	CH-negative
				score_DNMT3A_P904L	0.068	DNMT3A_P904L	0	1.16749	0.58838	top half		DNMT3A P904L	CH-negative
				score_DNMT3A_P904L	0.201	DNMT3A_P904L	0	0.696804	0.58838	top half		DNMT3A P904L	CH-negative
				score_DNMT3A_P904L	0.196	DNMT3A_P904L	0	0.707744	0.58838	top half		DNMT3A P904L	CH-negative
				score_DNMT3A_P904L	0.187	DNMT3A_P904L	0	0.728158	0.58838	top half		DNMT3A P904L	CH-negative
				score_DNMT3A_P904L	0.258	DNMT3A_P904L	0	0.58838	0.58838	bottom half		DNMT3A P904L	CH-negative
				score_DNMT3A_P904L	0.066	DNMT3A_P904L	0	1.18046	0.58838	top half		DNMT3A P904L	CH-negative
				score_DNMT3A_P904L	0.258	DNMT3A_P904L	0	0.58838	0.58838	bottom half		DNMT3A P904L	CH-negative
				score_DNMT3A_P904L	0.358	DNMT3A_P904L	0	0.446117	0.58838	bottom half		DNMT3A P904L	CH-negative
				score_DNMT3A_P904L	0.066	DNMT3A_P904L	0	1.18046	0.58838	top half		DNMT3A P904L	CH-negative
				score_DNMT3A_P904L	0.068	DNMT3A_P904L	0	1.16749	0.58838	top half		DNMT3A P904L	CH-negative
				score_DNMT3A_P904L	0.066	DNMT3A_P904L	0	1.18046	0.58838	top half		DNMT3A P904L	CH-negative
				score_DNMT3A_P904L	0.258	DNMT3A_P904L	0	0.58838	0.58838	bottom half		DNMT3A P904L	CH-negative
				score_DNMT3A_P904L	0.201	DNMT3A_P904L	0	0.696804	0.58838	top half		DNMT3A P904L	CH-negative
				score_DNMT3A_P904L	0.196	DNMT3A_P904L	0	0.707744	0.58838	top half		DNMT3A P904L	CH-negative
				score_DNMT3A_P904L	0.358	DNMT3A_P904L	0	0.446117	0.58838	bottom half		DNMT3A P904L	CH-negative
				score_DNMT3A_P904L	0.201	DNMT3A_P904L	0	0.696804	0.58838	top half		DNMT3A P904L	CH-negative
				score_DNMT3A_P904L	0.358	DNMT3A_P904L	0	0.446117	0.58838	bottom half		DNMT3A P904L	CH-negative
				score_DNMT3A_P904L	0.187	DNMT3A_P904L	0	0.728158	0.58838	top half		DNMT3A P904L	CH-negative
				score_DNMT3A_P904L	0.196	DNMT3A_P904L	0	0.707744	0.58838	top half		DNMT3A P904L	CH-negative
				score_DNMT3A_P904L	0.753	DNMT3A_P904L	0	0.123205	0.58838	bottom half		DNMT3A P904L	CH-negative
				score_DNMT3A_P904L	0.196	DNMT3A_P904L	0	0.707744	0.58838	top half		DNMT3A P904L	CH-negative
				score_DNMT3A_P904L	0.684	DNMT3A_P904L	0	0.164944	0.58838	bottom half		DNMT3A P904L	CH-negative
				score_DNMT3A_P904L	0.201	DNMT3A_P904L	0	0.696804	0.58838	top half		DNMT3A P904L	CH-negative
				score_DNMT3A_P904L	0.125	DNMT3A_P904L	0	0.90309	0.58838	top half		DNMT3A P904L	CH-negative
				score_DNMT3A_P904L	0.358	DNMT3A_P904L	0	0.446117	0.58838	bottom half		DNMT3A P904L	CH-negative
				score_DNMT3A_P904L	0.068	DNMT3A_P904L	0	1.16749	0.58838	top half		DNMT3A P904L	CH-negative
				score_DNMT3A_P904L	0.358	DNMT3A_P904L	0	0.446117	0.58838	bottom half		DNMT3A P904L	CH-negative
				score_DNMT3A_P904L	0.39	DNMT3A_P904L	0	0.408935	0.58838	bottom half		DNMT3A P904L	CH-negative
				score_DNMT3A_P904L	0.258	DNMT3A_P904L	0	0.58838	0.58838	bottom half		DNMT3A P904L	CH-negative
				score_DNMT3A_P904L	0.258	DNMT3A_P904L	0	0.58838	0.58838	bottom half		DNMT3A P904L	CH-negative
				score_DNMT3A_P904L	0.066	DNMT3A_P904L	0	1.18046	0.58838	top half		DNMT3A P904L	CH-negative
				score_DNMT3A_P904L	0.068	DNMT3A_P904L	0	1.16749	0.58838	top half		DNMT3A P904L	CH-negative
				score_DNMT3A_P904L	0.196	DNMT3A_P904L	0	0.707744	0.58838	top half		DNMT3A P904L	CH-negative
				score_DNMT3A_P904L	0.187	DNMT3A_P904L	0	0.728158	0.58838	top half		DNMT3A P904L	CH-negative
				score_DNMT3A_P904L	0.196	DNMT3A_P904L	0	0.707744	0.58838	top half		DNMT3A P904L	CH-negative
				score_DNMT3A_P904L	0.358	DNMT3A_P904L	0	0.446117	0.58838	bottom half		DNMT3A P904L	CH-negative
				score_DNMT3A_P904L	0.196	DNMT3A_P904L	0	0.707744	0.58838	top half		DNMT3A P904L	CH-negative
				score_DNMT3A_P904L	0.358	DNMT3A_P904L	0	0.446117	0.58838	bottom half		DNMT3A P904L	CH-negative
				score_DNMT3A_P904L	0.201	DNMT3A_P904L	0	0.696804	0.58838	top half		DNMT3A P904L	CH-negative
				score_DNMT3A_P904L	0.066	DNMT3A_P904L	0	1.18046	0.58838	top half		DNMT3A P904L	CH-negative
				score_DNMT3A_P904L	0.358	DNMT3A_P904L	0	0.446117	0.58838	bottom half		DNMT3A P904L	CH-negative
				score_DNMT3A_P904L	0.258	DNMT3A_P904L	0	0.58838	0.58838	bottom half		DNMT3A P904L	CH-negative
				score_DNMT3A_P904L	0.813	DNMT3A_P904L	0	0.0899095	0.58838	bottom half		DNMT3A P904L	CH-negative
				score_DNMT3A_P904L	0.771	DNMT3A_P904L	0	0.112946	0.58838	bottom half		DNMT3A P904L	CH-negative
				score_DNMT3A_P904L	0.753	DNMT3A_P904L	0	0.123205	0.58838	bottom half		DNMT3A P904L	CH-negative
				score_DNMT3A_P904L	0.39	DNMT3A_P904L	0	0.408935	0.58838	bottom half		DNMT3A P904L	CH-negative
				score_DNMT3A_P904L	0.066	DNMT3A_P904L	0	1.18046	0.58838	top half		DNMT3A P904L	CH-negative
				score_DNMT3A_P904L	0.442	DNMT3A_P904L	0	0.354578	0.58838	bottom half		DNMT3A P904L	CH-negative
				score_DNMT3A_P904L	0.201	DNMT3A_P904L	0	0.696804	0.58838	top half		DNMT3A P904L	CH-negative
				score_DNMT3A_P904L	0.187	DNMT3A_P904L	0	0.728158	0.58838	top half		DNMT3A P904L	CH-negative
				score_DNMT3A_P904L	0.068	DNMT3A_P904L	0	1.16749	0.58838	top half		DNMT3A P904L	CH-negative
				score_DNMT3A_P904L	0.187	DNMT3A_P904L	0	0.728158	0.58838	top half		DNMT3A P904L	CH-negative
				score_DNMT3A_P904L	0.258	DNMT3A_P904L	0	0.58838	0.58838	bottom half		DNMT3A P904L	CH-negative
				score_DNMT3A_P904L	0.201	DNMT3A_P904L	0	0.696804	0.58838	top half		DNMT3A P904L	CH-negative
				score_DNMT3A_P904L	0.224	DNMT3A_P904L	0	0.649752	0.58838	top half		DNMT3A P904L	CH-negative
				score_DNMT3A_P904L	0.258	DNMT3A_P904L	0	0.58838	0.58838	bottom half		DNMT3A P904L	CH-negative
				score_DNMT3A_P904L	0.068	DNMT3A_P904L	0	1.16749	0.58838	top half		DNMT3A P904L	CH-negative
				score_DNMT3A_P904L	0.358	DNMT3A_P904L	0	0.446117	0.58838	bottom half		DNMT3A P904L	CH-negative
				score_DNMT3A_P904L	0.258	DNMT3A_P904L	0	0.58838	0.58838	bottom half		DNMT3A P904L	CH-negative
				score_DNMT3A_P904L	0.258	DNMT3A_P904L	0	0.58838	0.58838	top half		DNMT3A P904L	CH-negative
				score_DNMT3A_P904L	0.358	DNMT3A_P904L	0	0.446117	0.58838	bottom half		DNMT3A P904L	CH-negative
				score_DNMT3A_P904L	0.201	DNMT3A_P904L	0	0.696804	0.58838	top half		DNMT3A P904L	CH-negative
				score_DNMT3A_P904L	0.358	DNMT3A_P904L	0	0.446117	0.58838	bottom half		DNMT3A P904L	CH-negative
				score_DNMT3A_P904L	0.403	DNMT3A_P904L	0	0.394695	0.58838	bottom half		DNMT3A P904L	CH-negative
				score_DNMT3A_P904L	0.196	DNMT3A_P904L	0	0.707744	0.58838	top half		DNMT3A P904L	CH-negative
				score_DNMT3A_P904L	0.196	DNMT3A_P904L	0	0.707744	0.58838	top half		DNMT3A P904L	CH-negative
				score_DNMT3A_P904L	0.187	DNMT3A_P904L	0	0.728158	0.58838	top half		DNMT3A P904L	CH-negative
				score_DNMT3A_P904L	0.066	DNMT3A_P904L	0	1.18046	0.58838	top half		DNMT3A P904L	CH-negative
				score_DNMT3A_P904L	0.068	DNMT3A_P904L	0	1.16749	0.58838	top half		DNMT3A P904L	CH-negative
				score_DNMT3A_P904L	0.258	DNMT3A_P904L	0	0.58838	0.58838	bottom half		DNMT3A P904L	CH-negative
				score_DNMT3A_P904L	0.187	DNMT3A_P904L	0	0.728158	0.58838	top half		DNMT3A P904L	CH-negative
				score_DNMT3A_P904L	0.068	DNMT3A_P904L	0	1.16749	0.58838	top half		DNMT3A P904L	CH-negative
				score_DNMT3A_P904L	0.066	DNMT3A_P904L	0	1.18046	0.58838	top half		DNMT3A P904L	CH-negative
				score_DNMT3A_P904L	0.403	DNMT3A_P904L	0	0.394695	0.58838	bottom half		DNMT3A P904L	CH-negative
				score_DNMT3A_P904L	0.403	DNMT3A_P904L	0	0.394695	0.58838	bottom half		DNMT3A P904L	CH-negative
	DNMT3A_R882S	0.0535714	3	score_DNMT3A_P904L	0.066	DNMT3A_P904L	0	1.18046	0.58838	top half	DNMT3A R882S	DNMT3A P904L	CH-negative
				score_DNMT3A_P904L	0.358	DNMT3A_P904L	0	0.446117	0.58838	bottom half		DNMT3A P904L	CH-negative
				score_DNMT3A_P904L	0.684	DNMT3A_P904L	0	0.164944	0.58838	bottom half		DNMT3A P904L	CH-negative
				score_DNMT3A_P904L	0.187	DNMT3A_P904L	0	0.728158	0.58838	top half		DNMT3A P904L	CH-negative
				score_DNMT3A_P904L	0.196	DNMT3A_P904L	0	0.707744	0.58838	top half		DNMT3A P904L	CH-negative
				score_DNMT3A_P904L	0.403	DNMT3A_P904L	0	0.394695	0.58838	bottom half		DNMT3A P904L	CH-negative
				score_DNMT3A_P904L	0.258	DNMT3A_P904L	0	0.58838	0.58838	bottom half		DNMT3A P904L	CH-negative
				score_DNMT3A_P904L	0.39	DNMT3A_P904L	0	0.408935	0.58838	bottom half		DNMT3A P904L	CH-negative
				score_DNMT3A_P904L	0.358	DNMT3A_P904L	0	0.446117	0.58838	bottom half		DNMT3A P904L	CH-negative
				score_DNMT3A_P904L	0.066	DNMT3A_P904L	0	1.18046	0.58838	top half		DNMT3A P904L	CH-negative
				score_DNMT3A_P904L	0.187	DNMT3A_P904L	0	0.728158	0.58838	top half		DNMT3A P904L	CH-negative
				score_DNMT3A_P904L	0.258	DNMT3A_P904L	0	0.58838	0.58838	bottom half		DNMT3A P904L	CH-negative
				score_DNMT3A_P904L	0.403	DNMT3A_P904L	0	0.394695	0.58838	bottom half		DNMT3A P904L	CH-negative
				score_DNMT3A_P904L	0.753	DNMT3A_P904L	0	0.123205	0.58838	bottom half		DNMT3A P904L	CH-negative
				score_DNMT3A_P904L	0.196	DNMT3A_P904L	0	0.707744	0.58838	top half		DNMT3A P904L	CH-negative
				score_DNMT3A_P904L	0.187	DNMT3A_P904L	0	0.728158	0.58838	top half		DNMT3A P904L	CH-negative
				score_DNMT3A_P904L	0.358	DNMT3A_P904L	0	0.446117	0.58838	bottom half		DNMT3A P904L	CH-negative
				score_DNMT3A_P904L	0.691	DNMT3A_P904L	0	0.160522	0.58838	bottom half		DNMT3A P904L	CH-negative
				score_DNMT3A_P904L	0.258	DNMT3A_P904L	0	0.58838	0.58838	top half		DNMT3A P904L	CH-negative
				score_DNMT3A_P904L	0.358	DNMT3A_P904L	0	0.446117	0.58838	bottom half		DNMT3A P904L	CH-negative
				score_DNMT3A_P904L	0.358	DNMT3A_P904L	0	0.446117	0.58838	bottom half		DNMT3A P904L	CH-negative
				score_DNMT3A_P904L	0.066	DNMT3A_P904L	0	1.18046	0.58838	top half		DNMT3A P904L	CH-negative
				score_DNMT3A_P904L	0.201	DNMT3A_P904L	0	0.696804	0.58838	top half		DNMT3A P904L	CH-negative
				score_DNMT3A_P904L	0.39	DNMT3A_P904L	0	0.408935	0.58838	bottom half		DNMT3A P904L	CH-negative
				score_DNMT3A_P904L	0.197	DNMT3A_P904L	0	0.705534	0.58838	top half		DNMT3A P904L	CH-negative
				score_DNMT3A_P904L	0.358	DNMT3A_P904L	0	0.446117	0.58838	bottom half		DNMT3A P904L	CH-negative
				score_DNMT3A_P904L	0.391	DNMT3A_P904L	0	0.407823	0.58838	bottom half		DNMT3A P904L	CH-negative
				score_DNMT3A_P904L	0.066	DNMT3A_P904L	0	1.18046	0.58838	top half		DNMT3A P904L	CH-negative
				score_DNMT3A_P904L	0.403	DNMT3A_P904L	0	0.394695	0.58838	bottom half		DNMT3A P904L	CH-negative
				score_DNMT3A_P904L	0.684	DNMT3A_P904L	0	0.164944	0.58838	bottom half		DNMT3A P904L	CH-negative
				score_DNMT3A_P904L	0.951	DNMT3A_P904L	0	0.0218195	0.58838	bottom half		DNMT3A P904L	CH-negative
				score_DNMT3A_P904L	0.066	DNMT3A_P904L	0	1.18046	0.58838	top half		DNMT3A P904L	CH-negative
				score_DNMT3A_P904L	0.258	DNMT3A_P904L	0	0.58838	0.58838	bottom half		DNMT3A P904L	CH-negative
				score_DNMT3A_P904L	0.403	DNMT3A_P904L	0	0.394695	0.58838	bottom half		DNMT3A P904L	CH-negative
				score_DNMT3A_P904L	0.358	DNMT3A_P904L	0	0.446117	0.58838	bottom half		DNMT3A P904L	CH-negative
				score_DNMT3A_P904L	0.258	DNMT3A_P904L	0	0.58838	0.58838	top half		DNMT3A P904L	CH-negative
				score_DNMT3A_P904L	0.358	DNMT3A_P904L	0	0.446117	0.58838	bottom half		DNMT3A P904L	CH-negative
				score_DNMT3A_P904L	0.068	DNMT3A_P904L	0	1.16749	0.58838	top half		DNMT3A P904L	CH-negative
				score_DNMT3A_P904L	0.125	DNMT3A_P904L	0	0.90309	0.58838	top half		DNMT3A P904L	CH-negative
	GNB1_K57E	0.235294	4	score_DNMT3A_P904L	0.187	DNMT3A_P904L	0	0.728158	0.58838	top half	GNB1 K57E	DNMT3A P904L	CH-negative
				score_DNMT3A_P904L	0.258	DNMT3A_P904L	0	0.58838	0.58838	bottom half		DNMT3A P904L	CH-negative
				score_DNMT3A_P904L	0.258	DNMT3A_P904L	0	0.58838	0.58838	bottom half		DNMT3A P904L	CH-negative
				score_DNMT3A_P904L	0.358	DNMT3A_P904L	0	0.446117	0.58838	bottom half		DNMT3A P904L	CH-negative
				score_DNMT3A_P904L	0.358	DNMT3A_P904L	0	0.446117	0.58838	bottom half		DNMT3A P904L	CH-negative
				score_DNMT3A_P904L	0.196	DNMT3A_P904L	0	0.707744	0.58838	top half		DNMT3A P904L	CH-negative
				score_DNMT3A_P904L	0.258	DNMT3A_P904L	0	0.58838	0.58838	bottom half		DNMT3A P904L	CH-negative
				score_DNMT3A_P904L	0.066	DNMT3A_P904L	0	1.18046	0.58838	top half		DNMT3A P904L	CH-negative
				score_DNMT3A_P904L	0.358	DNMT3A_P904L	0	0.446117	0.58838	bottom half		DNMT3A P904L	CH-negative
				score_DNMT3A_P904L	0.066	DNMT3A_P904L	0	1.18046	0.58838	top half		DNMT3A P904L	CH-negative
				score_DNMT3A_P904L	0.187	DNMT3A_P904L	0	0.728158	0.58838	top half		DNMT3A P904L	CH-negative
				score_DNMT3A_P904L	0.201	DNMT3A_P904L	0	0.696804	0.58838	top half		DNMT3A P904L	CH-negative
				score_DNMT3A_P904L	0.403	DNMT3A_P904L	0	0.394695	0.58838	bottom half		DNMT3A P904L	CH-negative
				score_DNMT3A_P904L	0.196	DNMT3A_P904L	0	0.707744	0.58838	top half		DNMT3A P904L	CH-negative
				score_DNMT3A_P904L	0.358	DNMT3A_P904L	0	0.446117	0.58838	bottom half		DNMT3A P904L	CH-negative
				score_DNMT3A_P904L	0.691	DNMT3A_P904L	0	0.160522	0.58838	bottom half		DNMT3A P904L	CH-negative
				score_DNMT3A_P904L	0.385	DNMT3A_P904L	0	0.414539	0.58838	bottom half		DNMT3A P904L	CH-negative
				score_DNMT3A_P904L	0.258	DNMT3A_P904L	0	0.58838	0.58838	bottom half		DNMT3A P904L	CH-negative
				score_DNMT3A_P904L	0.187	DNMT3A_P904L	0	0.728158	0.58838	top half		DNMT3A P904L	CH-negative
				score_DNMT3A_P904L	0.258	DNMT3A_P904L	0	0.58838	0.58838	bottom half		DNMT3A P904L	CH-negative
				score_DNMT3A_P904L	0.461	DNMT3A_P904L	0	0.336299	0.58838	bottom half		DNMT3A P904L	CH-negative
				score_DNMT3A_P904L	0.403	DNMT3A_P904L	0	0.394695	0.58838	bottom half		DNMT3A P904L	CH-negative
				score_DNMT3A_P904L	0.187	DNMT3A_P904L	0	0.728158	0.58838	top half		DNMT3A P904L	CH-negative
				score_DNMT3A_P904L	0.358	DNMT3A_P904L	0	0.446117	0.58838	bottom half		DNMT3A P904L	CH-negative
				score_DNMT3A_P904L	0.358	DNMT3A_P904L	0	0.446117	0.58838	bottom half		DNMT3A P904L	CH-negative
				score_DNMT3A_P904L	0.771	DNMT3A_P904L	0	0.112946	0.58838	bottom half		DNMT3A P904L	CH-negative
				score_DNMT3A_P904L	0.066	DNMT3A_P904L	0	1.18046	0.58838	top half		DNMT3A P904L	CH-negative
				score_DNMT3A_P904L	0.258	DNMT3A_P904L	0	0.58838	0.58838	bottom half		DNMT3A P904L	CH-negative
				score_DNMT3A_P904L	0.258	DNMT3A_P904L	0	0.58838	0.58838	top half		DNMT3A P904L	CH-negative
				score_DNMT3A_P904L	0.125	DNMT3A_P904L	0	0.90309	0.58838	top half		DNMT3A P904L	CH-negative
				score_DNMT3A_P904L	0.258	DNMT3A_P904L	0	0.58838	0.58838	top half		DNMT3A P904L	CH-negative
				score_DNMT3A_P904L	0.403	DNMT3A_P904L	0	0.394695	0.58838	bottom half		DNMT3A P904L	CH-negative
				score_DNMT3A_P904L	0.066	DNMT3A_P904L	0	1.18046	0.58838	top half		DNMT3A P904L	CH-negative
				score_DNMT3A_P904L	0.201	DNMT3A_P904L	0	0.696804	0.58838	top half		DNMT3A P904L	CH-negative
				score_DNMT3A_P904L	0.385	DNMT3A_P904L	0	0.414539	0.58838	bottom half		DNMT3A P904L	CH-negative
				score_DNMT3A_P904L	0.201	DNMT3A_P904L	0	0.696804	0.58838	top half		DNMT3A P904L	CH-negative
				score_DNMT3A_P904L	0.066	DNMT3A_P904L	0	1.18046	0.58838	top half		DNMT3A P904L	CH-negative
				score_DNMT3A_P904L	0.066	DNMT3A_P904L	0	1.18046	0.58838	top half		DNMT3A P904L	CH-negative
				score_DNMT3A_P904L	0.258	DNMT3A_P904L	0	0.58838	0.58838	bottom half		DNMT3A P904L	CH-negative
				score_DNMT3A_P904L	0.358	DNMT3A_P904L	0	0.446117	0.58838	bottom half		DNMT3A P904L	CH-negative
				score_DNMT3A_P904L	0.066	DNMT3A_P904L	0	1.18046	0.58838	top half		DNMT3A P904L	CH-negative
				score_DNMT3A_P904L	0.358	DNMT3A_P904L	0	0.446117	0.58838	bottom half		DNMT3A P904L	CH-negative
				score_DNMT3A_P904L	0.106	DNMT3A_P904L	0	0.974694	0.58838	top half		DNMT3A P904L	CH-negative
				score_DNMT3A_P904L	0.068	DNMT3A_P904L	0	1.16749	0.58838	top half		DNMT3A P904L	CH-negative
				score_DNMT3A_P904L	0.231	DNMT3A_P904L	0	0.636388	0.58838	top half		DNMT3A P904L	CH-negative
				score_DNMT3A_P904L	0.187	DNMT3A_P904L	0	0.728158	0.58838	top half		DNMT3A P904L	CH-negative
				score_DNMT3A_P904L	0.187	DNMT3A_P904L	0	0.728158	0.58838	top half		DNMT3A P904L	CH-negative
				score_DNMT3A_P904L	0.187	DNMT3A_P904L	0	0.728158	0.58838	top half		DNMT3A P904L	CH-negative
				score_DNMT3A_P904L	0.258	DNMT3A_P904L	0	0.58838	0.58838	bottom half		DNMT3A P904L	CH-negative
				score_DNMT3A_P904L	0.358	DNMT3A_P904L	0	0.446117	0.58838	bottom half		DNMT3A P904L	CH-negative
				score_DNMT3A_P904L	0.258	DNMT3A_P904L	0	0.58838	0.58838	bottom half		DNMT3A P904L	CH-negative
				score_DNMT3A_P904L	0.258	DNMT3A_P904L	0	0.58838	0.58838	bottom half		DNMT3A P904L	CH-negative
				score_DNMT3A_P904L	0.201	DNMT3A_P904L	0	0.696804	0.58838	top half		DNMT3A P904L	CH-negative
				score_DNMT3A_P904L	0.066	DNMT3A_P904L	0	1.18046	0.58838	top half		DNMT3A P904L	CH-negative
				score_DNMT3A_P904L	0.358	DNMT3A_P904L	0	0.446117	0.58838	bottom half		DNMT3A P904L	CH-negative
				score_DNMT3A_P904L	0.385	DNMT3A_P904L	0	0.414539	0.58838	bottom half		DNMT3A P904L	CH-negative
				score_DNMT3A_P904L	0.187	DNMT3A_P904L	0	0.728158	0.58838	top half		DNMT3A P904L	CH-negative
				score_DNMT3A_P904L	0.187	DNMT3A_P904L	0	0.728158	0.58838	top half		DNMT3A P904L	CH-negative
				score_DNMT3A_P904L	0.066	DNMT3A_P904L	0	1.18046	0.58838	top half		DNMT3A P904L	CH-negative
				score_DNMT3A_P904L	0.452	DNMT3A_P904L	0	0.344862	0.58838	bottom half		DNMT3A P904L	CH-negative
				score_DNMT3A_P904L	0.066	DNMT3A_P904L	0	1.18046	0.58838	top half		DNMT3A P904L	CH-negative
				score_DNMT3A_P904L	0.068	DNMT3A_P904L	0	1.16749	0.58838	top half		DNMT3A P904L	CH-negative
				score_DNMT3A_P904L	0.358	DNMT3A_P904L	0	0.446117	0.58838	bottom half		DNMT3A P904L	CH-negative
				score_DNMT3A_P904L	0.187	DNMT3A_P904L	0	0.728158	0.58838	top half		DNMT3A P904L	CH-negative
				score_DNMT3A_P904L	0.358	DNMT3A_P904L	0	0.446117	0.58838	bottom half		DNMT3A P904L	CH-negative
				score_DNMT3A_P904L	0.385	DNMT3A_P904L	0	0.414539	0.58838	bottom half		DNMT3A P904L	CH-negative
				score_DNMT3A_P904L	0.068	DNMT3A_P904L	0	1.16749	0.58838	top half		DNMT3A P904L	CH-negative
				score_DNMT3A_P904L	0.066	DNMT3A_P904L	0	1.18046	0.58838	top half		DNMT3A P904L	CH-negative
				score_DNMT3A_P904L	0.258	DNMT3A_P904L	0	0.58838	0.58838	bottom half		DNMT3A P904L	CH-negative
				score_DNMT3A_P904L	0.596	DNMT3A_P904L	0	0.224754	0.58838	bottom half		DNMT3A P904L	CH-negative
				score_DNMT3A_P904L	0.196	DNMT3A_P904L	0	0.707744	0.58838	top half		DNMT3A P904L	CH-negative
				score_DNMT3A_P904L	0.358	DNMT3A_P904L	0	0.446117	0.58838	bottom half		DNMT3A P904L	CH-negative
				score_DNMT3A_P904L	0.403	DNMT3A_P904L	0	0.394695	0.58838	bottom half		DNMT3A P904L	CH-negative
				score_DNMT3A_P904L	0.187	DNMT3A_P904L	0	0.728158	0.58838	top half		DNMT3A P904L	CH-negative
				score_DNMT3A_P904L	0.403	DNMT3A_P904L	0	0.394695	0.58838	bottom half		DNMT3A P904L	CH-negative
				score_DNMT3A_P904L	0.358	DNMT3A_P904L	0	0.446117	0.58838	bottom half		DNMT3A P904L	CH-negative
				score_DNMT3A_P904L	0.258	DNMT3A_P904L	0	0.58838	0.58838	bottom half		DNMT3A P904L	CH-negative
				score_DNMT3A_P904L	0.201	DNMT3A_P904L	0	0.696804	0.58838	top half		DNMT3A P904L	CH-negative
				score_DNMT3A_P904L	0.068	DNMT3A_P904L	0	1.16749	0.58838	top half		DNMT3A P904L	CH-negative
				score_DNMT3A_P904L	0.258	DNMT3A_P904L	0	0.58838	0.58838	top half		DNMT3A P904L	CH-negative
				score_DNMT3A_P904L	0.187	DNMT3A_P904L	0	0.728158	0.58838	top half		DNMT3A P904L	CH-negative
				score_DNMT3A_P904L	0.684	DNMT3A_P904L	0	0.164944	0.58838	bottom half		DNMT3A P904L	CH-negative
				score_DNMT3A_P904L	0.187	DNMT3A_P904L	0	0.728158	0.58838	top half		DNMT3A P904L	CH-negative
				score_DNMT3A_P904L	0.358	DNMT3A_P904L	0	0.446117	0.58838	bottom half		DNMT3A P904L	CH-negative
				score_DNMT3A_P904L	0.258	DNMT3A_P904L	0	0.58838	0.58838	bottom half		DNMT3A P904L	CH-negative
				score_DNMT3A_P904L	0.201	DNMT3A_P904L	0	0.696804	0.58838	top half		DNMT3A P904L	CH-negative
				score_DNMT3A_P904L	0.066	DNMT3A_P904L	0	1.18046	0.58838	top half		DNMT3A P904L	CH-negative
				score_DNMT3A_P904L	0.066	DNMT3A_P904L	0	1.18046	0.58838	top half		DNMT3A P904L	CH-negative
				score_DNMT3A_P904L	0.201	DNMT3A_P904L	0	0.696804	0.58838	top half		DNMT3A P904L	CH-negative
				score_DNMT3A_P904L	0.358	DNMT3A_P904L	0	0.446117	0.58838	bottom half		DNMT3A P904L	CH-negative
				score_DNMT3A_P904L	0.684	DNMT3A_P904L	0	0.164944	0.58838	bottom half		DNMT3A P904L	CH-negative
				score_DNMT3A_P904L	0.187	DNMT3A_P904L	0	0.728158	0.58838	top half		DNMT3A P904L	CH-negative
				score_DNMT3A_P904L	0.066	DNMT3A_P904L	0	1.18046	0.58838	top half		DNMT3A P904L	CH-negative
				score_DNMT3A_P904L	0.196	DNMT3A_P904L	0	0.707744	0.58838	top half		DNMT3A P904L	CH-negative
				score_DNMT3A_P904L	0.258	DNMT3A_P904L	0	0.58838	0.58838	bottom half		DNMT3A P904L	CH-negative
				score_DNMT3A_P904L	0.753	DNMT3A_P904L	0	0.123205	0.58838	bottom half		DNMT3A P904L	CH-negative
				score_DNMT3A_P904L	0.201	DNMT3A_P904L	0	0.696804	0.58838	top half		DNMT3A P904L	CH-negative
				score_DNMT3A_P904L	0.258	DNMT3A_P904L	0	0.58838	0.58838	bottom half		DNMT3A P904L	CH-negative
				score_DNMT3A_P904L	0.358	DNMT3A_P904L	0	0.446117	0.58838	bottom half		DNMT3A P904L	CH-negative
				score_DNMT3A_P904L	0.187	DNMT3A_P904L	0	0.728158	0.58838	top half		DNMT3A P904L	CH-negative
				score_DNMT3A_P904L	0.258	DNMT3A_P904L	0	0.58838	0.58838	bottom half		DNMT3A P904L	CH-negative
				score_DNMT3A_P904L	0.358	DNMT3A_P904L	0	0.446117	0.58838	bottom half		DNMT3A P904L	CH-negative
				score_DNMT3A_P904L	0.39	DNMT3A_P904L	0	0.408935	0.58838	bottom half		DNMT3A P904L	CH-negative
				score_DNMT3A_P904L	0.201	DNMT3A_P904L	0	0.696804	0.58838	top half		DNMT3A P904L	CH-negative
				score_DNMT3A_P904L	0.066	DNMT3A_P904L	0	1.18046	0.58838	top half		DNMT3A P904L	CH-negative
				score_DNMT3A_P904L	0.258	DNMT3A_P904L	0	0.58838	0.58838	bottom half		DNMT3A P904L	CH-negative
				score_DNMT3A_P904L	0.068	DNMT3A_P904L	0	1.16749	0.58838	top half		DNMT3A P904L	CH-negative
				score_DNMT3A_P904L	0.125	DNMT3A_P904L	0	0.90309	0.58838	top half		DNMT3A P904L	CH-negative
				score_DNMT3A_P904L	0.068	DNMT3A_P904L	0	1.16749	0.58838	top half		DNMT3A P904L	CH-negative
				score_DNMT3A_P904L	0.358	DNMT3A_P904L	0	0.446117	0.58838	bottom half		DNMT3A P904L	CH-negative
				score_DNMT3A_P904L	0.187	DNMT3A_P904L	0	0.728158	0.58838	top half		DNMT3A P904L	CH-negative
				score_DNMT3A_P904L	0.753	DNMT3A_P904L	0	0.123205	0.58838	bottom half		DNMT3A P904L	CH-negative
				score_DNMT3A_P904L	0.106	DNMT3A_P904L	0	0.974694	0.58838	top half		DNMT3A P904L	CH-negative
				score_DNMT3A_P904L	0.196	DNMT3A_P904L	0	0.707744	0.58838	top half		DNMT3A P904L	CH-negative
				score_DNMT3A_P904L	0.684	DNMT3A_P904L	0	0.164944	0.58838	bottom half		DNMT3A P904L	CH-negative
				score_DNMT3A_P904L	0.196	DNMT3A_P904L	0	0.707744	0.58838	top half		DNMT3A P904L	CH-negative
				score_DNMT3A_P904L	0.403	DNMT3A_P904L	0	0.394695	0.58838	bottom half		DNMT3A P904L	CH-negative
				score_DNMT3A_P904L	0.066	DNMT3A_P904L	0	1.18046	0.58838	top half		DNMT3A P904L	CH-negative
				score_DNMT3A_P904L	0.066	DNMT3A_P904L	0	1.18046	0.58838	top half		DNMT3A P904L	CH-negative
				score_DNMT3A_P904L	0.068	DNMT3A_P904L	0	1.16749	0.58838	top half		DNMT3A P904L	CH-negative
				score_DNMT3A_P904L	0.358	DNMT3A_P904L	0	0.446117	0.58838	bottom half		DNMT3A P904L	CH-negative
				score_DNMT3A_P904L	0.402	DNMT3A_P904L	0	0.395774	0.58838	bottom half		DNMT3A P904L	CH-negative
				score_DNMT3A_P904L	0.385	DNMT3A_P904L	0	0.414539	0.58838	bottom half		DNMT3A P904L	CH-negative
				score_DNMT3A_P904L	0.402	DNMT3A_P904L	0	0.395774	0.58838	bottom half		DNMT3A P904L	CH-negative
				score_DNMT3A_P904L	1.441	DNMT3A_P904L	0	-0.158664	0.58838	bottom half		DNMT3A P904L	CH-negative
				score_DNMT3A_P904L	0.753	DNMT3A_P904L	0	0.123205	0.58838	bottom half		DNMT3A P904L	CH-negative
				score_DNMT3A_P904L	0.358	DNMT3A_P904L	0	0.446117	0.58838	bottom half		DNMT3A P904L	CH-negative
				score_DNMT3A_P904L	0.258	DNMT3A_P904L	0	0.58838	0.58838	bottom half		DNMT3A P904L	CH-negative
				score_DNMT3A_P904L	0.187	DNMT3A_P904L	0	0.728158	0.58838	top half		DNMT3A P904L	CH-negative
				score_DNMT3A_P904L	0.066	DNMT3A_P904L	0	1.18046	0.58838	top half		DNMT3A P904L	CH-negative
				score_DNMT3A_P904L	0.258	DNMT3A_P904L	0	0.58838	0.58838	top half		DNMT3A P904L	CH-negative
				score_DNMT3A_P904L	0.066	DNMT3A_P904L	0	1.18046	0.58838	top half		DNMT3A P904L	CH-negative
				score_DNMT3A_P904L	0.402	DNMT3A_P904L	0	0.395774	0.58838	bottom half		DNMT3A P904L	CH-negative
				score_DNMT3A_P904L	0.187	DNMT3A_P904L	0	0.728158	0.58838	top half		DNMT3A P904L	CH-negative
				score_DNMT3A_P904L	0.358	DNMT3A_P904L	0	0.446117	0.58838	bottom half		DNMT3A P904L	CH-negative
	DNMT3A_Y735C	0.025	2	score_DNMT3A_P904L	0.358	DNMT3A_P904L	0	0.446117	0.58838	bottom half	DNMT3A Y735C	DNMT3A P904L	CH-negative
				score_DNMT3A_P904L	0.258	DNMT3A_P904L	0	0.58838	0.58838	bottom half		DNMT3A P904L	CH-negative
				score_DNMT3A_P904L	0.068	DNMT3A_P904L	0	1.16749	0.58838	top half		DNMT3A P904L	CH-negative
				score_DNMT3A_P904L	0.332	DNMT3A_P904L	0	0.478862	0.58838	bottom half		DNMT3A P904L	CH-negative
				score_DNMT3A_P904L	0.187	DNMT3A_P904L	0	0.728158	0.58838	top half		DNMT3A P904L	CH-negative
				score_DNMT3A_P904L	0.258	DNMT3A_P904L	0	0.58838	0.58838	bottom half		DNMT3A P904L	CH-negative
				score_DNMT3A_P904L	0.258	DNMT3A_P904L	0	0.58838	0.58838	top half		DNMT3A P904L	CH-negative
				score_DNMT3A_P904L	0.258	DNMT3A_P904L	0	0.58838	0.58838	bottom half		DNMT3A P904L	CH-negative
				score_DNMT3A_P904L	0.358	DNMT3A_P904L	0	0.446117	0.58838	bottom half		DNMT3A P904L	CH-negative
	DNMT3A_R882S	0.0266667	2	score_DNMT3A_P904L	0.196	DNMT3A_P904L	0	0.707744	0.58838	top half	DNMT3A R882S	DNMT3A P904L	CH-negative
				score_DNMT3A_P904L	0.753	DNMT3A_P904L	0	0.123205	0.58838	bottom half		DNMT3A P904L	CH-negative
				score_DNMT3A_P904L	0.066	DNMT3A_P904L	0	1.18046	0.58838	top half		DNMT3A P904L	CH-negative
				score_DNMT3A_P904L	0.201	DNMT3A_P904L	0	0.696804	0.58838	top half		DNMT3A P904L	CH-negative
				score_DNMT3A_P904L	0.684	DNMT3A_P904L	0	0.164944	0.58838	bottom half		DNMT3A P904L	CH-negative
				score_DNMT3A_P904L	0.358	DNMT3A_P904L	0	0.446117	0.58838	bottom half		DNMT3A P904L	CH-negative
				score_DNMT3A_P904L	1.304	DNMT3A_P904L	0	-0.115278	0.58838	bottom half		DNMT3A P904L	CH-negative
				score_DNMT3A_P904L	0.187	DNMT3A_P904L	0	0.728158	0.58838	top half		DNMT3A P904L	CH-negative
				score_DNMT3A_P904L	0.125	DNMT3A_P904L	0	0.90309	0.58838	top half		DNMT3A P904L	CH-negative
				score_DNMT3A_P904L	0.187	DNMT3A_P904L	0	0.728158	0.58838	top half		DNMT3A P904L	CH-negative
				score_DNMT3A_P904L	0.402	DNMT3A_P904L	0	0.395774	0.58838	bottom half		DNMT3A P904L	CH-negative
				score_DNMT3A_P904L	0.753	DNMT3A_P904L	0	0.123205	0.58838	bottom half		DNMT3A P904L	CH-negative
				score_DNMT3A_P904L	0.358	DNMT3A_P904L	0	0.446117	0.58838	bottom half		DNMT3A P904L	CH-negative
				score_DNMT3A_P904L	0.396	DNMT3A_P904L	0	0.402305	0.58838	bottom half		DNMT3A P904L	CH-negative
				score_DNMT3A_P904L	0.753	DNMT3A_P904L	0	0.123205	0.58838	bottom half		DNMT3A P904L	CH-negative
				score_DNMT3A_P904L	0.201	DNMT3A_P904L	0	0.696804	0.58838	top half		DNMT3A P904L	CH-negative
				score_DNMT3A_P904L	0.066	DNMT3A_P904L	0	1.18046	0.58838	top half		DNMT3A P904L	CH-negative
				score_DNMT3A_P904L	0.258	DNMT3A_P904L	0	0.58838	0.58838	top half		DNMT3A P904L	CH-negative
				score_DNMT3A_P904L	0.258	DNMT3A_P904L	0	0.58838	0.58838	bottom half		DNMT3A P904L	CH-negative
				score_DNMT3A_P904L	0.196	DNMT3A_P904L	0	0.707744	0.58838	top half		DNMT3A P904L	CH-negative
				score_DNMT3A_P904L	0.258	DNMT3A_P904L	0	0.58838	0.58838	bottom half		DNMT3A P904L	CH-negative
				score_DNMT3A_P904L	0.066	DNMT3A_P904L	0	1.18046	0.58838	top half		DNMT3A P904L	CH-negative
				score_DNMT3A_P904L	0.358	DNMT3A_P904L	0	0.446117	0.58838	bottom half		DNMT3A P904L	CH-negative
				score_DNMT3A_P904L	0.196	DNMT3A_P904L	0	0.707744	0.58838	top half		DNMT3A P904L	CH-negative
				score_DNMT3A_P904L	0.684	DNMT3A_P904L	0	0.164944	0.58838	bottom half		DNMT3A P904L	CH-negative
				score_DNMT3A_P904L	0.196	DNMT3A_P904L	0	0.707744	0.58838	top half		DNMT3A P904L	CH-negative
				score_DNMT3A_P904L	0.358	DNMT3A_P904L	0	0.446117	0.58838	bottom half		DNMT3A P904L	CH-negative
				score_DNMT3A_P904L	0.066	DNMT3A_P904L	0	1.18046	0.58838	top half		DNMT3A P904L	CH-negative
				score_DNMT3A_P904L	0.187	DNMT3A_P904L	0	0.728158	0.58838	top half		DNMT3A P904L	CH-negative
				score_DNMT3A_P904L	0.066	DNMT3A_P904L	0	1.18046	0.58838	top half		DNMT3A P904L	CH-negative
				score_DNMT3A_P904L	0.753	DNMT3A_P904L	0	0.123205	0.58838	bottom half		DNMT3A P904L	CH-negative
				score_DNMT3A_P904L	0.196	DNMT3A_P904L	0	0.707744	0.58838	top half		DNMT3A P904L	CH-negative
				score_DNMT3A_P904L	0.068	DNMT3A_P904L	0	1.16749	0.58838	top half		DNMT3A P904L	CH-negative
				score_DNMT3A_P904L	0.358	DNMT3A_P904L	0	0.446117	0.58838	bottom half		DNMT3A P904L	CH-negative
				score_DNMT3A_P904L	0.403	DNMT3A_P904L	0	0.394695	0.58838	bottom half		DNMT3A P904L	CH-negative
				score_DNMT3A_P904L	0.258	DNMT3A_P904L	0	0.58838	0.58838	top half		DNMT3A P904L	CH-negative
				score_DNMT3A_P904L	0.39	DNMT3A_P904L	0	0.408935	0.58838	bottom half		DNMT3A P904L	CH-negative
				score_DNMT3A_P904L	0.358	DNMT3A_P904L	0	0.446117	0.58838	bottom half		DNMT3A P904L	CH-negative
				score_DNMT3A_P904L	0.691	DNMT3A_P904L	0	0.160522	0.58838	bottom half		DNMT3A P904L	CH-negative
				score_DNMT3A_P904L	0.187	DNMT3A_P904L	0	0.728158	0.58838	top half		DNMT3A P904L	CH-negative
				score_DNMT3A_P904L	0.187	DNMT3A_P904L	0	0.728158	0.58838	top half		DNMT3A P904L	CH-negative
				score_DNMT3A_P904L	0.258	DNMT3A_P904L	0	0.58838	0.58838	top half		DNMT3A P904L	CH-negative
				score_DNMT3A_P904L	0.684	DNMT3A_P904L	0	0.164944	0.58838	bottom half		DNMT3A P904L	CH-negative
				score_DNMT3A_P904L	0.125	DNMT3A_P904L	0	0.90309	0.58838	top half		DNMT3A P904L	CH-negative
				score_DNMT3A_P904L	0.196	DNMT3A_P904L	0	0.707744	0.58838	top half		DNMT3A P904L	CH-negative
				score_DNMT3A_P904L	0.066	DNMT3A_P904L	0	1.18046	0.58838	top half		DNMT3A P904L	CH-negative
				score_DNMT3A_P904L	0.196	DNMT3A_P904L	0	0.707744	0.58838	top half		DNMT3A P904L	CH-negative
				score_DNMT3A_P904L	0.258	DNMT3A_P904L	0	0.58838	0.58838	bottom half		DNMT3A P904L	CH-negative
				score_DNMT3A_P904L	0.196	DNMT3A_P904L	0	0.707744	0.58838	top half		DNMT3A P904L	CH-negative
				score_DNMT3A_P904L	0.201	DNMT3A_P904L	0	0.696804	0.58838	top half		DNMT3A P904L	CH-negative
				score_DNMT3A_P904L	0.201	DNMT3A_P904L	0	0.696804	0.58838	top half		DNMT3A P904L	CH-negative
				score_DNMT3A_P904L	0.068	DNMT3A_P904L	0	1.16749	0.58838	top half		DNMT3A P904L	CH-negative
				score_DNMT3A_P904L	0.066	DNMT3A_P904L	0	1.18046	0.58838	top half		DNMT3A P904L	CH-negative
				score_DNMT3A_P904L	0.258	DNMT3A_P904L	0	0.58838	0.58838	bottom half		DNMT3A P904L	CH-negative
				score_DNMT3A_P904L	0.187	DNMT3A_P904L	0	0.728158	0.58838	top half		DNMT3A P904L	CH-negative
				score_DNMT3A_P904L	0.403	DNMT3A_P904L	0	0.394695	0.58838	bottom half		DNMT3A P904L	CH-negative
				score_DNMT3A_P904L	0.258	DNMT3A_P904L	0	0.58838	0.58838	top half		DNMT3A P904L	CH-negative
				score_DNMT3A_P904L	0.187	DNMT3A_P904L	0	0.728158	0.58838	top half		DNMT3A P904L	CH-negative
				score_DNMT3A_P904L	0.068	DNMT3A_P904L	0	1.16749	0.58838	top half		DNMT3A P904L	CH-negative
				score_DNMT3A_P904L	0.187	DNMT3A_P904L	0	0.728158	0.58838	top half		DNMT3A P904L	CH-negative
				score_DNMT3A_P904L	0.196	DNMT3A_P904L	0	0.707744	0.58838	top half		DNMT3A P904L	CH-negative
				score_DNMT3A_P904L	0.258	DNMT3A_P904L	0	0.58838	0.58838	bottom half		DNMT3A P904L	CH-negative
				score_DNMT3A_P904L	0.196	DNMT3A_P904L	0	0.707744	0.58838	top half		DNMT3A P904L	CH-negative
				score_DNMT3A_P904L	0.125	DNMT3A_P904L	0	0.90309	0.58838	top half		DNMT3A P904L	CH-negative
				score_DNMT3A_P904L	0.201	DNMT3A_P904L	0	0.696804	0.58838	top half		DNMT3A P904L	CH-negative
				score_DNMT3A_P904L	0.385	DNMT3A_P904L	0	0.414539	0.58838	bottom half		DNMT3A P904L	CH-negative
				score_DNMT3A_P904L	0.753	DNMT3A_P904L	0	0.123205	0.58838	bottom half		DNMT3A P904L	CH-negative
				score_DNMT3A_P904L	0.753	DNMT3A_P904L	0	0.123205	0.58838	bottom half		DNMT3A P904L	CH-negative
				score_DNMT3A_P904L	0.066	DNMT3A_P904L	0	1.18046	0.58838	top half		DNMT3A P904L	CH-negative
				score_DNMT3A_P904L	0.358	DNMT3A_P904L	0	0.446117	0.58838	bottom half		DNMT3A P904L	CH-negative
				score_DNMT3A_P904L	0.068	DNMT3A_P904L	0	1.16749	0.58838	top half		DNMT3A P904L	CH-negative
				score_DNMT3A_P904L	0.813	DNMT3A_P904L	0	0.0899095	0.58838	bottom half		DNMT3A P904L	CH-negative
				score_DNMT3A_P904L	0.187	DNMT3A_P904L	0	0.728158	0.58838	top half		DNMT3A P904L	CH-negative
				score_DNMT3A_P904L	0.258	DNMT3A_P904L	0	0.58838	0.58838	bottom half		DNMT3A P904L	CH-negative
				score_DNMT3A_P904L	0.258	DNMT3A_P904L	0	0.58838	0.58838	bottom half		DNMT3A P904L	CH-negative
				score_DNMT3A_P904L	0.066	DNMT3A_P904L	0	1.18046	0.58838	top half		DNMT3A P904L	CH-negative
				score_DNMT3A_P904L	0.196	DNMT3A_P904L	0	0.707744	0.58838	top half		DNMT3A P904L	CH-negative
				score_DNMT3A_P904L	0.068	DNMT3A_P904L	0	1.16749	0.58838	top half		DNMT3A P904L	CH-negative
	DNMT3A_R771*	0.046875	3	score_DNMT3A_P904L	0.258	DNMT3A_P904L	0	0.58838	0.58838	bottom half	DNMT3A R771*	DNMT3A P904L	CH-negative
				score_DNMT3A_P904L	0.201	DNMT3A_P904L	0	0.696804	0.58838	top half		DNMT3A P904L	CH-negative
				score_DNMT3A_P904L	0.201	DNMT3A_P904L	0	0.696804	0.58838	top half		DNMT3A P904L	CH-negative
				score_DNMT3A_P904L	0.258	DNMT3A_P904L	0	0.58838	0.58838	bottom half		DNMT3A P904L	CH-negative
				score_DNMT3A_P904L	0.187	DNMT3A_P904L	0	0.728158	0.58838	top half		DNMT3A P904L	CH-negative
				score_DNMT3A_P904L	0.125	DNMT3A_P904L	0	0.90309	0.58838	top half		DNMT3A P904L	CH-negative
				score_DNMT3A_P904L	0.39	DNMT3A_P904L	0	0.408935	0.58838	bottom half		DNMT3A P904L	CH-negative
				score_DNMT3A_P904L	0.691	DNMT3A_P904L	0	0.160522	0.58838	bottom half		DNMT3A P904L	CH-negative
				score_DNMT3A_P904L	0.358	DNMT3A_P904L	0	0.446117	0.58838	bottom half		DNMT3A P904L	CH-negative
				score_DNMT3A_P904L	0.196	DNMT3A_P904L	0	0.707744	0.58838	top half		DNMT3A P904L	CH-negative
				score_DNMT3A_P904L	0.684	DNMT3A_P904L	0	0.164944	0.58838	bottom half		DNMT3A P904L	CH-negative
				score_DNMT3A_P904L	0.201	DNMT3A_P904L	0	0.696804	0.58838	top half		DNMT3A P904L	CH-negative
				score_DNMT3A_P904L	0.385	DNMT3A_P904L	0	0.414539	0.58838	bottom half		DNMT3A P904L	CH-negative
				score_DNMT3A_P904L	0.39	DNMT3A_P904L	0	0.408935	0.58838	bottom half		DNMT3A P904L	CH-negative
				score_DNMT3A_P904L	0.258	DNMT3A_P904L	0	0.58838	0.58838	top half		DNMT3A P904L	CH-negative
				score_DNMT3A_P904L	0.39	DNMT3A_P904L	0	0.408935	0.58838	bottom half		DNMT3A P904L	CH-negative
				score_DNMT3A_P904L	0.066	DNMT3A_P904L	0	1.18046	0.58838	top half		DNMT3A P904L	CH-negative
				score_DNMT3A_P904L	0.753	DNMT3A_P904L	0	0.123205	0.58838	bottom half		DNMT3A P904L	CH-negative
				score_DNMT3A_P904L	0.196	DNMT3A_P904L	0	0.707744	0.58838	top half		DNMT3A P904L	CH-negative
				score_DNMT3A_P904L	0.358	DNMT3A_P904L	0	0.446117	0.58838	bottom half		DNMT3A P904L	CH-negative
				score_DNMT3A_P904L	0.068	DNMT3A_P904L	0	1.16749	0.58838	top half		DNMT3A P904L	CH-negative
				score_DNMT3A_P904L	0.358	DNMT3A_P904L	0	0.446117	0.58838	bottom half		DNMT3A P904L	CH-negative
				score_DNMT3A_P904L	0.187	DNMT3A_P904L	0	0.728158	0.58838	top half		DNMT3A P904L	CH-negative
				score_DNMT3A_P904L	0.258	DNMT3A_P904L	0	0.58838	0.58838	top half		DNMT3A P904L	CH-negative
				score_DNMT3A_P904L	0.771	DNMT3A_P904L	0	0.112946	0.58838	bottom half		DNMT3A P904L	CH-negative
				score_DNMT3A_P904L	0.596	DNMT3A_P904L	0	0.224754	0.58838	bottom half		DNMT3A P904L	CH-negative
				score_DNMT3A_P904L	0.258	DNMT3A_P904L	0	0.58838	0.58838	bottom half		DNMT3A P904L	CH-negative
				score_DNMT3A_P904L	0.066	DNMT3A_P904L	0	1.18046	0.58838	top half		DNMT3A P904L	CH-negative
				score_DNMT3A_P904L	0.258	DNMT3A_P904L	0	0.58838	0.58838	top half		DNMT3A P904L	CH-negative
				score_DNMT3A_P904L	0.066	DNMT3A_P904L	0	1.18046	0.58838	top half		DNMT3A P904L	CH-negative
				score_DNMT3A_P904L	0.196	DNMT3A_P904L	0	0.707744	0.58838	top half		DNMT3A P904L	CH-negative
				score_DNMT3A_P904L	0.201	DNMT3A_P904L	0	0.696804	0.58838	top half		DNMT3A P904L	CH-negative
				score_DNMT3A_P904L	0.201	DNMT3A_P904L	0	0.696804	0.58838	top half		DNMT3A P904L	CH-negative
				score_DNMT3A_P904L	0.258	DNMT3A_P904L	0	0.58838	0.58838	bottom half		DNMT3A P904L	CH-negative
				score_DNMT3A_P904L	0.187	DNMT3A_P904L	0	0.728158	0.58838	top half		DNMT3A P904L	CH-negative
				score_DNMT3A_P904L	0.771	DNMT3A_P904L	0	0.112946	0.58838	bottom half		DNMT3A P904L	CH-negative
				score_DNMT3A_P904L	0.201	DNMT3A_P904L	0	0.696804	0.58838	top half		DNMT3A P904L	CH-negative
				score_DNMT3A_P904L	0.201	DNMT3A_P904L	0	0.696804	0.58838	top half		DNMT3A P904L	CH-negative
	DNMT3A_R320*	0.180328	11	score_DNMT3A_P904L	0.258	DNMT3A_P904L	0	0.58838	0.58838	top half	DNMT3A R320*	DNMT3A P904L	CH-negative
				score_DNMT3A_P904L	0.358	DNMT3A_P904L	0	0.446117	0.58838	bottom half		DNMT3A P904L	CH-negative
				score_DNMT3A_P904L	0.187	DNMT3A_P904L	0	0.728158	0.58838	top half		DNMT3A P904L	CH-negative
				score_DNMT3A_P904L	0.596	DNMT3A_P904L	0	0.224754	0.58838	bottom half		DNMT3A P904L	CH-negative
				score_DNMT3A_P904L	0.068	DNMT3A_P904L	0	1.16749	0.58838	top half		DNMT3A P904L	CH-negative
				score_DNMT3A_P904L	0.258	DNMT3A_P904L	0	0.58838	0.58838	top half		DNMT3A P904L	CH-negative
				score_DNMT3A_P904L	0.258	DNMT3A_P904L	0	0.58838	0.58838	top half		DNMT3A P904L	CH-negative
				score_DNMT3A_P904L	0.125	DNMT3A_P904L	0	0.90309	0.58838	top half		DNMT3A P904L	CH-negative
				score_DNMT3A_P904L	0.187	DNMT3A_P904L	0	0.728158	0.58838	top half		DNMT3A P904L	CH-negative
				score_DNMT3A_P904L	0.684	DNMT3A_P904L	0	0.164944	0.58838	bottom half		DNMT3A P904L	CH-negative
				score_DNMT3A_P904L	0.258	DNMT3A_P904L	0	0.58838	0.58838	bottom half		DNMT3A P904L	CH-negative
				score_DNMT3A_P904L	0.358	DNMT3A_P904L	0	0.446117	0.58838	bottom half		DNMT3A P904L	CH-negative
				score_DNMT3A_P904L	0.068	DNMT3A_P904L	0	1.16749	0.58838	top half		DNMT3A P904L	CH-negative
				score_DNMT3A_P904L	0.068	DNMT3A_P904L	0	1.16749	0.58838	top half		DNMT3A P904L	CH-negative
				score_DNMT3A_P904L	0.258	DNMT3A_P904L	0	0.58838	0.58838	top half		DNMT3A P904L	CH-negative
				score_DNMT3A_P904L	0.753	DNMT3A_P904L	0	0.123205	0.58838	bottom half		DNMT3A P904L	CH-negative
				score_DNMT3A_P904L	0.358	DNMT3A_P904L	0	0.446117	0.58838	bottom half		DNMT3A P904L	CH-negative
				score_DNMT3A_P904L	0.358	DNMT3A_P904L	0	0.446117	0.58838	bottom half		DNMT3A P904L	CH-negative
				score_DNMT3A_P904L	0.39	DNMT3A_P904L	0	0.408935	0.58838	bottom half		DNMT3A P904L	CH-negative
				score_DNMT3A_P904L	0.358	DNMT3A_P904L	0	0.446117	0.58838	bottom half		DNMT3A P904L	CH-negative
				score_DNMT3A_P904L	0.068	DNMT3A_P904L	0	1.16749	0.58838	top half		DNMT3A P904L	CH-negative
				score_DNMT3A_P904L	0.753	DNMT3A_P904L	0	0.123205	0.58838	bottom half		DNMT3A P904L	CH-negative
				score_DNMT3A_P904L	0.358	DNMT3A_P904L	0	0.446117	0.58838	bottom half		DNMT3A P904L	CH-negative
				score_DNMT3A_P904L	0.068	DNMT3A_P904L	0	1.16749	0.58838	top half		DNMT3A P904L	CH-negative
				score_DNMT3A_P904L	0.442	DNMT3A_P904L	0	0.354578	0.58838	bottom half		DNMT3A P904L	CH-negative
				score_DNMT3A_P904L	0.358	DNMT3A_P904L	0	0.446117	0.58838	bottom half		DNMT3A P904L	CH-negative
				score_DNMT3A_P904L	0.201	DNMT3A_P904L	0	0.696804	0.58838	top half		DNMT3A P904L	CH-negative
				score_DNMT3A_P904L	0.358	DNMT3A_P904L	0	0.446117	0.58838	bottom half		DNMT3A P904L	CH-negative
				score_DNMT3A_P904L	0.596	DNMT3A_P904L	0	0.224754	0.58838	bottom half		DNMT3A P904L	CH-negative
				score_DNMT3A_P904L	0.258	DNMT3A_P904L	0	0.58838	0.58838	top half		DNMT3A P904L	CH-negative
				score_DNMT3A_P904L	0.358	DNMT3A_P904L	0	0.446117	0.58838	bottom half		DNMT3A P904L	CH-negative
				score_DNMT3A_P904L	0.258	DNMT3A_P904L	0	0.58838	0.58838	bottom half		DNMT3A P904L	CH-negative
				score_DNMT3A_P904L	0.066	DNMT3A_P904L	0	1.18046	0.58838	top half		DNMT3A P904L	CH-negative
				score_DNMT3A_P904L	0.684	DNMT3A_P904L	0	0.164944	0.58838	bottom half		DNMT3A P904L	CH-negative
				score_DNMT3A_P904L	0.403	DNMT3A_P904L	0	0.394695	0.58838	bottom half		DNMT3A P904L	CH-negative
				score_DNMT3A_P904L	0.258	DNMT3A_P904L	0	0.58838	0.58838	bottom half		DNMT3A P904L	CH-negative
				score_DNMT3A_P904L	0.684	DNMT3A_P904L	0	0.164944	0.58838	bottom half		DNMT3A P904L	CH-negative
				score_DNMT3A_P904L	0.196	DNMT3A_P904L	0	0.707744	0.58838	top half		DNMT3A P904L	CH-negative
				score_DNMT3A_P904L	0.258	DNMT3A_P904L	0	0.58838	0.58838	bottom half		DNMT3A P904L	CH-negative
				score_DNMT3A_P904L	0.068	DNMT3A_P904L	0	1.16749	0.58838	top half		DNMT3A P904L	CH-negative
				score_DNMT3A_P904L	0.187	DNMT3A_P904L	0	0.728158	0.58838	top half		DNMT3A P904L	CH-negative
				score_DNMT3A_P904L	0.201	DNMT3A_P904L	0	0.696804	0.58838	top half		DNMT3A P904L	CH-negative
				score_DNMT3A_P904L	0.258	DNMT3A_P904L	0	0.58838	0.58838	bottom half		DNMT3A P904L	CH-negative
				score_DNMT3A_P904L	0.201	DNMT3A_P904L	0	0.696804	0.58838	top half		DNMT3A P904L	CH-negative
				score_DNMT3A_P904L	0.125	DNMT3A_P904L	0	0.90309	0.58838	top half		DNMT3A P904L	CH-negative
	DNMT3A_Y735C	0.0215054	2	score_DNMT3A_P904L	0.066	DNMT3A_P904L	0	1.18046	0.58838	top half	DNMT3A Y735C	DNMT3A P904L	CH-negative
				score_DNMT3A_P904L	0.753	DNMT3A_P904L	0	0.123205	0.58838	bottom half		DNMT3A P904L	CH-negative
				score_DNMT3A_P904L	0.258	DNMT3A_P904L	0	0.58838	0.58838	top half		DNMT3A P904L	CH-negative
				score_DNMT3A_P904L	0.068	DNMT3A_P904L	0	1.16749	0.58838	top half		DNMT3A P904L	CH-negative
				score_DNMT3A_P904L	0.196	DNMT3A_P904L	0	0.707744	0.58838	top half		DNMT3A P904L	CH-negative
				score_DNMT3A_P904L	0.125	DNMT3A_P904L	0	0.90309	0.58838	top half		DNMT3A P904L	CH-negative
				score_DNMT3A_P904L	0.187	DNMT3A_P904L	0	0.728158	0.58838	top half		DNMT3A P904L	CH-negative
				score_DNMT3A_P904L	0.645	DNMT3A_P904L	0	0.19044	0.58838	bottom half		DNMT3A P904L	CH-negative
				score_DNMT3A_P904L	0.402	DNMT3A_P904L	0	0.395774	0.58838	bottom half		DNMT3A P904L	CH-negative
				score_DNMT3A_P904L	0.358	DNMT3A_P904L	0	0.446117	0.58838	bottom half		DNMT3A P904L	CH-negative
				score_DNMT3A_P904L	0.066	DNMT3A_P904L	0	1.18046	0.58838	top half		DNMT3A P904L	CH-negative
				score_DNMT3A_P904L	0.258	DNMT3A_P904L	0	0.58838	0.58838	bottom half		DNMT3A P904L	CH-negative
				score_DNMT3A_P904L	0.753	DNMT3A_P904L	0	0.123205	0.58838	bottom half		DNMT3A P904L	CH-negative
				score_DNMT3A_P904L	0.066	DNMT3A_P904L	0	1.18046	0.58838	top half		DNMT3A P904L	CH-negative
				score_DNMT3A_P904L	0.753	DNMT3A_P904L	0	0.123205	0.58838	bottom half		DNMT3A P904L	CH-negative
				score_DNMT3A_P904L	0.068	DNMT3A_P904L	0	1.16749	0.58838	top half		DNMT3A P904L	CH-negative
				score_DNMT3A_P904L	0.201	DNMT3A_P904L	0	0.696804	0.58838	top half		DNMT3A P904L	CH-negative
				score_DNMT3A_P904L	0.258	DNMT3A_P904L	0	0.58838	0.58838	bottom half		DNMT3A P904L	CH-negative
				score_DNMT3A_P904L	0.258	DNMT3A_P904L	0	0.58838	0.58838	top half		DNMT3A P904L	CH-negative
				score_DNMT3A_P904L	0.187	DNMT3A_P904L	0	0.728158	0.58838	top half		DNMT3A P904L	CH-negative
				score_DNMT3A_P904L	0.066	DNMT3A_P904L	0	1.18046	0.58838	top half		DNMT3A P904L	CH-negative
				score_DNMT3A_P904L	0.068	DNMT3A_P904L	0	1.16749	0.58838	top half		DNMT3A P904L	CH-negative
				score_DNMT3A_P904L	0.358	DNMT3A_P904L	0	0.446117	0.58838	bottom half		DNMT3A P904L	CH-negative
				score_DNMT3A_P904L	0.187	DNMT3A_P904L	0	0.728158	0.58838	top half		DNMT3A P904L	CH-negative
				score_DNMT3A_P904L	0.39	DNMT3A_P904L	0	0.408935	0.58838	bottom half		DNMT3A P904L	CH-negative
				score_DNMT3A_P904L	0.258	DNMT3A_P904L	0	0.58838	0.58838	bottom half		DNMT3A P904L	CH-negative
				score_DNMT3A_P904L	0.771	DNMT3A_P904L	0	0.112946	0.58838	bottom half		DNMT3A P904L	CH-negative
				score_DNMT3A_P904L	0.196	DNMT3A_P904L	0	0.707744	0.58838	top half		DNMT3A P904L	CH-negative
				score_DNMT3A_P904L	0.068	DNMT3A_P904L	0	1.16749	0.58838	top half		DNMT3A P904L	CH-negative
				score_DNMT3A_P904L	0.258	DNMT3A_P904L	0	0.58838	0.58838	bottom half		DNMT3A P904L	CH-negative
				score_DNMT3A_P904L	0.066	DNMT3A_P904L	0	1.18046	0.58838	top half		DNMT3A P904L	CH-negative
				score_DNMT3A_P904L	0.358	DNMT3A_P904L	0	0.446117	0.58838	bottom half		DNMT3A P904L	CH-negative
				score_DNMT3A_P904L	0.753	DNMT3A_P904L	0	0.123205	0.58838	bottom half		DNMT3A P904L	CH-negative
				score_DNMT3A_P904L	0.258	DNMT3A_P904L	0	0.58838	0.58838	bottom half		DNMT3A P904L	CH-negative
				score_DNMT3A_P904L	0.258	DNMT3A_P904L	0	0.58838	0.58838	bottom half		DNMT3A P904L	CH-negative
				score_DNMT3A_P904L	0.068	DNMT3A_P904L	0	1.16749	0.58838	top half		DNMT3A P904L	CH-negative
				score_DNMT3A_P904L	0.196	DNMT3A_P904L	0	0.707744	0.58838	top half		DNMT3A P904L	CH-negative
				score_DNMT3A_P904L	0.358	DNMT3A_P904L	0	0.446117	0.58838	bottom half		DNMT3A P904L	CH-negative
				score_DNMT3A_P904L	0.358	DNMT3A_P904L	0	0.446117	0.58838	bottom half		DNMT3A P904L	CH-negative
				score_DNMT3A_P904L	0.258	DNMT3A_P904L	0	0.58838	0.58838	bottom half		DNMT3A P904L	CH-negative
				score_DNMT3A_P904L	0.187	DNMT3A_P904L	0	0.728158	0.58838	top half		DNMT3A P904L	CH-negative
				score_DNMT3A_P904L	0.066	DNMT3A_P904L	0	1.18046	0.58838	top half		DNMT3A P904L	CH-negative
				score_DNMT3A_P904L	0.461	DNMT3A_P904L	0	0.336299	0.58838	bottom half		DNMT3A P904L	CH-negative
				score_DNMT3A_P904L	0.403	DNMT3A_P904L	0	0.394695	0.58838	bottom half		DNMT3A P904L	CH-negative
				score_DNMT3A_P904L	0.068	DNMT3A_P904L	0	1.16749	0.58838	top half		DNMT3A P904L	CH-negative
				score_DNMT3A_P904L	0.196	DNMT3A_P904L	0	0.707744	0.58838	top half		DNMT3A P904L	CH-negative
				score_DNMT3A_P904L	0.258	DNMT3A_P904L	0	0.58838	0.58838	bottom half		DNMT3A P904L	CH-negative
				score_DNMT3A_P904L	0.068	DNMT3A_P904L	0	1.16749	0.58838	top half		DNMT3A P904L	CH-negative
				score_DNMT3A_P904L	0.066	DNMT3A_P904L	0	1.18046	0.58838	top half		DNMT3A P904L	CH-negative
				score_DNMT3A_P904L	0.358	DNMT3A_P904L	0	0.446117	0.58838	bottom half		DNMT3A P904L	CH-negative
				score_DNMT3A_P904L	0.201	DNMT3A_P904L	0	0.696804	0.58838	top half		DNMT3A P904L	CH-negative
				score_DNMT3A_P904L	0.187	DNMT3A_P904L	0	0.728158	0.58838	top half		DNMT3A P904L	CH-negative
				score_DNMT3A_P904L	0.201	DNMT3A_P904L	0	0.696804	0.58838	top half		DNMT3A P904L	CH-negative
				score_DNMT3A_P904L	0.066	DNMT3A_P904L	0	1.18046	0.58838	top half		DNMT3A P904L	CH-negative
				score_DNMT3A_P904L	0.258	DNMT3A_P904L	0	0.58838	0.58838	bottom half		DNMT3A P904L	CH-negative
				score_DNMT3A_P904L	0.201	DNMT3A_P904L	0	0.696804	0.58838	top half		DNMT3A P904L	CH-negative
				score_DNMT3A_P904L	0.258	DNMT3A_P904L	0	0.58838	0.58838	bottom half		DNMT3A P904L	CH-negative
				score_DNMT3A_P904L	0.187	DNMT3A_P904L	0	0.728158	0.58838	top half		DNMT3A P904L	CH-negative
				score_DNMT3A_P904L	0.358	DNMT3A_P904L	0	0.446117	0.58838	bottom half		DNMT3A P904L	CH-negative
				score_DNMT3A_P904L	0.258	DNMT3A_P904L	0	0.58838	0.58838	bottom half		DNMT3A P904L	CH-negative
				score_DNMT3A_P904L	0.358	DNMT3A_P904L	0	0.446117	0.58838	bottom half		DNMT3A P904L	CH-negative
				score_DNMT3A_P904L	0.258	DNMT3A_P904L	0	0.58838	0.58838	bottom half		DNMT3A P904L	CH-negative
				score_DNMT3A_P904L	0.196	DNMT3A_P904L	0	0.707744	0.58838	top half		DNMT3A P904L	CH-negative
				score_DNMT3A_P904L	0.258	DNMT3A_P904L	0	0.58838	0.58838	bottom half		DNMT3A P904L	CH-negative
				score_DNMT3A_P904L	0.753	DNMT3A_P904L	0	0.123205	0.58838	bottom half		DNMT3A P904L	CH-negative
				score_DNMT3A_P904L	0.066	DNMT3A_P904L	0	1.18046	0.58838	top half		DNMT3A P904L	CH-negative
				score_DNMT3A_P904L	0.066	DNMT3A_P904L	0	1.18046	0.58838	top half		DNMT3A P904L	CH-negative
				score_DNMT3A_P904L	0.196	DNMT3A_P904L	0	0.707744	0.58838	top half		DNMT3A P904L	CH-negative
				score_DNMT3A_P904L	0.068	DNMT3A_P904L	0	1.16749	0.58838	top half		DNMT3A P904L	CH-negative
				score_DNMT3A_P904L	0.258	DNMT3A_P904L	0	0.58838	0.58838	bottom half		DNMT3A P904L	CH-negative
				score_DNMT3A_P904L	0.771	DNMT3A_P904L	0	0.112946	0.58838	bottom half		DNMT3A P904L	CH-negative
				score_DNMT3A_P904L	0.068	DNMT3A_P904L	0	1.16749	0.58838	top half		DNMT3A P904L	CH-negative
				score_DNMT3A_P904L	0.358	DNMT3A_P904L	0	0.446117	0.58838	bottom half		DNMT3A P904L	CH-negative
				score_DNMT3A_P904L	0.813	DNMT3A_P904L	0	0.0899095	0.58838	bottom half		DNMT3A P904L	CH-negative
				score_DNMT3A_P904L	0.196	DNMT3A_P904L	0	0.707744	0.58838	top half		DNMT3A P904L	CH-negative
				score_DNMT3A_P904L	0.066	DNMT3A_P904L	0	1.18046	0.58838	top half		DNMT3A P904L	CH-negative
				score_DNMT3A_P904L	0.068	DNMT3A_P904L	0	1.16749	0.58838	top half		DNMT3A P904L	CH-negative
				score_DNMT3A_P904L	0.258	DNMT3A_P904L	0	0.58838	0.58838	bottom half		DNMT3A P904L	CH-negative
				score_DNMT3A_P904L	0.258	DNMT3A_P904L	0	0.58838	0.58838	bottom half		DNMT3A P904L	CH-negative
				score_DNMT3A_P904L	0.187	DNMT3A_P904L	0	0.728158	0.58838	top half		DNMT3A P904L	CH-negative
				score_DNMT3A_P904L	0.068	DNMT3A_P904L	0	1.16749	0.58838	top half		DNMT3A P904L	CH-negative
				score_DNMT3A_P904L	0.258	DNMT3A_P904L	0	0.58838	0.58838	bottom half		DNMT3A P904L	CH-negative
				score_DNMT3A_P904L	0.066	DNMT3A_P904L	0	1.18046	0.58838	top half		DNMT3A P904L	CH-negative
				score_DNMT3A_P904L	0.125	DNMT3A_P904L	0	0.90309	0.58838	top half		DNMT3A P904L	CH-negative
				score_DNMT3A_P904L	0.068	DNMT3A_P904L	0	1.16749	0.58838	top half		DNMT3A P904L	CH-negative
				score_DNMT3A_P904L	0.066	DNMT3A_P904L	0	1.18046	0.58838	top half		DNMT3A P904L	CH-negative
				score_DNMT3A_P904L	0.068	DNMT3A_P904L	0	1.16749	0.58838	top half		DNMT3A P904L	CH-negative
				score_DNMT3A_P904L	0.753	DNMT3A_P904L	0	0.123205	0.58838	bottom half		DNMT3A P904L	CH-negative
				score_DNMT3A_P904L	0.358	DNMT3A_P904L	0	0.446117	0.58838	bottom half		DNMT3A P904L	CH-negative
				score_DNMT3A_P904L	0.258	DNMT3A_P904L	0	0.58838	0.58838	top half		DNMT3A P904L	CH-negative
				score_DNMT3A_P904L	0.358	DNMT3A_P904L	0	0.446117	0.58838	bottom half		DNMT3A P904L	CH-negative
				score_DNMT3A_P904L	0.196	DNMT3A_P904L	0	0.707744	0.58838	top half		DNMT3A P904L	CH-negative
				score_DNMT3A_P904L	0.197	DNMT3A_P904L	0	0.705534	0.58838	top half		DNMT3A P904L	CH-negative
				score_DNMT3A_P904L	0.495	DNMT3A_P904L	0	0.305395	0.58838	bottom half		DNMT3A P904L	CH-negative
				score_DNMT3A_P904L	0.39	DNMT3A_P904L	0	0.408935	0.58838	bottom half		DNMT3A P904L	CH-negative
				score_DNMT3A_P904L	0.258	DNMT3A_P904L	0	0.58838	0.58838	top half		DNMT3A P904L	CH-negative
				score_DNMT3A_P904L	0.066	DNMT3A_P904L	0	1.18046	0.58838	top half		DNMT3A P904L	CH-negative
				score_DNMT3A_P904L	0.066	DNMT3A_P904L	0	1.18046	0.58838	top half		DNMT3A P904L	CH-negative
				score_DNMT3A_P904L	0.358	DNMT3A_P904L	0	0.446117	0.58838	bottom half		DNMT3A P904L	CH-negative
				score_DNMT3A_P904L	0.196	DNMT3A_P904L	0	0.707744	0.58838	top half		DNMT3A P904L	CH-negative
				score_DNMT3A_P904L	0.258	DNMT3A_P904L	0	0.58838	0.58838	bottom half		DNMT3A P904L	CH-negative
				score_DNMT3A_P904L	0.187	DNMT3A_P904L	0	0.728158	0.58838	top half		DNMT3A P904L	CH-negative
				score_DNMT3A_P904L	0.753	DNMT3A_P904L	0	0.123205	0.58838	bottom half		DNMT3A P904L	CH-negative
				score_DNMT3A_P904L	0.39	DNMT3A_P904L	0	0.408935	0.58838	bottom half		DNMT3A P904L	CH-negative
				score_DNMT3A_P904L	0.391	DNMT3A_P904L	0	0.407823	0.58838	bottom half		DNMT3A P904L	CH-negative
				score_DNMT3A_P904L	0.066	DNMT3A_P904L	0	1.18046	0.58838	top half		DNMT3A P904L	CH-negative
				score_DNMT3A_P904L	0.068	DNMT3A_P904L	0	1.16749	0.58838	top half		DNMT3A P904L	CH-negative
				score_DNMT3A_P904L	0.201	DNMT3A_P904L	0	0.696804	0.58838	top half		DNMT3A P904L	CH-negative
				score_DNMT3A_P904L	0.068	DNMT3A_P904L	0	1.16749	0.58838	top half		DNMT3A P904L	CH-negative
				score_DNMT3A_P904L	0.258	DNMT3A_P904L	0	0.58838	0.58838	bottom half		DNMT3A P904L	CH-negative
				score_DNMT3A_P904L	0.066	DNMT3A_P904L	0	1.18046	0.58838	top half		DNMT3A P904L	CH-negative
				score_DNMT3A_P904L	0.258	DNMT3A_P904L	0	0.58838	0.58838	top half		DNMT3A P904L	CH-negative
				score_DNMT3A_P904L	0.068	DNMT3A_P904L	0	1.16749	0.58838	top half		DNMT3A P904L	CH-negative
				score_DNMT3A_P904L	0.358	DNMT3A_P904L	0	0.446117	0.58838	bottom half		DNMT3A P904L	CH-negative
				score_DNMT3A_P904L	0.258	DNMT3A_P904L	0	0.58838	0.58838	top half		DNMT3A P904L	CH-negative
				score_DNMT3A_P904L	0.196	DNMT3A_P904L	0	0.707744	0.58838	top half		DNMT3A P904L	CH-negative
				score_DNMT3A_P904L	0.358	DNMT3A_P904L	0	0.446117	0.58838	bottom half		DNMT3A P904L	CH-negative
				score_DNMT3A_P904L	0.201	DNMT3A_P904L	0	0.696804	0.58838	top half		DNMT3A P904L	CH-negative
				score_DNMT3A_P904L	0.068	DNMT3A_P904L	0	1.16749	0.58838	top half		DNMT3A P904L	CH-negative
				score_DNMT3A_P904L	0.196	DNMT3A_P904L	0	0.707744	0.58838	top half		DNMT3A P904L	CH-negative
				score_DNMT3A_P904L	0.771	DNMT3A_P904L	0	0.112946	0.58838	bottom half		DNMT3A P904L	CH-negative
				score_DNMT3A_P904L	0.596	DNMT3A_P904L	0	0.224754	0.58838	bottom half		DNMT3A P904L	CH-negative
				score_DNMT3A_P904L	0.402	DNMT3A_P904L	0	0.395774	0.58838	bottom half		DNMT3A P904L	CH-negative
				score_DNMT3A_P904L	0.187	DNMT3A_P904L	0	0.728158	0.58838	top half		DNMT3A P904L	CH-negative
				score_DNMT3A_P904L	0.385	DNMT3A_P904L	0	0.414539	0.58838	bottom half		DNMT3A P904L	CH-negative
				score_DNMT3A_P904L	0.358	DNMT3A_P904L	0	0.446117	0.58838	bottom half		DNMT3A P904L	CH-negative
				score_DNMT3A_P904L	0.068	DNMT3A_P904L	0	1.16749	0.58838	top half		DNMT3A P904L	CH-negative
				score_DNMT3A_P904L	0.403	DNMT3A_P904L	0	0.394695	0.58838	bottom half		DNMT3A P904L	CH-negative
				score_DNMT3A_P904L	0.187	DNMT3A_P904L	0	0.728158	0.58838	top half		DNMT3A P904L	CH-negative
				score_DNMT3A_P904L	0.201	DNMT3A_P904L	0	0.696804	0.58838	top half		DNMT3A P904L	CH-negative
				score_DNMT3A_P904L	0.258	DNMT3A_P904L	0	0.58838	0.58838	top half		DNMT3A P904L	CH-negative
				score_DNMT3A_P904L	0.753	DNMT3A_P904L	0	0.123205	0.58838	bottom half		DNMT3A P904L	CH-negative
				score_DNMT3A_P904L	0.066	DNMT3A_P904L	0	1.18046	0.58838	top half		DNMT3A P904L	CH-negative
				score_DNMT3A_P904L	0.201	DNMT3A_P904L	0	0.696804	0.58838	top half		DNMT3A P904L	CH-negative
				score_DNMT3A_P904L	0.258	DNMT3A_P904L	0	0.58838	0.58838	top half		DNMT3A P904L	CH-negative
				score_DNMT3A_P904L	0.358	DNMT3A_P904L	0	0.446117	0.58838	bottom half		DNMT3A P904L	CH-negative
				score_DNMT3A_P904L	0.39	DNMT3A_P904L	0	0.408935	0.58838	bottom half		DNMT3A P904L	CH-negative
				score_DNMT3A_P904L	0.187	DNMT3A_P904L	0	0.728158	0.58838	top half		DNMT3A P904L	CH-negative
				score_DNMT3A_P904L	0.684	DNMT3A_P904L	0	0.164944	0.58838	bottom half		DNMT3A P904L	CH-negative
				score_DNMT3A_P904L	0.358	DNMT3A_P904L	0	0.446117	0.58838	bottom half		DNMT3A P904L	CH-negative
	DNMT3A_R729W	0.0517241	3	score_DNMT3A_P904L	0.187	DNMT3A_P904L	0	0.728158	0.58838	top half	DNMT3A R729W	DNMT3A P904L	CH-negative
				score_DNMT3A_P904L	0.753	DNMT3A_P904L	0	0.123205	0.58838	bottom half		DNMT3A P904L	CH-negative
				score_DNMT3A_P904L	0.258	DNMT3A_P904L	0	0.58838	0.58838	bottom half		DNMT3A P904L	CH-negative
				score_DNMT3A_P904L	0.066	DNMT3A_P904L	0	1.18046	0.58838	top half		DNMT3A P904L	CH-negative
				score_DNMT3A_P904L	0.358	DNMT3A_P904L	0	0.446117	0.58838	bottom half		DNMT3A P904L	CH-negative
				score_DNMT3A_P904L	0.258	DNMT3A_P904L	0	0.58838	0.58838	bottom half		DNMT3A P904L	CH-negative
				score_DNMT3A_P904L	0.402	DNMT3A_P904L	0	0.395774	0.58838	bottom half		DNMT3A P904L	CH-negative
				score_DNMT3A_P904L	0.258	DNMT3A_P904L	0	0.58838	0.58838	bottom half		DNMT3A P904L	CH-negative
				score_DNMT3A_P904L	0.358	DNMT3A_P904L	0	0.446117	0.58838	bottom half		DNMT3A P904L	CH-negative
				score_DNMT3A_P904L	0.066	DNMT3A_P904L	0	1.18046	0.58838	top half		DNMT3A P904L	CH-negative
				score_DNMT3A_P904L	0.258	DNMT3A_P904L	0	0.58838	0.58838	bottom half		DNMT3A P904L	CH-negative
				score_DNMT3A_P904L	0.701	DNMT3A_P904L	0	0.154282	0.58838	bottom half		DNMT3A P904L	CH-negative
				score_DNMT3A_P904L	0.068	DNMT3A_P904L	0	1.16749	0.58838	top half		DNMT3A P904L	CH-negative
				score_DNMT3A_P904L	0.066	DNMT3A_P904L	0	1.18046	0.58838	top half		DNMT3A P904L	CH-negative
				score_DNMT3A_P904L	0.258	DNMT3A_P904L	0	0.58838	0.58838	bottom half		DNMT3A P904L	CH-negative
				score_DNMT3A_P904L	0.196	DNMT3A_P904L	0	0.707744	0.58838	top half		DNMT3A P904L	CH-negative
				score_DNMT3A_P904L	0.066	DNMT3A_P904L	0	1.18046	0.58838	top half		DNMT3A P904L	CH-negative
				score_DNMT3A_P904L	0.187	DNMT3A_P904L	0	0.728158	0.58838	top half		DNMT3A P904L	CH-negative
				score_DNMT3A_P904L	0.258	DNMT3A_P904L	0	0.58838	0.58838	top half		DNMT3A P904L	CH-negative
				score_DNMT3A_P904L	0.201	DNMT3A_P904L	0	0.696804	0.58838	top half		DNMT3A P904L	CH-negative
				score_DNMT3A_P904L	0.753	DNMT3A_P904L	0	0.123205	0.58838	bottom half		DNMT3A P904L	CH-negative
				score_DNMT3A_P904L	0.258	DNMT3A_P904L	0	0.58838	0.58838	top half		DNMT3A P904L	CH-negative
				score_DNMT3A_P904L	0.258	DNMT3A_P904L	0	0.58838	0.58838	bottom half		DNMT3A P904L	CH-negative
				score_DNMT3A_P904L	0.187	DNMT3A_P904L	0	0.728158	0.58838	top half		DNMT3A P904L	CH-negative
				score_DNMT3A_P904L	0.358	DNMT3A_P904L	0	0.446117	0.58838	bottom half		DNMT3A P904L	CH-negative
				score_DNMT3A_P904L	0.201	DNMT3A_P904L	0	0.696804	0.58838	top half		DNMT3A P904L	CH-negative
				score_DNMT3A_P904L	0.753	DNMT3A_P904L	0	0.123205	0.58838	bottom half		DNMT3A P904L	CH-negative
				score_DNMT3A_P904L	0.209	DNMT3A_P904L	0	0.679854	0.58838	top half		DNMT3A P904L	CH-negative
				score_DNMT3A_P904L	0.358	DNMT3A_P904L	0	0.446117	0.58838	bottom half		DNMT3A P904L	CH-negative
				score_DNMT3A_P904L	0.358	DNMT3A_P904L	0	0.446117	0.58838	bottom half		DNMT3A P904L	CH-negative
				score_DNMT3A_P904L	0.813	DNMT3A_P904L	0	0.0899095	0.58838	bottom half		DNMT3A P904L	CH-negative
				score_DNMT3A_P904L	0.771	DNMT3A_P904L	0	0.112946	0.58838	bottom half		DNMT3A P904L	CH-negative
				score_DNMT3A_P904L	0.066	DNMT3A_P904L	0	1.18046	0.58838	top half		DNMT3A P904L	CH-negative
				score_DNMT3A_P904L	0.403	DNMT3A_P904L	0	0.394695	0.58838	bottom half		DNMT3A P904L	CH-negative
				score_DNMT3A_P904L	0.753	DNMT3A_P904L	0	0.123205	0.58838	bottom half		DNMT3A P904L	CH-negative
				score_DNMT3A_P904L	0.753	DNMT3A_P904L	0	0.123205	0.58838	bottom half		DNMT3A P904L	CH-negative
				score_DNMT3A_P904L	0.258	DNMT3A_P904L	0	0.58838	0.58838	bottom half		DNMT3A P904L	CH-negative
				score_DNMT3A_P904L	0.258	DNMT3A_P904L	0	0.58838	0.58838	top half		DNMT3A P904L	CH-negative
				score_DNMT3A_P904L	0.461	DNMT3A_P904L	0	0.336299	0.58838	bottom half		DNMT3A P904L	CH-negative
				score_DNMT3A_P904L	0.258	DNMT3A_P904L	0	0.58838	0.58838	bottom half		DNMT3A P904L	CH-negative
				score_DNMT3A_P904L	0.196	DNMT3A_P904L	0	0.707744	0.58838	top half		DNMT3A P904L	CH-negative
				score_DNMT3A_P904L	0.813	DNMT3A_P904L	0	0.0899095	0.58838	bottom half		DNMT3A P904L	CH-negative
				score_DNMT3A_P904L	0.187	DNMT3A_P904L	0	0.728158	0.58838	top half		DNMT3A P904L	CH-negative
				score_DNMT3A_P904L	0.258	DNMT3A_P904L	0	0.58838	0.58838	bottom half		DNMT3A P904L	CH-negative
				score_DNMT3A_P904L	0.187	DNMT3A_P904L	0	0.728158	0.58838	top half		DNMT3A P904L	CH-negative
				score_DNMT3A_P904L	0.066	DNMT3A_P904L	0	1.18046	0.58838	top half		DNMT3A P904L	CH-negative
				score_DNMT3A_P904L	0.753	DNMT3A_P904L	0	0.123205	0.58838	bottom half		DNMT3A P904L	CH-negative
				score_DNMT3A_P904L	0.196	DNMT3A_P904L	0	0.707744	0.58838	top half		DNMT3A P904L	CH-negative
				score_DNMT3A_P904L	0.358	DNMT3A_P904L	0	0.446117	0.58838	bottom half		DNMT3A P904L	CH-negative
				score_DNMT3A_P904L	0.068	DNMT3A_P904L	0	1.16749	0.58838	top half		DNMT3A P904L	CH-negative
				score_DNMT3A_P904L	0.358	DNMT3A_P904L	0	0.446117	0.58838	bottom half		DNMT3A P904L	CH-negative
				score_DNMT3A_P904L	0.753	DNMT3A_P904L	0	0.123205	0.58838	bottom half		DNMT3A P904L	CH-negative
				score_DNMT3A_P904L	0.066	DNMT3A_P904L	0	1.18046	0.58838	top half		DNMT3A P904L	CH-negative
	DNMT3A_R882H	0.084507	6	score_DNMT3A_P904L	0.066	DNMT3A_P904L	0	1.18046	0.58838	top half	DNMT3A R882H	DNMT3A P904L	CH-negative
				score_DNMT3A_P904L	0.358	DNMT3A_P904L	0	0.446117	0.58838	bottom half		DNMT3A P904L	CH-negative
				score_DNMT3A_P904L	0.403	DNMT3A_P904L	0	0.394695	0.58838	bottom half		DNMT3A P904L	CH-negative
				score_DNMT3A_P904L	0.39	DNMT3A_P904L	0	0.408935	0.58838	bottom half		DNMT3A P904L	CH-negative
				score_DNMT3A_P904L	0.066	DNMT3A_P904L	0	1.18046	0.58838	top half		DNMT3A P904L	CH-negative
				score_DNMT3A_P904L	0.068	DNMT3A_P904L	0	1.16749	0.58838	top half		DNMT3A P904L	CH-negative
				score_DNMT3A_P904L	0.39	DNMT3A_P904L	0	0.408935	0.58838	bottom half		DNMT3A P904L	CH-negative
				score_DNMT3A_P904L	0.684	DNMT3A_P904L	0	0.164944	0.58838	bottom half		DNMT3A P904L	CH-negative
				score_DNMT3A_P904L	0.187	DNMT3A_P904L	0	0.728158	0.58838	top half		DNMT3A P904L	CH-negative
	DNMT3A_Y735C	0.0277778	2	score_DNMT3A_P904L	0.258	DNMT3A_P904L	0	0.58838	0.58838	bottom half	DNMT3A Y735C	DNMT3A P904L	CH-negative
				score_DNMT3A_P904L	0.066	DNMT3A_P904L	0	1.18046	0.58838	top half		DNMT3A P904L	CH-negative
				score_DNMT3A_P904L	0.066	DNMT3A_P904L	0	1.18046	0.58838	top half		DNMT3A P904L	CH-negative
				score_DNMT3A_P904L	0.358	DNMT3A_P904L	0	0.446117	0.58838	bottom half		DNMT3A P904L	CH-negative
				score_DNMT3A_P904L	0.258	DNMT3A_P904L	0	0.58838	0.58838	top half		DNMT3A P904L	CH-negative
				score_DNMT3A_P904L	0.066	DNMT3A_P904L	0	1.18046	0.58838	top half		DNMT3A P904L	CH-negative
				score_DNMT3A_P904L	0.187	DNMT3A_P904L	0	0.728158	0.58838	top half		DNMT3A P904L	CH-negative
	DNMT3A_R598*	0.159292	18	score_DNMT3A_P904L	0.066	DNMT3A_P904L	0	1.18046	0.58838	top half	DNMT3A R598*	DNMT3A P904L	CH-negative
				score_DNMT3A_P904L	0.753	DNMT3A_P904L	0	0.123205	0.58838	bottom half		DNMT3A P904L	CH-negative
				score_DNMT3A_P904L	0.066	DNMT3A_P904L	0	1.18046	0.58838	top half		DNMT3A P904L	CH-negative
				score_DNMT3A_P904L	0.258	DNMT3A_P904L	0	0.58838	0.58838	top half		DNMT3A P904L	CH-negative
				score_DNMT3A_P904L	0.753	DNMT3A_P904L	0	0.123205	0.58838	bottom half		DNMT3A P904L	CH-negative
				score_DNMT3A_P904L	0.238	DNMT3A_P904L	0	0.623423	0.58838	top half		DNMT3A P904L	CH-negative
				score_DNMT3A_P904L	0.403	DNMT3A_P904L	0	0.394695	0.58838	bottom half		DNMT3A P904L	CH-negative
				score_DNMT3A_P904L	0.068	DNMT3A_P904L	0	1.16749	0.58838	top half		DNMT3A P904L	CH-negative
				score_DNMT3A_P904L	0.187	DNMT3A_P904L	0	0.728158	0.58838	top half		DNMT3A P904L	CH-negative
				score_DNMT3A_P904L	0.39	DNMT3A_P904L	0	0.408935	0.58838	bottom half		DNMT3A P904L	CH-negative
				score_DNMT3A_P904L	0.771	DNMT3A_P904L	0	0.112946	0.58838	bottom half		DNMT3A P904L	CH-negative
				score_DNMT3A_P904L	0.258	DNMT3A_P904L	0	0.58838	0.58838	bottom half		DNMT3A P904L	CH-negative
				score_DNMT3A_P904L	0.358	DNMT3A_P904L	0	0.446117	0.58838	bottom half		DNMT3A P904L	CH-negative
				score_DNMT3A_P904L	0.403	DNMT3A_P904L	0	0.394695	0.58838	bottom half		DNMT3A P904L	CH-negative
				score_DNMT3A_P904L	0.258	DNMT3A_P904L	0	0.58838	0.58838	bottom half		DNMT3A P904L	CH-negative
				score_DNMT3A_P904L	0.068	DNMT3A_P904L	0	1.16749	0.58838	top half		DNMT3A P904L	CH-negative
				score_DNMT3A_P904L	0.258	DNMT3A_P904L	0	0.58838	0.58838	top half		DNMT3A P904L	CH-negative
				score_DNMT3A_P904L	0.068	DNMT3A_P904L	0	1.16749	0.58838	top half		DNMT3A P904L	CH-negative
				score_DNMT3A_P904L	0.358	DNMT3A_P904L	0	0.446117	0.58838	bottom half		DNMT3A P904L	CH-negative
				score_DNMT3A_P904L	0.358	DNMT3A_P904L	0	0.446117	0.58838	bottom half		DNMT3A P904L	CH-negative
				score_DNMT3A_P904L	0.258	DNMT3A_P904L	0	0.58838	0.58838	bottom half		DNMT3A P904L	CH-negative
				score_DNMT3A_P904L	0.258	DNMT3A_P904L	0	0.58838	0.58838	bottom half		DNMT3A P904L	CH-negative
				score_DNMT3A_P904L	0.187	DNMT3A_P904L	0	0.728158	0.58838	top half		DNMT3A P904L	CH-negative
				score_DNMT3A_P904L	0.684	DNMT3A_P904L	0	0.164944	0.58838	bottom half		DNMT3A P904L	CH-negative
				score_DNMT3A_P904L	0.753	DNMT3A_P904L	0	0.123205	0.58838	bottom half		DNMT3A P904L	CH-negative
				score_DNMT3A_P904L	0.201	DNMT3A_P904L	0	0.696804	0.58838	top half		DNMT3A P904L	CH-negative
				score_DNMT3A_P904L	0.358	DNMT3A_P904L	0	0.446117	0.58838	bottom half		DNMT3A P904L	CH-negative
				score_DNMT3A_P904L	0.201	DNMT3A_P904L	0	0.696804	0.58838	top half		DNMT3A P904L	CH-negative
				score_DNMT3A_P904L	0.187	DNMT3A_P904L	0	0.728158	0.58838	top half		DNMT3A P904L	CH-negative
				score_DNMT3A_P904L	0.258	DNMT3A_P904L	0	0.58838	0.58838	bottom half		DNMT3A P904L	CH-negative
				score_DNMT3A_P904L	0.596	DNMT3A_P904L	0	0.224754	0.58838	bottom half		DNMT3A P904L	CH-negative
				score_DNMT3A_P904L	0.39	DNMT3A_P904L	0	0.408935	0.58838	bottom half		DNMT3A P904L	CH-negative
				score_DNMT3A_P904L	0.258	DNMT3A_P904L	0	0.58838	0.58838	bottom half		DNMT3A P904L	CH-negative
				score_DNMT3A_P904L	0.187	DNMT3A_P904L	0	0.728158	0.58838	top half		DNMT3A P904L	CH-negative
				score_DNMT3A_P904L	0.196	DNMT3A_P904L	0	0.707744	0.58838	top half		DNMT3A P904L	CH-negative
				score_DNMT3A_P904L	0.196	DNMT3A_P904L	0	0.707744	0.58838	top half		DNMT3A P904L	CH-negative
				score_DNMT3A_P904L	0.201	DNMT3A_P904L	0	0.696804	0.58838	top half		DNMT3A P904L	CH-negative
				score_DNMT3A_P904L	0.258	DNMT3A_P904L	0	0.58838	0.58838	bottom half		DNMT3A P904L	CH-negative
				score_DNMT3A_P904L	0.258	DNMT3A_P904L	0	0.58838	0.58838	bottom half		DNMT3A P904L	CH-negative
				score_DNMT3A_P904L	0.403	DNMT3A_P904L	0	0.394695	0.58838	bottom half		DNMT3A P904L	CH-negative
				score_DNMT3A_P904L	0.358	DNMT3A_P904L	0	0.446117	0.58838	bottom half		DNMT3A P904L	CH-negative
				score_DNMT3A_P904L	0.201	DNMT3A_P904L	0	0.696804	0.58838	top half		DNMT3A P904L	CH-negative
				score_DNMT3A_P904L	0.358	DNMT3A_P904L	0	0.446117	0.58838	bottom half		DNMT3A P904L	CH-negative
				score_DNMT3A_P904L	0.596	DNMT3A_P904L	0	0.224754	0.58838	bottom half		DNMT3A P904L	CH-negative
				score_DNMT3A_P904L	0.187	DNMT3A_P904L	0	0.728158	0.58838	top half		DNMT3A P904L	CH-negative
	DNMT3A_R882H	0.0253165	2	score_DNMT3A_P904L	0.068	DNMT3A_P904L	0	1.16749	0.58838	top half	DNMT3A R882H	DNMT3A P904L	CH-negative
				score_DNMT3A_P904L	0.187	DNMT3A_P904L	0	0.728158	0.58838	top half		DNMT3A P904L	CH-negative
				score_DNMT3A_P904L	0.753	DNMT3A_P904L	0	0.123205	0.58838	bottom half		DNMT3A P904L	CH-negative
				score_DNMT3A_P904L	0.391	DNMT3A_P904L	0	0.407823	0.58838	bottom half		DNMT3A P904L	CH-negative
				score_DNMT3A_P904L	0.187	DNMT3A_P904L	0	0.728158	0.58838	top half		DNMT3A P904L	CH-negative
				score_DNMT3A_P904L	0.358	DNMT3A_P904L	0	0.446117	0.58838	bottom half		DNMT3A P904L	CH-negative
	SRSF2_P95L	0.0338983	2	score_DNMT3A_P904L	0.201	DNMT3A_P904L	0	0.696804	0.58838	top half	SRSF2 P95L	DNMT3A P904L	CH-negative
				score_DNMT3A_P904L	0.258	DNMT3A_P904L	0	0.58838	0.58838	bottom half		DNMT3A P904L	CH-negative
				score_DNMT3A_P904L	0.684	DNMT3A_P904L	0	0.164944	0.58838	bottom half		DNMT3A P904L	CH-negative
				score_DNMT3A_P904L	0.358	DNMT3A_P904L	0	0.446117	0.58838	bottom half		DNMT3A P904L	CH-negative
				score_DNMT3A_P904L	0.358	DNMT3A_P904L	0	0.446117	0.58838	bottom half		DNMT3A P904L	CH-negative
				score_DNMT3A_P904L	0.068	DNMT3A_P904L	0	1.16749	0.58838	top half		DNMT3A P904L	CH-negative
				score_DNMT3A_P904L	0.358	DNMT3A_P904L	0	0.446117	0.58838	bottom half		DNMT3A P904L	CH-negative
				score_DNMT3A_P904L	0.753	DNMT3A_P904L	0	0.123205	0.58838	bottom half		DNMT3A P904L	CH-negative
				score_DNMT3A_P904L	0.066	DNMT3A_P904L	0	1.18046	0.58838	top half		DNMT3A P904L	CH-negative
				score_DNMT3A_P904L	0.196	DNMT3A_P904L	0	0.707744	0.58838	top half		DNMT3A P904L	CH-negative
				score_DNMT3A_P904L	0.258	DNMT3A_P904L	0	0.58838	0.58838	bottom half		DNMT3A P904L	CH-negative
				score_DNMT3A_P904L	0.238	DNMT3A_P904L	0	0.623423	0.58838	top half		DNMT3A P904L	CH-negative
				score_DNMT3A_P904L	0.358	DNMT3A_P904L	0	0.446117	0.58838	bottom half		DNMT3A P904L	CH-negative
				score_DNMT3A_P904L	0.258	DNMT3A_P904L	0	0.58838	0.58838	bottom half		DNMT3A P904L	CH-negative
				score_DNMT3A_P904L	0.066	DNMT3A_P904L	0	1.18046	0.58838	top half		DNMT3A P904L	CH-negative
				score_DNMT3A_P904L	0.187	DNMT3A_P904L	0	0.728158	0.58838	top half		DNMT3A P904L	CH-negative
				score_DNMT3A_P904L	0.385	DNMT3A_P904L	0	0.414539	0.58838	bottom half		DNMT3A P904L	CH-negative
				score_DNMT3A_P904L	0.068	DNMT3A_P904L	0	1.16749	0.58838	top half		DNMT3A P904L	CH-negative
				score_DNMT3A_P904L	0.068	DNMT3A_P904L	0	1.16749	0.58838	top half		DNMT3A P904L	CH-negative
				score_DNMT3A_P904L	0.201	DNMT3A_P904L	0	0.696804	0.58838	top half		DNMT3A P904L	CH-negative
				score_DNMT3A_P904L	0.258	DNMT3A_P904L	0	0.58838	0.58838	bottom half		DNMT3A P904L	CH-negative
				score_DNMT3A_P904L	0.358	DNMT3A_P904L	0	0.446117	0.58838	bottom half		DNMT3A P904L	CH-negative
				score_DNMT3A_P904L	0.201	DNMT3A_P904L	0	0.696804	0.58838	top half		DNMT3A P904L	CH-negative
				score_DNMT3A_P904L	0.596	DNMT3A_P904L	0	0.224754	0.58838	bottom half		DNMT3A P904L	CH-negative
				score_DNMT3A_P904L	0.196	DNMT3A_P904L	0	0.707744	0.58838	top half		DNMT3A P904L	CH-negative
				score_DNMT3A_P904L	0.258	DNMT3A_P904L	0	0.58838	0.58838	top half		DNMT3A P904L	CH-negative
				score_DNMT3A_P904L	0.258	DNMT3A_P904L	0	0.58838	0.58838	bottom half		DNMT3A P904L	CH-negative
				score_DNMT3A_P904L	0.066	DNMT3A_P904L	0	1.18046	0.58838	top half		DNMT3A P904L	CH-negative
				score_DNMT3A_P904L	0.358	DNMT3A_P904L	0	0.446117	0.58838	bottom half		DNMT3A P904L	CH-negative
				score_DNMT3A_P904L	0.125	DNMT3A_P904L	0	0.90309	0.58838	top half		DNMT3A P904L	CH-negative
				score_DNMT3A_P904L	0.258	DNMT3A_P904L	0	0.58838	0.58838	bottom half		DNMT3A P904L	CH-negative
				score_DNMT3A_P904L	0.358	DNMT3A_P904L	0	0.446117	0.58838	bottom half		DNMT3A P904L	CH-negative
				score_DNMT3A_P904L	0.196	DNMT3A_P904L	0	0.707744	0.58838	top half		DNMT3A P904L	CH-negative
				score_DNMT3A_P904L	0.196	DNMT3A_P904L	0	0.707744	0.58838	top half		DNMT3A P904L	CH-negative
				score_DNMT3A_P904L	0.068	DNMT3A_P904L	0	1.16749	0.58838	top half		DNMT3A P904L	CH-negative
				score_DNMT3A_P904L	0.358	DNMT3A_P904L	0	0.446117	0.58838	bottom half		DNMT3A P904L	CH-negative
				score_DNMT3A_P904L	0.753	DNMT3A_P904L	0	0.123205	0.58838	bottom half		DNMT3A P904L	CH-negative
				score_DNMT3A_P904L	0.187	DNMT3A_P904L	0	0.728158	0.58838	top half		DNMT3A P904L	CH-negative
				score_DNMT3A_P904L	0.358	DNMT3A_P904L	0	0.446117	0.58838	bottom half		DNMT3A P904L	CH-negative
	DNMT3A_R882H	0.0476191	3	score_DNMT3A_P904L	0.258	DNMT3A_P904L	0	0.58838	0.58838	bottom half	DNMT3A R882H	DNMT3A P904L	CH-negative
				score_DNMT3A_P904L	0.396	DNMT3A_P904L	0	0.402305	0.58838	bottom half		DNMT3A P904L	CH-negative
				score_DNMT3A_P904L	0.187	DNMT3A_P904L	0	0.728158	0.58838	top half		DNMT3A P904L	CH-negative
				score_DNMT3A_P904L	0.066	DNMT3A_P904L	0	1.18046	0.58838	top half		DNMT3A P904L	CH-negative
				score_DNMT3A_P904L	0.066	DNMT3A_P904L	0	1.18046	0.58838	top half		DNMT3A P904L	CH-negative
				score_DNMT3A_P904L	0.187	DNMT3A_P904L	0	0.728158	0.58838	top half		DNMT3A P904L	CH-negative
				score_DNMT3A_P904L	0.066	DNMT3A_P904L	0	1.18046	0.58838	top half		DNMT3A P904L	CH-negative
				score_DNMT3A_P904L	0.187	DNMT3A_P904L	0	0.728158	0.58838	top half		DNMT3A P904L	CH-negative
				score_DNMT3A_P904L	0.066	DNMT3A_P904L	0	1.18046	0.58838	top half		DNMT3A P904L	CH-negative
				score_DNMT3A_P904L	0.258	DNMT3A_P904L	0	0.58838	0.58838	bottom half		DNMT3A P904L	CH-negative
				score_DNMT3A_P904L	0.066	DNMT3A_P904L	0	1.18046	0.58838	top half		DNMT3A P904L	CH-negative
				score_DNMT3A_P904L	0.258	DNMT3A_P904L	0	0.58838	0.58838	bottom half		DNMT3A P904L	CH-negative
				score_DNMT3A_P904L	0.258	DNMT3A_P904L	0	0.58838	0.58838	bottom half		DNMT3A P904L	CH-negative
				score_DNMT3A_P904L	0.753	DNMT3A_P904L	0	0.123205	0.58838	bottom half		DNMT3A P904L	CH-negative
				score_DNMT3A_P904L	0.187	DNMT3A_P904L	0	0.728158	0.58838	top half		DNMT3A P904L	CH-negative
				score_DNMT3A_P904L	0.187	DNMT3A_P904L	0	0.728158	0.58838	top half		DNMT3A P904L	CH-negative
				score_DNMT3A_P904L	0.753	DNMT3A_P904L	0	0.123205	0.58838	bottom half		DNMT3A P904L	CH-negative
				score_DNMT3A_P904L	0.358	DNMT3A_P904L	0	0.446117	0.58838	bottom half		DNMT3A P904L	CH-negative
				score_DNMT3A_P904L	0.684	DNMT3A_P904L	0	0.164944	0.58838	bottom half		DNMT3A P904L	CH-negative
				score_DNMT3A_P904L	0.358	DNMT3A_P904L	0	0.446117	0.58838	bottom half		DNMT3A P904L	CH-negative
				score_DNMT3A_P904L	0.187	DNMT3A_P904L	0	0.728158	0.58838	top half		DNMT3A P904L	CH-negative
				score_DNMT3A_P904L	0.066	DNMT3A_P904L	0	1.18046	0.58838	top half		DNMT3A P904L	CH-negative
				score_DNMT3A_P904L	0.258	DNMT3A_P904L	0	0.58838	0.58838	top half		DNMT3A P904L	CH-negative
				score_DNMT3A_P904L	0.068	DNMT3A_P904L	0	1.16749	0.58838	top half		DNMT3A P904L	CH-negative
				score_DNMT3A_P904L	0.753	DNMT3A_P904L	0	0.123205	0.58838	bottom half		DNMT3A P904L	CH-negative
				score_DNMT3A_P904L	0.358	DNMT3A_P904L	0	0.446117	0.58838	bottom half		DNMT3A P904L	CH-negative
				score_DNMT3A_P904L	0.196	DNMT3A_P904L	0	0.707744	0.58838	top half		DNMT3A P904L	CH-negative
				score_DNMT3A_P904L	0.068	DNMT3A_P904L	0	1.16749	0.58838	top half		DNMT3A P904L	CH-negative
				score_DNMT3A_P904L	0.187	DNMT3A_P904L	0	0.728158	0.58838	top half		DNMT3A P904L	CH-negative
				score_DNMT3A_P904L	0.358	DNMT3A_P904L	0	0.446117	0.58838	bottom half		DNMT3A P904L	CH-negative
				score_DNMT3A_P904L	0.066	DNMT3A_P904L	0	1.18046	0.58838	top half		DNMT3A P904L	CH-negative
				score_DNMT3A_P904L	0.187	DNMT3A_P904L	0	0.728158	0.58838	top half		DNMT3A P904L	CH-negative
				score_DNMT3A_P904L	0.196	DNMT3A_P904L	0	0.707744	0.58838	top half		DNMT3A P904L	CH-negative
				score_DNMT3A_P904L	0.258	DNMT3A_P904L	0	0.58838	0.58838	bottom half		DNMT3A P904L	CH-negative
				score_DNMT3A_P904L	0.187	DNMT3A_P904L	0	0.728158	0.58838	top half		DNMT3A P904L	CH-negative
				score_DNMT3A_P904L	0.358	DNMT3A_P904L	0	0.446117	0.58838	bottom half		DNMT3A P904L	CH-negative
				score_DNMT3A_P904L	0.258	DNMT3A_P904L	0	0.58838	0.58838	top half		DNMT3A P904L	CH-negative
				score_DNMT3A_P904L	0.258	DNMT3A_P904L	0	0.58838	0.58838	bottom half		DNMT3A P904L	CH-negative
				score_DNMT3A_P904L	0.187	DNMT3A_P904L	0	0.728158	0.58838	top half		DNMT3A P904L	CH-negative
				score_DNMT3A_P904L	0.596	DNMT3A_P904L	0	0.224754	0.58838	bottom half		DNMT3A P904L	CH-negative
				score_DNMT3A_P904L	0.771	DNMT3A_P904L	0	0.112946	0.58838	bottom half		DNMT3A P904L	CH-negative
				score_DNMT3A_P904L	0.125	DNMT3A_P904L	0	0.90309	0.58838	top half		DNMT3A P904L	CH-negative
				score_DNMT3A_P904L	0.358	DNMT3A_P904L	0	0.446117	0.58838	bottom half		DNMT3A P904L	CH-negative
				score_DNMT3A_P904L	0.187	DNMT3A_P904L	0	0.728158	0.58838	top half		DNMT3A P904L	CH-negative
				score_DNMT3A_P904L	0.201	DNMT3A_P904L	0	0.696804	0.58838	top half		DNMT3A P904L	CH-negative
				score_DNMT3A_P904L	0.196	DNMT3A_P904L	0	0.707744	0.58838	top half		DNMT3A P904L	CH-negative
				score_DNMT3A_P904L	0.196	DNMT3A_P904L	0	0.707744	0.58838	top half		DNMT3A P904L	CH-negative
				score_DNMT3A_P904L	0.194	DNMT3A_P904L	0	0.712198	0.58838	top half		DNMT3A P904L	CH-negative
				score_DNMT3A_P904L	0.068	DNMT3A_P904L	0	1.16749	0.58838	top half		DNMT3A P904L	CH-negative
				score_DNMT3A_P904L	0.258	DNMT3A_P904L	0	0.58838	0.58838	top half		DNMT3A P904L	CH-negative
				score_DNMT3A_P904L	0.201	DNMT3A_P904L	0	0.696804	0.58838	top half		DNMT3A P904L	CH-negative
				score_DNMT3A_P904L	0.201	DNMT3A_P904L	0	0.696804	0.58838	top half		DNMT3A P904L	CH-negative
				score_DNMT3A_P904L	0.196	DNMT3A_P904L	0	0.707744	0.58838	top half		DNMT3A P904L	CH-negative
				score_DNMT3A_P904L	0.068	DNMT3A_P904L	0	1.16749	0.58838	top half		DNMT3A P904L	CH-negative
				score_DNMT3A_P904L	0.771	DNMT3A_P904L	0	0.112946	0.58838	bottom half		DNMT3A P904L	CH-negative
				score_DNMT3A_P904L	0.358	DNMT3A_P904L	0	0.446117	0.58838	bottom half		DNMT3A P904L	CH-negative
				score_DNMT3A_P904L	0.066	DNMT3A_P904L	0	1.18046	0.58838	top half		DNMT3A P904L	CH-negative
				score_DNMT3A_P904L	0.258	DNMT3A_P904L	0	0.58838	0.58838	bottom half		DNMT3A P904L	CH-negative
	DNMT3A_R882H	0.0606061	4	score_DNMT3A_P904L	0.753	DNMT3A_P904L	0	0.123205	0.58838	bottom half	DNMT3A R882H	DNMT3A P904L	CH-negative
				score_DNMT3A_P904L	0.187	DNMT3A_P904L	0	0.728158	0.58838	top half		DNMT3A P904L	CH-negative
				score_DNMT3A_P904L	0.066	DNMT3A_P904L	0	1.18046	0.58838	top half		DNMT3A P904L	CH-negative
				score_DNMT3A_P904L	0.396	DNMT3A_P904L	0	0.402305	0.58838	bottom half		DNMT3A P904L	CH-negative
				score_DNMT3A_P904L	0.068	DNMT3A_P904L	0	1.16749	0.58838	top half		DNMT3A P904L	CH-negative
				score_DNMT3A_P904L	0.187	DNMT3A_P904L	0	0.728158	0.58838	top half		DNMT3A P904L	CH-negative
				score_DNMT3A_P904L	0.753	DNMT3A_P904L	0	0.123205	0.58838	bottom half		DNMT3A P904L	CH-negative
				score_DNMT3A_P904L	0.684	DNMT3A_P904L	0	0.164944	0.58838	bottom half		DNMT3A P904L	CH-negative
				score_DNMT3A_P904L	0.258	DNMT3A_P904L	0	0.58838	0.58838	bottom half		DNMT3A P904L	CH-negative
				score_DNMT3A_P904L	0.068	DNMT3A_P904L	0	1.16749	0.58838	top half		DNMT3A P904L	CH-negative
				score_DNMT3A_P904L	0.068	DNMT3A_P904L	0	1.16749	0.58838	top half		DNMT3A P904L	CH-negative
				score_DNMT3A_P904L	0.187	DNMT3A_P904L	0	0.728158	0.58838	top half		DNMT3A P904L	CH-negative
				score_DNMT3A_P904L	1.194	DNMT3A_P904L	0	-0.0770043	0.58838	bottom half		DNMT3A P904L	CH-negative
				score_DNMT3A_P904L	0.358	DNMT3A_P904L	0	0.446117	0.58838	bottom half		DNMT3A P904L	CH-negative
				score_DNMT3A_P904L	0.258	DNMT3A_P904L	0	0.58838	0.58838	top half		DNMT3A P904L	CH-negative
				score_DNMT3A_P904L	0.187	DNMT3A_P904L	0	0.728158	0.58838	top half		DNMT3A P904L	CH-negative
				score_DNMT3A_P904L	0.358	DNMT3A_P904L	0	0.446117	0.58838	bottom half		DNMT3A P904L	CH-negative
				score_DNMT3A_P904L	0.194	DNMT3A_P904L	0	0.712198	0.58838	top half		DNMT3A P904L	CH-negative
				score_DNMT3A_P904L	0.258	DNMT3A_P904L	0	0.58838	0.58838	bottom half		DNMT3A P904L	CH-negative
				score_DNMT3A_P904L	0.187	DNMT3A_P904L	0	0.728158	0.58838	top half		DNMT3A P904L	CH-negative
				score_DNMT3A_P904L	0.358	DNMT3A_P904L	0	0.446117	0.58838	bottom half		DNMT3A P904L	CH-negative
				score_DNMT3A_P904L	0.201	DNMT3A_P904L	0	0.696804	0.58838	top half		DNMT3A P904L	CH-negative
				score_DNMT3A_P904L	0.461	DNMT3A_P904L	0	0.336299	0.58838	bottom half		DNMT3A P904L	CH-negative
				score_DNMT3A_P904L	0.066	DNMT3A_P904L	0	1.18046	0.58838	top half		DNMT3A P904L	CH-negative
				score_DNMT3A_P904L	0.187	DNMT3A_P904L	0	0.728158	0.58838	top half		DNMT3A P904L	CH-negative
				score_DNMT3A_P904L	0.258	DNMT3A_P904L	0	0.58838	0.58838	bottom half		DNMT3A P904L	CH-negative
				score_DNMT3A_P904L	0.066	DNMT3A_P904L	0	1.18046	0.58838	top half		DNMT3A P904L	CH-negative
				score_DNMT3A_P904L	0.018	DNMT3A_P904L	0	1.74473	0.58838	top half		DNMT3A P904L	CH-negative
				score_DNMT3A_P904L	0.066	DNMT3A_P904L	0	1.18046	0.58838	top half		DNMT3A P904L	CH-negative
				score_DNMT3A_P904L	0.403	DNMT3A_P904L	0	0.394695	0.58838	bottom half		DNMT3A P904L	CH-negative
				score_DNMT3A_P904L	0.196	DNMT3A_P904L	0	0.707744	0.58838	top half		DNMT3A P904L	CH-negative
				score_DNMT3A_P904L	0.187	DNMT3A_P904L	0	0.728158	0.58838	top half		DNMT3A P904L	CH-negative
				score_DNMT3A_P904L	0.358	DNMT3A_P904L	0	0.446117	0.58838	bottom half		DNMT3A P904L	CH-negative
				score_DNMT3A_P904L	0.187	DNMT3A_P904L	0	0.728158	0.58838	top half		DNMT3A P904L	CH-negative
				score_DNMT3A_P904L	0.258	DNMT3A_P904L	0	0.58838	0.58838	bottom half		DNMT3A P904L	CH-negative
				score_DNMT3A_P904L	0.066	DNMT3A_P904L	0	1.18046	0.58838	top half		DNMT3A P904L	CH-negative
				score_DNMT3A_P904L	0.403	DNMT3A_P904L	0	0.394695	0.58838	bottom half		DNMT3A P904L	CH-negative
				score_DNMT3A_P904L	0.358	DNMT3A_P904L	0	0.446117	0.58838	bottom half		DNMT3A P904L	CH-negative
				score_DNMT3A_P904L	0.684	DNMT3A_P904L	0	0.164944	0.58838	bottom half		DNMT3A P904L	CH-negative
				score_DNMT3A_P904L	0.461	DNMT3A_P904L	0	0.336299	0.58838	bottom half		DNMT3A P904L	CH-negative
				score_DNMT3A_P904L	0.068	DNMT3A_P904L	0	1.16749	0.58838	top half		DNMT3A P904L	CH-negative
				score_DNMT3A_P904L	0.403	DNMT3A_P904L	0	0.394695	0.58838	bottom half		DNMT3A P904L	CH-negative
				score_DNMT3A_P904L	0.066	DNMT3A_P904L	0	1.18046	0.58838	top half		DNMT3A P904L	CH-negative
				score_DNMT3A_P904L	0.771	DNMT3A_P904L	0	0.112946	0.58838	bottom half		DNMT3A P904L	CH-negative
				score_DNMT3A_P904L	0.753	DNMT3A_P904L	0	0.123205	0.58838	bottom half		DNMT3A P904L	CH-negative
				score_DNMT3A_P904L	0.187	DNMT3A_P904L	0	0.728158	0.58838	top half		DNMT3A P904L	CH-negative
				score_DNMT3A_P904L	0.39	DNMT3A_P904L	0	0.408935	0.58838	bottom half		DNMT3A P904L	CH-negative
				score_DNMT3A_P904L	0.066	DNMT3A_P904L	0	1.18046	0.58838	top half		DNMT3A P904L	CH-negative
				score_DNMT3A_P904L	0.358	DNMT3A_P904L	0	0.446117	0.58838	bottom half		DNMT3A P904L	CH-negative
				score_DNMT3A_P904L	0.066	DNMT3A_P904L	0	1.18046	0.58838	top half		DNMT3A P904L	CH-negative
				score_DNMT3A_P904L	0.358	DNMT3A_P904L	0	0.446117	0.58838	bottom half		DNMT3A P904L	CH-negative
				score_DNMT3A_P904L	0.258	DNMT3A_P904L	0	0.58838	0.58838	bottom half		DNMT3A P904L	CH-negative
				score_DNMT3A_P904L	0.258	DNMT3A_P904L	0	0.58838	0.58838	top half		DNMT3A P904L	CH-negative
				score_DNMT3A_P904L	0.39	DNMT3A_P904L	0	0.408935	0.58838	bottom half		DNMT3A P904L	CH-negative
				score_DNMT3A_P904L	0.358	DNMT3A_P904L	0	0.446117	0.58838	bottom half		DNMT3A P904L	CH-negative
				score_DNMT3A_P904L	0.461	DNMT3A_P904L	0	0.336299	0.58838	bottom half		DNMT3A P904L	CH-negative
				score_DNMT3A_P904L	0.066	DNMT3A_P904L	0	1.18046	0.58838	top half		DNMT3A P904L	CH-negative
				score_DNMT3A_P904L	0.068	DNMT3A_P904L	0	1.16749	0.58838	top half		DNMT3A P904L	CH-negative
				score_DNMT3A_P904L	0.258	DNMT3A_P904L	0	0.58838	0.58838	top half		DNMT3A P904L	CH-negative
				score_DNMT3A_P904L	0.753	DNMT3A_P904L	0	0.123205	0.58838	bottom half		DNMT3A P904L	CH-negative
				score_DNMT3A_P904L	0.358	DNMT3A_P904L	0	0.446117	0.58838	bottom half		DNMT3A P904L	CH-negative
	DNMT3A_R736H	0.0379747	3	score_DNMT3A_P904L	0.358	DNMT3A_P904L	0	0.446117	0.58838	bottom half	DNMT3A R736H	DNMT3A P904L	CH-negative
				score_DNMT3A_P904L	0.258	DNMT3A_P904L	0	0.58838	0.58838	bottom half		DNMT3A P904L	CH-negative
				score_DNMT3A_P904L	0.033	DNMT3A_P904L	0	1.48149	0.58838	top half		DNMT3A P904L	CH-negative
				score_DNMT3A_P904L	0.358	DNMT3A_P904L	0	0.446117	0.58838	bottom half		DNMT3A P904L	CH-negative
				score_DNMT3A_P904L	0.066	DNMT3A_P904L	0	1.18046	0.58838	top half		DNMT3A P904L	CH-negative
				score_DNMT3A_P904L	0.196	DNMT3A_P904L	0	0.707744	0.58838	top half		DNMT3A P904L	CH-negative
				score_DNMT3A_P904L	0.068	DNMT3A_P904L	0	1.16749	0.58838	top half		DNMT3A P904L	CH-negative
				score_DNMT3A_P904L	0.258	DNMT3A_P904L	0	0.58838	0.58838	bottom half		DNMT3A P904L	CH-negative
				score_DNMT3A_P904L	0.068	DNMT3A_P904L	0	1.16749	0.58838	top half		DNMT3A P904L	CH-negative
				score_DNMT3A_P904L	0.258	DNMT3A_P904L	0	0.58838	0.58838	bottom half		DNMT3A P904L	CH-negative
				score_DNMT3A_P904L	0.258	DNMT3A_P904L	0	0.58838	0.58838	top half		DNMT3A P904L	CH-negative
				score_DNMT3A_P904L	0.258	DNMT3A_P904L	0	0.58838	0.58838	bottom half		DNMT3A P904L	CH-negative
				score_DNMT3A_P904L	0.358	DNMT3A_P904L	0	0.446117	0.58838	bottom half		DNMT3A P904L	CH-negative
				score_DNMT3A_P904L	0.358	DNMT3A_P904L	0	0.446117	0.58838	bottom half		DNMT3A P904L	CH-negative
				score_DNMT3A_P904L	0.187	DNMT3A_P904L	0	0.728158	0.58838	top half		DNMT3A P904L	CH-negative
				score_DNMT3A_P904L	0.168	DNMT3A_P904L	0	0.774691	0.58838	top half		DNMT3A P904L	CH-negative
				score_DNMT3A_P904L	0.358	DNMT3A_P904L	0	0.446117	0.58838	bottom half		DNMT3A P904L	CH-negative
				score_DNMT3A_P904L	0.187	DNMT3A_P904L	0	0.728158	0.58838	top half		DNMT3A P904L	CH-negative
				score_DNMT3A_P904L	0.403	DNMT3A_P904L	0	0.394695	0.58838	bottom half		DNMT3A P904L	CH-negative
				score_DNMT3A_P904L	0.187	DNMT3A_P904L	0	0.728158	0.58838	top half		DNMT3A P904L	CH-negative
				score_DNMT3A_P904L	0.358	DNMT3A_P904L	0	0.446117	0.58838	bottom half		DNMT3A P904L	CH-negative
				score_DNMT3A_P904L	0.753	DNMT3A_P904L	0	0.123205	0.58838	bottom half		DNMT3A P904L	CH-negative
				score_DNMT3A_P904L	0.358	DNMT3A_P904L	0	0.446117	0.58838	bottom half		DNMT3A P904L	CH-negative
				score_DNMT3A_P904L	0.066	DNMT3A_P904L	0	1.18046	0.58838	top half		DNMT3A P904L	CH-negative
				score_DNMT3A_P904L	0.196	DNMT3A_P904L	0	0.707744	0.58838	top half		DNMT3A P904L	CH-negative
				score_DNMT3A_P904L	0.066	DNMT3A_P904L	0	1.18046	0.58838	top half		DNMT3A P904L	CH-negative
				score_DNMT3A_P904L	0.596	DNMT3A_P904L	0	0.224754	0.58838	bottom half		DNMT3A P904L	CH-negative
				score_DNMT3A_P904L	0.066	DNMT3A_P904L	0	1.18046	0.58838	top half		DNMT3A P904L	CH-negative
				score_DNMT3A_P904L	0.196	DNMT3A_P904L	0	0.707744	0.58838	top half		DNMT3A P904L	CH-negative
				score_DNMT3A_P904L	0.068	DNMT3A_P904L	0	1.16749	0.58838	top half		DNMT3A P904L	CH-negative
	DNMT3A_R771*	0.0253165	2	score_DNMT3A_P904L	0.358	DNMT3A_P904L	0	0.446117	0.58838	bottom half	DNMT3A R771*	DNMT3A P904L	CH-negative
				score_DNMT3A_P904L	0.358	DNMT3A_P904L	0	0.446117	0.58838	bottom half		DNMT3A P904L	CH-negative
				score_DNMT3A_P904L	0.066	DNMT3A_P904L	0	1.18046	0.58838	top half		DNMT3A P904L	CH-negative
				score_DNMT3A_P904L	0.753	DNMT3A_P904L	0	0.123205	0.58838	bottom half		DNMT3A P904L	CH-negative
				score_DNMT3A_P904L	0.187	DNMT3A_P904L	0	0.728158	0.58838	top half		DNMT3A P904L	CH-negative
				score_DNMT3A_P904L	0.753	DNMT3A_P904L	0	0.123205	0.58838	bottom half		DNMT3A P904L	CH-negative
				score_DNMT3A_P904L	0.258	DNMT3A_P904L	0	0.58838	0.58838	bottom half		DNMT3A P904L	CH-negative
				score_DNMT3A_P904L	0.753	DNMT3A_P904L	0	0.123205	0.58838	bottom half		DNMT3A P904L	CH-negative
				score_DNMT3A_P904L	0.358	DNMT3A_P904L	0	0.446117	0.58838	bottom half		DNMT3A P904L	CH-negative
				score_DNMT3A_P904L	0.066	DNMT3A_P904L	0	1.18046	0.58838	top half		DNMT3A P904L	CH-negative
				score_DNMT3A_P904L	0.066	DNMT3A_P904L	0	1.18046	0.58838	top half		DNMT3A P904L	CH-negative
				score_DNMT3A_P904L	0.39	DNMT3A_P904L	0	0.408935	0.58838	bottom half		DNMT3A P904L	CH-negative
				score_DNMT3A_P904L	0.066	DNMT3A_P904L	0	1.18046	0.58838	top half		DNMT3A P904L	CH-negative
				score_DNMT3A_P904L	0.066	DNMT3A_P904L	0	1.18046	0.58838	top half		DNMT3A P904L	CH-negative
				score_DNMT3A_P904L	0.066	DNMT3A_P904L	0	1.18046	0.58838	top half		DNMT3A P904L	CH-negative
				score_DNMT3A_P904L	0.403	DNMT3A_P904L	0	0.394695	0.58838	bottom half		DNMT3A P904L	CH-negative
				score_DNMT3A_P904L	0.258	DNMT3A_P904L	0	0.58838	0.58838	bottom half		DNMT3A P904L	CH-negative
				score_DNMT3A_P904L	0.258	DNMT3A_P904L	0	0.58838	0.58838	bottom half		DNMT3A P904L	CH-negative
				score_DNMT3A_P904L	0.403	DNMT3A_P904L	0	0.394695	0.58838	bottom half		DNMT3A P904L	CH-negative
				score_DNMT3A_P904L	0.125	DNMT3A_P904L	0	0.90309	0.58838	top half		DNMT3A P904L	CH-negative
				score_DNMT3A_P904L	0.018	DNMT3A_P904L	0	1.74473	0.58838	top half		DNMT3A P904L	CH-negative
	DNMT3A_R882C	0.0684932	5	score_DNMT3A_P904L	0.187	DNMT3A_P904L	0	0.728158	0.58838	top half	DNMT3A R882C	DNMT3A P904L	CH-negative
				score_DNMT3A_P904L	0.066	DNMT3A_P904L	0	1.18046	0.58838	top half		DNMT3A P904L	CH-negative
				score_DNMT3A_P904L	0.358	DNMT3A_P904L	0	0.446117	0.58838	bottom half		DNMT3A P904L	CH-negative
				score_DNMT3A_P904L	0.258	DNMT3A_P904L	0	0.58838	0.58838	bottom half		DNMT3A P904L	CH-negative
				score_DNMT3A_P904L	0.258	DNMT3A_P904L	0	0.58838	0.58838	bottom half		DNMT3A P904L	CH-negative
				score_DNMT3A_P904L	0.066	DNMT3A_P904L	0	1.18046	0.58838	top half		DNMT3A P904L	CH-negative
				score_DNMT3A_P904L	0.753	DNMT3A_P904L	0	0.123205	0.58838	bottom half		DNMT3A P904L	CH-negative
				score_DNMT3A_P904L	0.403	DNMT3A_P904L	0	0.394695	0.58838	bottom half		DNMT3A P904L	CH-negative
				score_DNMT3A_P904L	0.066	DNMT3A_P904L	0	1.18046	0.58838	top half		DNMT3A P904L	CH-negative
				score_DNMT3A_P904L	1.304	DNMT3A_P904L	0	-0.115278	0.58838	bottom half		DNMT3A P904L	CH-negative
				score_DNMT3A_P904L	0.066	DNMT3A_P904L	0	1.18046	0.58838	top half		DNMT3A P904L	CH-negative
				score_DNMT3A_P904L	0.066	DNMT3A_P904L	0	1.18046	0.58838	top half		DNMT3A P904L	CH-negative
				score_DNMT3A_P904L	0.258	DNMT3A_P904L	0	0.58838	0.58838	bottom half		DNMT3A P904L	CH-negative
				score_DNMT3A_P904L	0.066	DNMT3A_P904L	0	1.18046	0.58838	top half		DNMT3A P904L	CH-negative
				score_DNMT3A_P904L	0.187	DNMT3A_P904L	0	0.728158	0.58838	top half		DNMT3A P904L	CH-negative
				score_DNMT3A_P904L	0.258	DNMT3A_P904L	0	0.58838	0.58838	bottom half		DNMT3A P904L	CH-negative
				score_DNMT3A_P904L	0.358	DNMT3A_P904L	0	0.446117	0.58838	bottom half		DNMT3A P904L	CH-negative
				score_DNMT3A_P904L	0.403	DNMT3A_P904L	0	0.394695	0.58838	bottom half		DNMT3A P904L	CH-negative
				score_DNMT3A_P904L	0.258	DNMT3A_P904L	0	0.58838	0.58838	bottom half		DNMT3A P904L	CH-negative
				score_DNMT3A_P904L	0.068	DNMT3A_P904L	0	1.16749	0.58838	top half		DNMT3A P904L	CH-negative
				score_DNMT3A_P904L	0.066	DNMT3A_P904L	0	1.18046	0.58838	top half		DNMT3A P904L	CH-negative
				score_DNMT3A_P904L	0.358	DNMT3A_P904L	0	0.446117	0.58838	bottom half		DNMT3A P904L	CH-negative
				score_DNMT3A_P904L	0.201	DNMT3A_P904L	0	0.696804	0.58838	top half		DNMT3A P904L	CH-negative
				score_DNMT3A_P904L	0.753	DNMT3A_P904L	0	0.123205	0.58838	bottom half		DNMT3A P904L	CH-negative
				score_DNMT3A_P904L	0.066	DNMT3A_P904L	0	1.18046	0.58838	top half		DNMT3A P904L	CH-negative
				score_DNMT3A_P904L	0.461	DNMT3A_P904L	0	0.336299	0.58838	bottom half		DNMT3A P904L	CH-negative
				score_DNMT3A_P904L	0.358	DNMT3A_P904L	0	0.446117	0.58838	bottom half		DNMT3A P904L	CH-negative
				score_DNMT3A_P904L	0.194	DNMT3A_P904L	0	0.712198	0.58838	top half		DNMT3A P904L	CH-negative
				score_DNMT3A_P904L	0.358	DNMT3A_P904L	0	0.446117	0.58838	bottom half		DNMT3A P904L	CH-negative
				score_DNMT3A_P904L	0.385	DNMT3A_P904L	0	0.414539	0.58838	bottom half		DNMT3A P904L	CH-negative
				score_DNMT3A_P904L	0.358	DNMT3A_P904L	0	0.446117	0.58838	bottom half		DNMT3A P904L	CH-negative
				score_DNMT3A_P904L	0.187	DNMT3A_P904L	0	0.728158	0.58838	top half		DNMT3A P904L	CH-negative
				score_DNMT3A_P904L	0.066	DNMT3A_P904L	0	1.18046	0.58838	top half		DNMT3A P904L	CH-negative
				score_DNMT3A_P904L	0.187	DNMT3A_P904L	0	0.728158	0.58838	top half		DNMT3A P904L	CH-negative
				score_DNMT3A_P904L	0.187	DNMT3A_P904L	0	0.728158	0.58838	top half		DNMT3A P904L	CH-negative
				score_DNMT3A_P904L	0.187	DNMT3A_P904L	0	0.728158	0.58838	top half		DNMT3A P904L	CH-negative
				score_DNMT3A_P904L	0.258	DNMT3A_P904L	0	0.58838	0.58838	bottom half		DNMT3A P904L	CH-negative
				score_DNMT3A_P904L	0.068	DNMT3A_P904L	0	1.16749	0.58838	top half		DNMT3A P904L	CH-negative
				score_DNMT3A_P904L	0.187	DNMT3A_P904L	0	0.728158	0.58838	top half		DNMT3A P904L	CH-negative
				score_DNMT3A_P904L	0.358	DNMT3A_P904L	0	0.446117	0.58838	bottom half		DNMT3A P904L	CH-negative
				score_DNMT3A_P904L	0.258	DNMT3A_P904L	0	0.58838	0.58838	bottom half		DNMT3A P904L	CH-negative
				score_DNMT3A_P904L	0.066	DNMT3A_P904L	0	1.18046	0.58838	top half		DNMT3A P904L	CH-negative
				score_DNMT3A_P904L	0.066	DNMT3A_P904L	0	1.18046	0.58838	top half		DNMT3A P904L	CH-negative
				score_DNMT3A_P904L	0.258	DNMT3A_P904L	0	0.58838	0.58838	bottom half		DNMT3A P904L	CH-negative
	DNMT3A_R882C	0.0294118	2	score_DNMT3A_P904L	0.596	DNMT3A_P904L	0	0.224754	0.58838	bottom half	DNMT3A R882C	DNMT3A P904L	CH-negative
				score_DNMT3A_P904L	0.068	DNMT3A_P904L	0	1.16749	0.58838	top half		DNMT3A P904L	CH-negative
				score_DNMT3A_P904L	0.753	DNMT3A_P904L	0	0.123205	0.58838	bottom half		DNMT3A P904L	CH-negative
				score_DNMT3A_P904L	0.018	DNMT3A_P904L	0	1.74473	0.58838	top half		DNMT3A P904L	CH-negative
				score_DNMT3A_P904L	0.187	DNMT3A_P904L	0	0.728158	0.58838	top half		DNMT3A P904L	CH-negative
				score_DNMT3A_P904L	0.201	DNMT3A_P904L	0	0.696804	0.58838	top half		DNMT3A P904L	CH-negative
				score_DNMT3A_P904L	0.391	DNMT3A_P904L	0	0.407823	0.58838	bottom half		DNMT3A P904L	CH-negative
				score_DNMT3A_P904L	0.684	DNMT3A_P904L	0	0.164944	0.58838	bottom half		DNMT3A P904L	CH-negative
				score_DNMT3A_P904L	0.068	DNMT3A_P904L	0	1.16749	0.58838	top half		DNMT3A P904L	CH-negative
				score_DNMT3A_P904L	0.358	DNMT3A_P904L	0	0.446117	0.58838	bottom half		DNMT3A P904L	CH-negative
				score_DNMT3A_P904L	0.201	DNMT3A_P904L	0	0.696804	0.58838	top half		DNMT3A P904L	CH-negative
				score_DNMT3A_P904L	0.068	DNMT3A_P904L	0	1.16749	0.58838	top half		DNMT3A P904L	CH-negative
				score_DNMT3A_P904L	0.258	DNMT3A_P904L	0	0.58838	0.58838	bottom half		DNMT3A P904L	CH-negative
	DNMT3A_R736S	0.0204082	2	score_DNMT3A_P904L	0.066	DNMT3A_P904L	0	1.18046	0.58838	top half	DNMT3A R736S	DNMT3A P904L	CH-negative
				score_DNMT3A_P904L	0.396	DNMT3A_P904L	0	0.402305	0.58838	bottom half		DNMT3A P904L	CH-negative
				score_DNMT3A_P904L	0.358	DNMT3A_P904L	0	0.446117	0.58838	bottom half		DNMT3A P904L	CH-negative
				score_DNMT3A_P904L	0.187	DNMT3A_P904L	0	0.728158	0.58838	top half		DNMT3A P904L	CH-negative
				score_DNMT3A_P904L	0.358	DNMT3A_P904L	0	0.446117	0.58838	bottom half		DNMT3A P904L	CH-negative
				score_DNMT3A_P904L	0.068	DNMT3A_P904L	0	1.16749	0.58838	top half		DNMT3A P904L	CH-negative
				score_DNMT3A_P904L	0.187	DNMT3A_P904L	0	0.728158	0.58838	top half		DNMT3A P904L	CH-negative
				score_DNMT3A_P904L	0.187	DNMT3A_P904L	0	0.728158	0.58838	top half		DNMT3A P904L	CH-negative
				score_DNMT3A_P904L	0.358	DNMT3A_P904L	0	0.446117	0.58838	bottom half		DNMT3A P904L	CH-negative
				score_DNMT3A_P904L	0.187	DNMT3A_P904L	0	0.728158	0.58838	top half		DNMT3A P904L	CH-negative
				score_DNMT3A_P904L	0.201	DNMT3A_P904L	0	0.696804	0.58838	top half		DNMT3A P904L	CH-negative
				score_DNMT3A_P904L	0.196	DNMT3A_P904L	0	0.707744	0.58838	top half		DNMT3A P904L	CH-negative
				score_DNMT3A_P904L	0.187	DNMT3A_P904L	0	0.728158	0.58838	top half		DNMT3A P904L	CH-negative
				score_DNMT3A_P904L	0.684	DNMT3A_P904L	0	0.164944	0.58838	bottom half		DNMT3A P904L	CH-negative
				score_DNMT3A_P904L	0.39	DNMT3A_P904L	0	0.408935	0.58838	bottom half		DNMT3A P904L	CH-negative
				score_DNMT3A_P904L	0.258	DNMT3A_P904L	0	0.58838	0.58838	top half		DNMT3A P904L	CH-negative
				score_DNMT3A_P904L	0.771	DNMT3A_P904L	0	0.112946	0.58838	bottom half		DNMT3A P904L	CH-negative
				score_DNMT3A_P904L	0.258	DNMT3A_P904L	0	0.58838	0.58838	bottom half		DNMT3A P904L	CH-negative
[truncated: 87,626 more rows]

## Sheet: fig2
	Source data fig 2
	gene_var	variable	value	param	status	group	gene_var2
	IDH2_R140Q	p_carriers_binding	0.0361906	p	carriers	binding	IDH2 R140Q
	SF3B1_K666N	p_carriers_binding	0.0162944	p	carriers	binding	SF3B1 K666N
	SRSF2_P95R	p_carriers_binding	0.0231264	p	carriers	binding	SRSF2 P95R
	DNMT3A_R736C	p_carriers_binding	0.102031	p	carriers	binding	DNMT3A R736C
	SRSF2_P95L	p_carriers_binding	0.0287976	p	carriers	binding	SRSF2 P95L
	DNMT3A_R882C	p_carriers_binding	0.257319	p	carriers	binding	DNMT3A R882C
	DNMT3A_Y735C	p_carriers_binding	0.208061	p	carriers	binding	DNMT3A Y735C
	SRSF2_P95H	p_carriers_binding	0.0771347	p	carriers	binding	SRSF2 P95H
	IDH2_R140Q	p_carriers_nonbinding	0.0233905	p	carriers	nonbinding	IDH2 R140Q
	SF3B1_K666N	p_carriers_nonbinding	0.0262835	p	carriers	nonbinding	SF3B1 K666N
	SRSF2_P95R	p_carriers_nonbinding	0.0230981	p	carriers	nonbinding	SRSF2 P95R
	DNMT3A_R736C	p_carriers_nonbinding	0.134036	p	carriers	nonbinding	DNMT3A R736C
	SRSF2_P95L	p_carriers_nonbinding	0.0194477	p	carriers	nonbinding	SRSF2 P95L
	DNMT3A_R882C	p_carriers_nonbinding	0.333546	p	carriers	nonbinding	DNMT3A R882C
	DNMT3A_Y735C	p_carriers_nonbinding	0.16805	p	carriers	nonbinding	DNMT3A Y735C
	SRSF2_P95H	p_carriers_nonbinding	0.0627671	p	carriers	nonbinding	SRSF2 P95H

## Sheet: fig3
	Source data fig 3 and extended data fig 5
	gene_var	VAF	var_depth	variable	value	CH_variant	CH_status	log_score	median_score	group	gene_var2	CH_variant2	CH_status2	rank	group_2	group_name	VAF_percent
	DNMT3A_P904L	0.0141844	2	score_DNMT3A_P904L	0.042	DNMT3A_P904L	1	1.37675	0.58838	top half	DNMT3A P904L	DNMT3A P904L	CH-positive	1	1	top	1.41844
	DNMT3A_P904L	0.125	17	score_DNMT3A_P904L	0.048	DNMT3A_P904L	1	1.31876	0.58838	top half	DNMT3A P904L	DNMT3A P904L	CH-positive	2	1	top	12.5
	DNMT3A_P904L	0.179775	16	score_DNMT3A_P904L	0.066	DNMT3A_P904L	1	1.18046	0.58838	top half	DNMT3A P904L	DNMT3A P904L	CH-positive	3	1	top	17.9775
	DNMT3A_P904L	0.0173913	2	score_DNMT3A_P904L	0.066	DNMT3A_P904L	1	1.18046	0.58838	top half	DNMT3A P904L	DNMT3A P904L	CH-positive	4	1	top	1.73913
	DNMT3A_P904L	0.0227273	2	score_DNMT3A_P904L	0.066	DNMT3A_P904L	1	1.18046	0.58838	top half	DNMT3A P904L	DNMT3A P904L	CH-positive	5	1	top	2.27273
	DNMT3A_P904L	0.0196078	2	score_DNMT3A_P904L	0.066	DNMT3A_P904L	1	1.18046	0.58838	top half	DNMT3A P904L	DNMT3A P904L	CH-positive	6	1	top	1.96078
	DNMT3A_P904L	0.0215054	2	score_DNMT3A_P904L	0.066	DNMT3A_P904L	1	1.18046	0.58838	top half	DNMT3A P904L	DNMT3A P904L	CH-positive	7	1	top	2.15054
	DNMT3A_P904L	0.0192308	2	score_DNMT3A_P904L	0.066	DNMT3A_P904L	1	1.18046	0.58838	top half	DNMT3A P904L	DNMT3A P904L	CH-positive	8	1	top	1.92308
	DNMT3A_P904L	0.039604	4	score_DNMT3A_P904L	0.066	DNMT3A_P904L	1	1.18046	0.58838	top half	DNMT3A P904L	DNMT3A P904L	CH-positive	9	1	top	3.9604
	DNMT3A_P904L	0.04	2	score_DNMT3A_P904L	0.066	DNMT3A_P904L	1	1.18046	0.58838	top half	DNMT3A P904L	DNMT3A P904L	CH-positive	10	1	top	4
	DNMT3A_P904L	0.0625	7	score_DNMT3A_P904L	0.066	DNMT3A_P904L	1	1.18046	0.58838	top half	DNMT3A P904L	DNMT3A P904L	CH-positive	11	1	top	6.25
	DNMT3A_P904L	0.0210526	2	score_DNMT3A_P904L	0.066	DNMT3A_P904L	1	1.18046	0.58838	top half	DNMT3A P904L	DNMT3A P904L	CH-positive	12	1	top	2.10526
	DNMT3A_P904L	0.0222222	2	score_DNMT3A_P904L	0.066	DNMT3A_P904L	1	1.18046	0.58838	top half	DNMT3A P904L	DNMT3A P904L	CH-positive	13	1	top	2.22222
	DNMT3A_P904L	0.0277778	2	score_DNMT3A_P904L	0.066	DNMT3A_P904L	1	1.18046	0.58838	top half	DNMT3A P904L	DNMT3A P904L	CH-positive	14	1	top	2.77778
	DNMT3A_P904L	0.0185185	2	score_DNMT3A_P904L	0.066	DNMT3A_P904L	1	1.18046	0.58838	top half	DNMT3A P904L	DNMT3A P904L	CH-positive	15	1	top	1.85185
	DNMT3A_P904L	0.039604	4	score_DNMT3A_P904L	0.066	DNMT3A_P904L	1	1.18046	0.58838	top half	DNMT3A P904L	DNMT3A P904L	CH-positive	16	1	top	3.9604
	DNMT3A_P904L	0.0289855	2	score_DNMT3A_P904L	0.066	DNMT3A_P904L	1	1.18046	0.58838	top half	DNMT3A P904L	DNMT3A P904L	CH-positive	17	1	top	2.89855
	DNMT3A_P904L	0.0352113	5	score_DNMT3A_P904L	0.066	DNMT3A_P904L	1	1.18046	0.58838	top half	DNMT3A P904L	DNMT3A P904L	CH-positive	18	1	top	3.52113
	DNMT3A_P904L	0.0348837	3	score_DNMT3A_P904L	0.066	DNMT3A_P904L	1	1.18046	0.58838	top half	DNMT3A P904L	DNMT3A P904L	CH-positive	19	1	top	3.48837
	DNMT3A_P904L	0.019802	2	score_DNMT3A_P904L	0.066	DNMT3A_P904L	1	1.18046	0.58838	top half	DNMT3A P904L	DNMT3A P904L	CH-positive	20	1	top	1.9802
	DNMT3A_P904L	0.0196078	2	score_DNMT3A_P904L	0.066	DNMT3A_P904L	1	1.18046	0.58838	top half	DNMT3A P904L	DNMT3A P904L	CH-positive	21	1	top	1.96078
	DNMT3A_P904L	0.056338	4	score_DNMT3A_P904L	0.066	DNMT3A_P904L	1	1.18046	0.58838	top half	DNMT3A P904L	DNMT3A P904L	CH-positive	22	1	top	5.6338
	DNMT3A_P904L	0.0333333	3	score_DNMT3A_P904L	0.066	DNMT3A_P904L	1	1.18046	0.58838	top half	DNMT3A P904L	DNMT3A P904L	CH-positive	23	1	top	3.33333
	DNMT3A_P904L	0.0263158	2	score_DNMT3A_P904L	0.066	DNMT3A_P904L	1	1.18046	0.58838	top half	DNMT3A P904L	DNMT3A P904L	CH-positive	24	1	top	2.63158
	DNMT3A_P904L	0.0232558	2	score_DNMT3A_P904L	0.066	DNMT3A_P904L	1	1.18046	0.58838	top half	DNMT3A P904L	DNMT3A P904L	CH-positive	25	1	top	2.32558
	DNMT3A_P904L	0.0232558	2	score_DNMT3A_P904L	0.066	DNMT3A_P904L	1	1.18046	0.58838	top half	DNMT3A P904L	DNMT3A P904L	CH-positive	26	1	top	2.32558
	DNMT3A_P904L	0.0333333	3	score_DNMT3A_P904L	0.066	DNMT3A_P904L	1	1.18046	0.58838	top half	DNMT3A P904L	DNMT3A P904L	CH-positive	27	1	top	3.33333
	DNMT3A_P904L	0.0421053	4	score_DNMT3A_P904L	0.066	DNMT3A_P904L	1	1.18046	0.58838	top half	DNMT3A P904L	DNMT3A P904L	CH-positive	28	1	top	4.21053
	DNMT3A_P904L	0.0243902	2	score_DNMT3A_P904L	0.066	DNMT3A_P904L	1	1.18046	0.58838	top half	DNMT3A P904L	DNMT3A P904L	CH-positive	29	1	top	2.43902
	DNMT3A_P904L	0.04	3	score_DNMT3A_P904L	0.066	DNMT3A_P904L	1	1.18046	0.58838	top half	DNMT3A P904L	DNMT3A P904L	CH-positive	30	1	top	4
	DNMT3A_P904L	0.0294118	2	score_DNMT3A_P904L	0.066	DNMT3A_P904L	1	1.18046	0.58838	top half	DNMT3A P904L	DNMT3A P904L	CH-positive	31	1	top	2.94118
	DNMT3A_P904L	0.22449	22	score_DNMT3A_P904L	0.066	DNMT3A_P904L	1	1.18046	0.58838	top half	DNMT3A P904L	DNMT3A P904L	CH-positive	32	1	top	22.449
	DNMT3A_P904L	0.021978	2	score_DNMT3A_P904L	0.066	DNMT3A_P904L	1	1.18046	0.58838	top half	DNMT3A P904L	DNMT3A P904L	CH-positive	33	1	top	2.1978
	DNMT3A_P904L	0.0263158	2	score_DNMT3A_P904L	0.066	DNMT3A_P904L	1	1.18046	0.58838	top half	DNMT3A P904L	DNMT3A P904L	CH-positive	34	1	top	2.63158
	DNMT3A_P904L	0.0232558	2	score_DNMT3A_P904L	0.066	DNMT3A_P904L	1	1.18046	0.58838	top half	DNMT3A P904L	DNMT3A P904L	CH-positive	35	1	top	2.32558
	DNMT3A_P904L	0.02	2	score_DNMT3A_P904L	0.066	DNMT3A_P904L	1	1.18046	0.58838	top half	DNMT3A P904L	DNMT3A P904L	CH-positive	36	1	top	2
	DNMT3A_P904L	0.0491803	3	score_DNMT3A_P904L	0.066	DNMT3A_P904L	1	1.18046	0.58838	top half	DNMT3A P904L	DNMT3A P904L	CH-positive	37	1	top	4.91803
	DNMT3A_P904L	0.0576923	6	score_DNMT3A_P904L	0.066	DNMT3A_P904L	1	1.18046	0.58838	top half	DNMT3A P904L	DNMT3A P904L	CH-positive	38	1	top	5.76923
	DNMT3A_P904L	0.0208333	2	score_DNMT3A_P904L	0.066	DNMT3A_P904L	1	1.18046	0.58838	top half	DNMT3A P904L	DNMT3A P904L	CH-positive	39	1	top	2.08333
	DNMT3A_P904L	0.0408163	4	score_DNMT3A_P904L	0.066	DNMT3A_P904L	1	1.18046	0.58838	top half	DNMT3A P904L	DNMT3A P904L	CH-positive	40	1	top	4.08163
	DNMT3A_P904L	0.020202	2	score_DNMT3A_P904L	0.066	DNMT3A_P904L	1	1.18046	0.58838	top half	DNMT3A P904L	DNMT3A P904L	CH-positive	41	1	top	2.0202
	DNMT3A_P904L	0.025974	2	score_DNMT3A_P904L	0.066	DNMT3A_P904L	1	1.18046	0.58838	top half	DNMT3A P904L	DNMT3A P904L	CH-positive	42	1	top	2.5974
	DNMT3A_P904L	0.0392157	4	score_DNMT3A_P904L	0.066	DNMT3A_P904L	1	1.18046	0.58838	top half	DNMT3A P904L	DNMT3A P904L	CH-positive	43	1	top	3.92157
	DNMT3A_P904L	0.030303	2	score_DNMT3A_P904L	0.066	DNMT3A_P904L	1	1.18046	0.58838	top half	DNMT3A P904L	DNMT3A P904L	CH-positive	44	1	top	3.0303
	DNMT3A_P904L	0.054054	4	score_DNMT3A_P904L	0.066	DNMT3A_P904L	1	1.18046	0.58838	top half	DNMT3A P904L	DNMT3A P904L	CH-positive	45	1	top	5.40541
	DNMT3A_P904L	0.0357143	3	score_DNMT3A_P904L	0.066	DNMT3A_P904L	1	1.18046	0.58838	top half	DNMT3A P904L	DNMT3A P904L	CH-positive	46	1	top	3.57143
	DNMT3A_P904L	0.0215054	2	score_DNMT3A_P904L	0.066	DNMT3A_P904L	1	1.18046	0.58838	top half	DNMT3A P904L	DNMT3A P904L	CH-positive	47	1	top	2.15054
	DNMT3A_P904L	0.025	2	score_DNMT3A_P904L	0.066	DNMT3A_P904L	1	1.18046	0.58838	top half	DNMT3A P904L	DNMT3A P904L	CH-positive	48	1	top	2.5
	DNMT3A_P904L	0.0188679	2	score_DNMT3A_P904L	0.066	DNMT3A_P904L	1	1.18046	0.58838	top half	DNMT3A P904L	DNMT3A P904L	CH-positive	49	1	top	1.88679
	DNMT3A_P904L	0.0266667	2	score_DNMT3A_P904L	0.066	DNMT3A_P904L	1	1.18046	0.58838	top half	DNMT3A P904L	DNMT3A P904L	CH-positive	50	1	top	2.66667
	DNMT3A_P904L	0.0246914	2	score_DNMT3A_P904L	0.066	DNMT3A_P904L	1	1.18046	0.58838	top half	DNMT3A P904L	DNMT3A P904L	CH-positive	51	1	top	2.46914
	DNMT3A_P904L	0.107527	10	score_DNMT3A_P904L	0.066	DNMT3A_P904L	1	1.18046	0.58838	top half	DNMT3A P904L	DNMT3A P904L	CH-positive	52	1	top	10.7527
	DNMT3A_P904L	0.0149254	2	score_DNMT3A_P904L	0.066	DNMT3A_P904L	1	1.18046	0.58838	top half	DNMT3A P904L	DNMT3A P904L	CH-positive	53	1	top	1.49254
	DNMT3A_P904L	0.407767	42	score_DNMT3A_P904L	0.066	DNMT3A_P904L	1	1.18046	0.58838	top half	DNMT3A P904L	DNMT3A P904L	CH-positive	54	1	top	40.7767
	DNMT3A_P904L	0.0307692	4	score_DNMT3A_P904L	0.066	DNMT3A_P904L	1	1.18046	0.58838	top half	DNMT3A P904L	DNMT3A P904L	CH-positive	55	1	top	3.07692
	DNMT3A_P904L	0.0350877	2	score_DNMT3A_P904L	0.066	DNMT3A_P904L	1	1.18046	0.58838	top half	DNMT3A P904L	DNMT3A P904L	CH-positive	56	1	top	3.50877
	DNMT3A_P904L	0.015748	2	score_DNMT3A_P904L	0.068	DNMT3A_P904L	1	1.16749	0.58838	top half	DNMT3A P904L	DNMT3A P904L	CH-positive	57	1	top	1.5748
	DNMT3A_P904L	0.0212766	2	score_DNMT3A_P904L	0.068	DNMT3A_P904L	1	1.16749	0.58838	top half	DNMT3A P904L	DNMT3A P904L	CH-positive	58	1	top	2.12766
	DNMT3A_P904L	0.0277778	2	score_DNMT3A_P904L	0.068	DNMT3A_P904L	1	1.16749	0.58838	top half	DNMT3A P904L	DNMT3A P904L	CH-positive	59	1	top	2.77778
	DNMT3A_P904L	0.0574713	5	score_DNMT3A_P904L	0.068	DNMT3A_P904L	1	1.16749	0.58838	top half	DNMT3A P904L	DNMT3A P904L	CH-positive	60	1	top	5.74713
	DNMT3A_P904L	0.0508475	6	score_DNMT3A_P904L	0.068	DNMT3A_P904L	1	1.16749	0.58838	top half	DNMT3A P904L	DNMT3A P904L	CH-positive	61	1	top	5.08475
	DNMT3A_P904L	0.0192308	2	score_DNMT3A_P904L	0.068	DNMT3A_P904L	1	1.16749	0.58838	top half	DNMT3A P904L	DNMT3A P904L	CH-positive	62	1	top	1.92308
	DNMT3A_P904L	0.0285714	3	score_DNMT3A_P904L	0.068	DNMT3A_P904L	1	1.16749	0.58838	top half	DNMT3A P904L	DNMT3A P904L	CH-positive	63	1	top	2.85714
	DNMT3A_P904L	0.0930233	8	score_DNMT3A_P904L	0.068	DNMT3A_P904L	1	1.16749	0.58838	top half	DNMT3A P904L	DNMT3A P904L	CH-positive	64	1	top	9.30233
	DNMT3A_P904L	0.0266667	2	score_DNMT3A_P904L	0.068	DNMT3A_P904L	1	1.16749	0.58838	top half	DNMT3A P904L	DNMT3A P904L	CH-positive	65	1	top	2.66667
	DNMT3A_P904L	0.0206186	2	score_DNMT3A_P904L	0.068	DNMT3A_P904L	1	1.16749	0.58838	top half	DNMT3A P904L	DNMT3A P904L	CH-positive	66	1	top	2.06186
	DNMT3A_P904L	0.0724638	5	score_DNMT3A_P904L	0.068	DNMT3A_P904L	1	1.16749	0.58838	top half	DNMT3A P904L	DNMT3A P904L	CH-positive	67	1	top	7.24638
	DNMT3A_P904L	0.032967	3	score_DNMT3A_P904L	0.068	DNMT3A_P904L	1	1.16749	0.58838	top half	DNMT3A P904L	DNMT3A P904L	CH-positive	68	1	top	3.2967
	DNMT3A_P904L	0.027027	2	score_DNMT3A_P904L	0.068	DNMT3A_P904L	1	1.16749	0.58838	top half	DNMT3A P904L	DNMT3A P904L	CH-positive	69	1	top	2.7027
	DNMT3A_P904L	0.0793651	5	score_DNMT3A_P904L	0.068	DNMT3A_P904L	1	1.16749	0.58838	top half	DNMT3A P904L	DNMT3A P904L	CH-positive	70	1	top	7.93651
	DNMT3A_P904L	0.0873786	9	score_DNMT3A_P904L	0.068	DNMT3A_P904L	1	1.16749	0.58838	top half	DNMT3A P904L	DNMT3A P904L	CH-positive	71	1	top	8.73786
	DNMT3A_P904L	0.0206186	2	score_DNMT3A_P904L	0.068	DNMT3A_P904L	1	1.16749	0.58838	top half	DNMT3A P904L	DNMT3A P904L	CH-positive	72	1	top	2.06186
	DNMT3A_P904L	0.195652	18	score_DNMT3A_P904L	0.068	DNMT3A_P904L	1	1.16749	0.58838	top half	DNMT3A P904L	DNMT3A P904L	CH-positive	73	1	top	19.5652
	DNMT3A_P904L	0.147059	10	score_DNMT3A_P904L	0.068	DNMT3A_P904L	1	1.16749	0.58838	top half	DNMT3A P904L	DNMT3A P904L	CH-positive	74	1	top	14.7059
	DNMT3A_P904L	0.05	3	score_DNMT3A_P904L	0.068	DNMT3A_P904L	1	1.16749	0.58838	top half	DNMT3A P904L	DNMT3A P904L	CH-positive	75	1	top	5
	DNMT3A_P904L	0.0137931	2	score_DNMT3A_P904L	0.068	DNMT3A_P904L	1	1.16749	0.58838	top half	DNMT3A P904L	DNMT3A P904L	CH-positive	76	1	top	1.37931
	DNMT3A_P904L	0.02	2	score_DNMT3A_P904L	0.068	DNMT3A_P904L	1	1.16749	0.58838	top half	DNMT3A P904L	DNMT3A P904L	CH-positive	77	1	top	2
	DNMT3A_P904L	0.0555556	4	score_DNMT3A_P904L	0.068	DNMT3A_P904L	1	1.16749	0.58838	top half	DNMT3A P904L	DNMT3A P904L	CH-positive	78	1	top	5.55556
	DNMT3A_P904L	0.0285714	4	score_DNMT3A_P904L	0.068	DNMT3A_P904L	1	1.16749	0.58838	top half	DNMT3A P904L	DNMT3A P904L	CH-positive	79	1	top	2.85714
	DNMT3A_P904L	0.163636	18	score_DNMT3A_P904L	0.068	DNMT3A_P904L	1	1.16749	0.58838	top half	DNMT3A P904L	DNMT3A P904L	CH-positive	80	1	top	16.3636
	DNMT3A_P904L	0.0740741	4	score_DNMT3A_P904L	0.068	DNMT3A_P904L	1	1.16749	0.58838	top half	DNMT3A P904L	DNMT3A P904L	CH-positive	81	1	top	7.40741
	DNMT3A_P904L	0.0470588	4	score_DNMT3A_P904L	0.068	DNMT3A_P904L	1	1.16749	0.58838	top half	DNMT3A P904L	DNMT3A P904L	CH-positive	82	1	top	4.70588
	DNMT3A_P904L	0.0188679	2	score_DNMT3A_P904L	0.068	DNMT3A_P904L	1	1.16749	0.58838	top half	DNMT3A P904L	DNMT3A P904L	CH-positive	83	1	top	1.88679
	DNMT3A_P904L	0.0416667	2	score_DNMT3A_P904L	0.068	DNMT3A_P904L	1	1.16749	0.58838	top half	DNMT3A P904L	DNMT3A P904L	CH-positive	84	1	top	4.16667
	DNMT3A_P904L	0.0732984	14	score_DNMT3A_P904L	0.068	DNMT3A_P904L	1	1.16749	0.58838	top half	DNMT3A P904L	DNMT3A P904L	CH-positive	85	1	top	7.32984
	DNMT3A_P904L	0.122449	6	score_DNMT3A_P904L	0.068	DNMT3A_P904L	1	1.16749	0.58838	top half	DNMT3A P904L	DNMT3A P904L	CH-positive	86	1	top	12.2449
	DNMT3A_P904L	0.043956	4	score_DNMT3A_P904L	0.068	DNMT3A_P904L	1	1.16749	0.58838	top half	DNMT3A P904L	DNMT3A P904L	CH-positive	87	1	top	4.3956
	DNMT3A_P904L	0.0298507	2	score_DNMT3A_P904L	0.068	DNMT3A_P904L	1	1.16749	0.58838	top half	DNMT3A P904L	DNMT3A P904L	CH-positive	88	1	top	2.98507
	DNMT3A_P904L	0.0294118	2	score_DNMT3A_P904L	0.106	DNMT3A_P904L	1	0.974694	0.58838	top half	DNMT3A P904L	DNMT3A P904L	CH-positive	89	1	top	2.94118
	DNMT3A_P904L	0.0222222	2	score_DNMT3A_P904L	0.106	DNMT3A_P904L	1	0.974694	0.58838	top half	DNMT3A P904L	DNMT3A P904L	CH-positive	90	1	top	2.22222
	DNMT3A_P904L	0.0176991	2	score_DNMT3A_P904L	0.106	DNMT3A_P904L	1	0.974694	0.58838	top half	DNMT3A P904L	DNMT3A P904L	CH-positive	91	1	top	1.76991
	DNMT3A_P904L	0.0212766	2	score_DNMT3A_P904L	0.125	DNMT3A_P904L	1	0.90309	0.58838	top half	DNMT3A P904L	DNMT3A P904L	CH-positive	92	1	top	2.12766
	DNMT3A_P904L	0.084507	6	score_DNMT3A_P904L	0.125	DNMT3A_P904L	1	0.90309	0.58838	top half	DNMT3A P904L	DNMT3A P904L	CH-positive	93	1	top	8.4507
	DNMT3A_P904L	0.0352941	3	score_DNMT3A_P904L	0.125	DNMT3A_P904L	1	0.90309	0.58838	top half	DNMT3A P904L	DNMT3A P904L	CH-positive	94	1	top	3.52941
	DNMT3A_P904L	0.0967742	6	score_DNMT3A_P904L	0.125	DNMT3A_P904L	1	0.90309	0.58838	top half	DNMT3A P904L	DNMT3A P904L	CH-positive	95	1	top	9.67742
	DNMT3A_P904L	0.0232558	2	score_DNMT3A_P904L	0.125	DNMT3A_P904L	1	0.90309	0.58838	top half	DNMT3A P904L	DNMT3A P904L	CH-positive	96	1	top	2.32558
	DNMT3A_P904L	0.018018	2	score_DNMT3A_P904L	0.125	DNMT3A_P904L	1	0.90309	0.58838	top half	DNMT3A P904L	DNMT3A P904L	CH-positive	97	1	top	1.8018
	DNMT3A_P904L	0.0434783	5	score_DNMT3A_P904L	0.125	DNMT3A_P904L	1	0.90309	0.58838	top half	DNMT3A P904L	DNMT3A P904L	CH-positive	98	1	top	4.34783
	DNMT3A_P904L	0.0285714	2	score_DNMT3A_P904L	0.125	DNMT3A_P904L	1	0.90309	0.58838	top half	DNMT3A P904L	DNMT3A P904L	CH-positive	99	1	top	2.85714
	DNMT3A_P904L	0.0204082	2	score_DNMT3A_P904L	0.125	DNMT3A_P904L	1	0.90309	0.58838	top half	DNMT3A P904L	DNMT3A P904L	CH-positive	100	1	top	2.04082
	DNMT3A_P904L	0.0779221	6	score_DNMT3A_P904L	0.125	DNMT3A_P904L	1	0.90309	0.58838	top half	DNMT3A P904L	DNMT3A P904L	CH-positive	101	1	top	7.79221
	DNMT3A_P904L	0.025641	2	score_DNMT3A_P904L	0.125	DNMT3A_P904L	1	0.90309	0.58838	top half	DNMT3A P904L	DNMT3A P904L	CH-positive	102	1	top	2.5641
	DNMT3A_P904L	0.0465116	4	score_DNMT3A_P904L	0.187	DNMT3A_P904L	1	0.728158	0.58838	top half	DNMT3A P904L	DNMT3A P904L	CH-positive	103	1	top	4.65116
	DNMT3A_P904L	0.060241	5	score_DNMT3A_P904L	0.187	DNMT3A_P904L	1	0.728158	0.58838	top half	DNMT3A P904L	DNMT3A P904L	CH-positive	104	1	top	6.0241
	DNMT3A_P904L	0.0365854	3	score_DNMT3A_P904L	0.187	DNMT3A_P904L	1	0.728158	0.58838	top half	DNMT3A P904L	DNMT3A P904L	CH-positive	105	1	top	3.65854
	DNMT3A_P904L	0.0472973	7	score_DNMT3A_P904L	0.187	DNMT3A_P904L	1	0.728158	0.58838	top half	DNMT3A P904L	DNMT3A P904L	CH-positive	106	1	top	4.72973
	DNMT3A_P904L	0.038835	4	score_DNMT3A_P904L	0.187	DNMT3A_P904L	1	0.728158	0.58838	top half	DNMT3A P904L	DNMT3A P904L	CH-positive	107	1	top	3.8835
	DNMT3A_P904L	0.0294118	2	score_DNMT3A_P904L	0.187	DNMT3A_P904L	1	0.728158	0.58838	top half	DNMT3A P904L	DNMT3A P904L	CH-positive	108	1	top	2.94118
	DNMT3A_P904L	0.076087	7	score_DNMT3A_P904L	0.187	DNMT3A_P904L	1	0.728158	0.58838	top half	DNMT3A P904L	DNMT3A P904L	CH-positive	109	1	top	7.6087
	DNMT3A_P904L	0.030303	2	score_DNMT3A_P904L	0.187	DNMT3A_P904L	1	0.728158	0.58838	top half	DNMT3A P904L	DNMT3A P904L	CH-positive	110	1	top	3.0303
	DNMT3A_P904L	0.0185185	2	score_DNMT3A_P904L	0.187	DNMT3A_P904L	1	0.728158	0.58838	top half	DNMT3A P904L	DNMT3A P904L	CH-positive	111	1	top	1.85185
	DNMT3A_P904L	0.0217391	2	score_DNMT3A_P904L	0.187	DNMT3A_P904L	1	0.728158	0.58838	top half	DNMT3A P904L	DNMT3A P904L	CH-positive	112	1	top	2.17391
	DNMT3A_P904L	0.0987654	8	score_DNMT3A_P904L	0.187	DNMT3A_P904L	1	0.728158	0.58838	top half	DNMT3A P904L	DNMT3A P904L	CH-positive	113	1	top	9.87654
	DNMT3A_P904L	0.0363636	2	score_DNMT3A_P904L	0.187	DNMT3A_P904L	1	0.728158	0.58838	top half	DNMT3A P904L	DNMT3A P904L	CH-positive	114	1	top	3.63636
	DNMT3A_P904L	0.0373832	4	score_DNMT3A_P904L	0.187	DNMT3A_P904L	1	0.728158	0.58838	top half	DNMT3A P904L	DNMT3A P904L	CH-positive	115	1	top	3.73832
	DNMT3A_P904L	0.0879121	8	score_DNMT3A_P904L	0.187	DNMT3A_P904L	1	0.728158	0.58838	top half	DNMT3A P904L	DNMT3A P904L	CH-positive	116	1	top	8.79121
	DNMT3A_P904L	0.0240964	2	score_DNMT3A_P904L	0.187	DNMT3A_P904L	1	0.728158	0.58838	top half	DNMT3A P904L	DNMT3A P904L	CH-positive	117	1	top	2.40964
	DNMT3A_P904L	0.363636	20	score_DNMT3A_P904L	0.187	DNMT3A_P904L	1	0.728158	0.58838	top half	DNMT3A P904L	DNMT3A P904L	CH-positive	118	1	top	36.3636
	DNMT3A_P904L	0.0322581	2	score_DNMT3A_P904L	0.187	DNMT3A_P904L	1	0.728158	0.58838	top half	DNMT3A P904L	DNMT3A P904L	CH-positive	119	1	top	3.22581
	DNMT3A_P904L	0.08	4	score_DNMT3A_P904L	0.187	DNMT3A_P904L	1	0.728158	0.58838	top half	DNMT3A P904L	DNMT3A P904L	CH-positive	120	1	top	8
	DNMT3A_P904L	0.0307692	2	score_DNMT3A_P904L	0.187	DNMT3A_P904L	1	0.728158	0.58838	top half	DNMT3A P904L	DNMT3A P904L	CH-positive	121	1	top	3.07692
	DNMT3A_P904L	0.109589	8	score_DNMT3A_P904L	0.187	DNMT3A_P904L	1	0.728158	0.58838	top half	DNMT3A P904L	DNMT3A P904L	CH-positive	122	1	top	10.9589
	DNMT3A_P904L	0.0689655	6	score_DNMT3A_P904L	0.187	DNMT3A_P904L	1	0.728158	0.58838	top half	DNMT3A P904L	DNMT3A P904L	CH-positive	123	1	top	6.89655
	DNMT3A_P904L	0.0384615	2	score_DNMT3A_P904L	0.187	DNMT3A_P904L	1	0.728158	0.58838	top half	DNMT3A P904L	DNMT3A P904L	CH-positive	124	1	top	3.84615
	DNMT3A_P904L	0.0291262	3	score_DNMT3A_P904L	0.187	DNMT3A_P904L	1	0.728158	0.58838	top half	DNMT3A P904L	DNMT3A P904L	CH-positive	125	1	top	2.91262
	DNMT3A_P904L	0.0110497	2	score_DNMT3A_P904L	0.187	DNMT3A_P904L	1	0.728158	0.58838	top half	DNMT3A P904L	DNMT3A P904L	CH-positive	126	1	top	1.10497
	DNMT3A_P904L	0.0744681	7	score_DNMT3A_P904L	0.187	DNMT3A_P904L	1	0.728158	0.58838	top half	DNMT3A P904L	DNMT3A P904L	CH-positive	127	1	top	7.44681
	DNMT3A_P904L	0.0224719	2	score_DNMT3A_P904L	0.187	DNMT3A_P904L	1	0.728158	0.58838	top half	DNMT3A P904L	DNMT3A P904L	CH-positive	128	1	top	2.24719
	DNMT3A_P904L	0.0519481	4	score_DNMT3A_P904L	0.187	DNMT3A_P904L	1	0.728158	0.58838	top half	DNMT3A P904L	DNMT3A P904L	CH-positive	129	1	top	5.19481
	DNMT3A_P904L	0.0280374	3	score_DNMT3A_P904L	0.187	DNMT3A_P904L	1	0.728158	0.58838	top half	DNMT3A P904L	DNMT3A P904L	CH-positive	130	1	top	2.80374
	DNMT3A_P904L	0.0897436	7	score_DNMT3A_P904L	0.187	DNMT3A_P904L	1	0.728158	0.58838	top half	DNMT3A P904L	DNMT3A P904L	CH-positive	131	1	top	8.97436
	DNMT3A_P904L	0.2875	23	score_DNMT3A_P904L	0.187	DNMT3A_P904L	1	0.728158	0.58838	top half	DNMT3A P904L	DNMT3A P904L	CH-positive	132	1	top	28.75
	DNMT3A_P904L	0.0550459	6	score_DNMT3A_P904L	0.187	DNMT3A_P904L	1	0.728158	0.58838	top half	DNMT3A P904L	DNMT3A P904L	CH-positive	133	1	top	5.50459
	DNMT3A_P904L	0.0470588	4	score_DNMT3A_P904L	0.187	DNMT3A_P904L	1	0.728158	0.58838	top half	DNMT3A P904L	DNMT3A P904L	CH-positive	134	1	top	4.70588
	DNMT3A_P904L	0.04	4	score_DNMT3A_P904L	0.187	DNMT3A_P904L	1	0.728158	0.58838	top half	DNMT3A P904L	DNMT3A P904L	CH-positive	135	1	top	4
	DNMT3A_P904L	0.0217391	2	score_DNMT3A_P904L	0.187	DNMT3A_P904L	1	0.728158	0.58838	top half	DNMT3A P904L	DNMT3A P904L	CH-positive	136	1	top	2.17391
	DNMT3A_P904L	0.105263	10	score_DNMT3A_P904L	0.187	DNMT3A_P904L	1	0.728158	0.58838	top half	DNMT3A P904L	DNMT3A P904L	CH-positive	137	1	top	10.5263
	DNMT3A_P904L	0.0348837	3	score_DNMT3A_P904L	0.187	DNMT3A_P904L	1	0.728158	0.58838	top half	DNMT3A P904L	DNMT3A P904L	CH-positive	138	1	top	3.48837
	DNMT3A_P904L	0.0394737	3	score_DNMT3A_P904L	0.187	DNMT3A_P904L	1	0.728158	0.58838	top half	DNMT3A P904L	DNMT3A P904L	CH-positive	139	1	top	3.94737
	DNMT3A_P904L	0.0190476	2	score_DNMT3A_P904L	0.187	DNMT3A_P904L	1	0.728158	0.58838	top half	DNMT3A P904L	DNMT3A P904L	CH-positive	140	1	top	1.90476
	DNMT3A_P904L	0.0263158	2	score_DNMT3A_P904L	0.187	DNMT3A_P904L	1	0.728158	0.58838	top half	DNMT3A P904L	DNMT3A P904L	CH-positive	141	1	top	2.63158
	DNMT3A_P904L	0.0326087	3	score_DNMT3A_P904L	0.187	DNMT3A_P904L	1	0.728158	0.58838	top half	DNMT3A P904L	DNMT3A P904L	CH-positive	142	1	top	3.26087
	DNMT3A_P904L	0.0243902	2	score_DNMT3A_P904L	0.187	DNMT3A_P904L	1	0.728158	0.58838	top half	DNMT3A P904L	DNMT3A P904L	CH-positive	143	1	top	2.43902
	DNMT3A_P904L	0.0217391	2	score_DNMT3A_P904L	0.187	DNMT3A_P904L	1	0.728158	0.58838	top half	DNMT3A P904L	DNMT3A P904L	CH-positive	144	1	top	2.17391
	DNMT3A_P904L	0.107143	9	score_DNMT3A_P904L	0.187	DNMT3A_P904L	1	0.728158	0.58838	top half	DNMT3A P904L	DNMT3A P904L	CH-positive	145	1	top	10.7143
	DNMT3A_P904L	0.0405405	3	score_DNMT3A_P904L	0.187	DNMT3A_P904L	1	0.728158	0.58838	top half	DNMT3A P904L	DNMT3A P904L	CH-positive	146	1	top	4.05405
	DNMT3A_P904L	0.0224719	2	score_DNMT3A_P904L	0.187	DNMT3A_P904L	1	0.728158	0.58838	top half	DNMT3A P904L	DNMT3A P904L	CH-positive	147	1	top	2.24719
	DNMT3A_P904L	0.027027	2	score_DNMT3A_P904L	0.187	DNMT3A_P904L	1	0.728158	0.58838	top half	DNMT3A P904L	DNMT3A P904L	CH-positive	148	1	top	2.7027
	DNMT3A_P904L	0.0196078	2	score_DNMT3A_P904L	0.187	DNMT3A_P904L	1	0.728158	0.58838	top half	DNMT3A P904L	DNMT3A P904L	CH-positive	149	1	top	1.96078
	DNMT3A_P904L	0.032967	3	score_DNMT3A_P904L	0.187	DNMT3A_P904L	1	0.728158	0.58838	top half	DNMT3A P904L	DNMT3A P904L	CH-positive	150	1	top	3.2967
	DNMT3A_P904L	0.0428571	3	score_DNMT3A_P904L	0.187	DNMT3A_P904L	1	0.728158	0.58838	top half	DNMT3A P904L	DNMT3A P904L	CH-positive	151	1	top	4.28571
	DNMT3A_P904L	0.246575	18	score_DNMT3A_P904L	0.187	DNMT3A_P904L	1	0.728158	0.58838	top half	DNMT3A P904L	DNMT3A P904L	CH-positive	152	1	top	24.6575
	DNMT3A_P904L	0.0204082	2	score_DNMT3A_P904L	0.187	DNMT3A_P904L	1	0.728158	0.58838	top half	DNMT3A P904L	DNMT3A P904L	CH-positive	153	1	top	2.04082
	DNMT3A_P904L	0.0229885	2	score_DNMT3A_P904L	0.187	DNMT3A_P904L	1	0.728158	0.58838	top half	DNMT3A P904L	DNMT3A P904L	CH-positive	154	1	top	2.29885
	DNMT3A_P904L	0.0192308	2	score_DNMT3A_P904L	0.187	DNMT3A_P904L	1	0.728158	0.58838	top half	DNMT3A P904L	DNMT3A P904L	CH-positive	155	1	top	1.92308
	DNMT3A_P904L	0.028169	2	score_DNMT3A_P904L	0.188	DNMT3A_P904L	1	0.725842	0.58838	top half	DNMT3A P904L	DNMT3A P904L	CH-positive	156	1	top	2.8169
	DNMT3A_P904L	0.0196078	2	score_DNMT3A_P904L	0.194	DNMT3A_P904L	1	0.712198	0.58838	top half	DNMT3A P904L	DNMT3A P904L	CH-positive	157	1	top	1.96078
	DNMT3A_P904L	0.0729167	7	score_DNMT3A_P904L	0.196	DNMT3A_P904L	1	0.707744	0.58838	top half	DNMT3A P904L	DNMT3A P904L	CH-positive	158	1	top	7.29167
	DNMT3A_P904L	0.0224719	2	score_DNMT3A_P904L	0.196	DNMT3A_P904L	1	0.707744	0.58838	top half	DNMT3A P904L	DNMT3A P904L	CH-positive	159	1	top	2.24719
	DNMT3A_P904L	0.0150376	2	score_DNMT3A_P904L	0.196	DNMT3A_P904L	1	0.707744	0.58838	top half	DNMT3A P904L	DNMT3A P904L	CH-positive	160	1	top	1.50376
	DNMT3A_P904L	0.0215054	2	score_DNMT3A_P904L	0.196	DNMT3A_P904L	1	0.707744	0.58838	top half	DNMT3A P904L	DNMT3A P904L	CH-positive	161	1	top	2.15054
	DNMT3A_P904L	0.0144928	2	score_DNMT3A_P904L	0.196	DNMT3A_P904L	1	0.707744	0.58838	top half	DNMT3A P904L	DNMT3A P904L	CH-positive	162	1	top	1.44928
	DNMT3A_P904L	0.0405405	3	score_DNMT3A_P904L	0.196	DNMT3A_P904L	1	0.707744	0.58838	top half	DNMT3A P904L	DNMT3A P904L	CH-positive	163	1	top	4.05405
	DNMT3A_P904L	0.025974	2	score_DNMT3A_P904L	0.196	DNMT3A_P904L	1	0.707744	0.58838	top half	DNMT3A P904L	DNMT3A P904L	CH-positive	164	1	top	2.5974
	DNMT3A_P904L	0.0645161	8	score_DNMT3A_P904L	0.196	DNMT3A_P904L	1	0.707744	0.58838	top half	DNMT3A P904L	DNMT3A P904L	CH-positive	165	1	top	6.45161
	DNMT3A_P904L	0.0147059	2	score_DNMT3A_P904L	0.196	DNMT3A_P904L	1	0.707744	0.58838	top half	DNMT3A P904L	DNMT3A P904L	CH-positive	166	1	top	1.47059
	DNMT3A_P904L	0.155556	14	score_DNMT3A_P904L	0.196	DNMT3A_P904L	1	0.707744	0.58838	top half	DNMT3A P904L	DNMT3A P904L	CH-positive	167	1	top	15.5556
	DNMT3A_P904L	0.0654206	7	score_DNMT3A_P904L	0.196	DNMT3A_P904L	1	0.707744	0.58838	top half	DNMT3A P904L	DNMT3A P904L	CH-positive	168	1	top	6.54206
	DNMT3A_P904L	0.0215054	2	score_DNMT3A_P904L	0.196	DNMT3A_P904L	1	0.707744	0.58838	top half	DNMT3A P904L	DNMT3A P904L	CH-positive	169	1	top	2.15054
	DNMT3A_P904L	0.0481928	4	score_DNMT3A_P904L	0.196	DNMT3A_P904L	1	0.707744	0.58838	top half	DNMT3A P904L	DNMT3A P904L	CH-positive	170	1	top	4.81928
	DNMT3A_P904L	0.0208333	2	score_DNMT3A_P904L	0.196	DNMT3A_P904L	1	0.707744	0.58838	top half	DNMT3A P904L	DNMT3A P904L	CH-positive	171	1	top	2.08333
	DNMT3A_P904L	0.0266667	2	score_DNMT3A_P904L	0.196	DNMT3A_P904L	1	0.707744	0.58838	top half	DNMT3A P904L	DNMT3A P904L	CH-positive	172	1	top	2.66667
	DNMT3A_P904L	0.0194175	2	score_DNMT3A_P904L	0.196	DNMT3A_P904L	1	0.707744	0.58838	top half	DNMT3A P904L	DNMT3A P904L	CH-positive	173	1	top	1.94175
	DNMT3A_P904L	0.0173913	2	score_DNMT3A_P904L	0.196	DNMT3A_P904L	1	0.707744	0.58838	top half	DNMT3A P904L	DNMT3A P904L	CH-positive	174	1	top	1.73913
	DNMT3A_P904L	0.0307692	2	score_DNMT3A_P904L	0.196	DNMT3A_P904L	1	0.707744	0.58838	top half	DNMT3A P904L	DNMT3A P904L	CH-positive	175	1	top	3.07692
	DNMT3A_P904L	0.045977	4	score_DNMT3A_P904L	0.196	DNMT3A_P904L	1	0.707744	0.58838	top half	DNMT3A P904L	DNMT3A P904L	CH-positive	176	1	top	4.5977
	DNMT3A_P904L	0.0227273	2	score_DNMT3A_P904L	0.196	DNMT3A_P904L	1	0.707744	0.58838	top half	DNMT3A P904L	DNMT3A P904L	CH-positive	177	1	top	2.27273
	DNMT3A_P904L	0.0638298	6	score_DNMT3A_P904L	0.196	DNMT3A_P904L	1	0.707744	0.58838	top half	DNMT3A P904L	DNMT3A P904L	CH-positive	178	1	top	6.38298
	DNMT3A_P904L	0.0210526	2	score_DNMT3A_P904L	0.196	DNMT3A_P904L	1	0.707744	0.58838	top half	DNMT3A P904L	DNMT3A P904L	CH-positive	179	1	top	2.10526
	DNMT3A_P904L	0.0357143	3	score_DNMT3A_P904L	0.196	DNMT3A_P904L	1	0.707744	0.58838	top half	DNMT3A P904L	DNMT3A P904L	CH-positive	180	1	top	3.57143
	DNMT3A_P904L	0.0227273	2	score_DNMT3A_P904L	0.196	DNMT3A_P904L	1	0.707744	0.58838	top half	DNMT3A P904L	DNMT3A P904L	CH-positive	181	1	top	2.27273
	DNMT3A_P904L	0.258333	31	score_DNMT3A_P904L	0.196	DNMT3A_P904L	1	0.707744	0.58838	top half	DNMT3A P904L	DNMT3A P904L	CH-positive	182	1	top	25.8333
	DNMT3A_P904L	0.0634921	4	score_DNMT3A_P904L	0.196	DNMT3A_P904L	1	0.707744	0.58838	top half	DNMT3A P904L	DNMT3A P904L	CH-positive	183	1	top	6.34921
	DNMT3A_P904L	0.253731	17	score_DNMT3A_P904L	0.196	DNMT3A_P904L	1	0.707744	0.58838	top half	DNMT3A P904L	DNMT3A P904L	CH-positive	184	1	top	25.3731
	DNMT3A_P904L	0.0266667	2	score_DNMT3A_P904L	0.196	DNMT3A_P904L	1	0.707744	0.58838	top half	DNMT3A P904L	DNMT3A P904L	CH-positive	185	1	top	2.66667
	DNMT3A_P904L	0.037594	5	score_DNMT3A_P904L	0.196	DNMT3A_P904L	1	0.707744	0.58838	top half	DNMT3A P904L	DNMT3A P904L	CH-positive	186	1	top	3.7594
	DNMT3A_P904L	0.0377359	4	score_DNMT3A_P904L	0.196	DNMT3A_P904L	1	0.707744	0.58838	top half	DNMT3A P904L	DNMT3A P904L	CH-positive	187	1	top	3.77358
	DNMT3A_P904L	0.018018	2	score_DNMT3A_P904L	0.196	DNMT3A_P904L	1	0.707744	0.58838	top half	DNMT3A P904L	DNMT3A P904L	CH-positive	188	1	top	1.8018
	DNMT3A_P904L	0.027027	2	score_DNMT3A_P904L	0.196	DNMT3A_P904L	1	0.707744	0.58838	top half	DNMT3A P904L	DNMT3A P904L	CH-positive	189	1	top	2.7027
	DNMT3A_P904L	0.0229885	2	score_DNMT3A_P904L	0.196	DNMT3A_P904L	1	0.707744	0.58838	top half	DNMT3A P904L	DNMT3A P904L	CH-positive	190	1	top	2.29885
	DNMT3A_P904L	0.037037	2	score_DNMT3A_P904L	0.196	DNMT3A_P904L	1	0.707744	0.58838	top half	DNMT3A P904L	DNMT3A P904L	CH-positive	191	1	top	3.7037
	DNMT3A_P904L	0.0232558	2	score_DNMT3A_P904L	0.196	DNMT3A_P904L	1	0.707744	0.58838	top half	DNMT3A P904L	DNMT3A P904L	CH-positive	192	1	top	2.32558
	DNMT3A_P904L	0.141176	12	score_DNMT3A_P904L	0.197	DNMT3A_P904L	1	0.705534	0.58838	top half	DNMT3A P904L	DNMT3A P904L	CH-positive	193	1	top	14.1176
	DNMT3A_P904L	0.0206186	2	score_DNMT3A_P904L	0.197	DNMT3A_P904L	1	0.705534	0.58838	top half	DNMT3A P904L	DNMT3A P904L	CH-positive	194	1	top	2.06186
	DNMT3A_P904L	0.0816327	8	score_DNMT3A_P904L	0.201	DNMT3A_P904L	1	0.696804	0.58838	top half	DNMT3A P904L	DNMT3A P904L	CH-positive	195	1	top	8.16327
	DNMT3A_P904L	0.0253165	2	score_DNMT3A_P904L	0.201	DNMT3A_P904L	1	0.696804	0.58838	top half	DNMT3A P904L	DNMT3A P904L	CH-positive	196	1	top	2.53165
	DNMT3A_P904L	0.0175439	2	score_DNMT3A_P904L	0.201	DNMT3A_P904L	1	0.696804	0.58838	top half	DNMT3A P904L	DNMT3A P904L	CH-positive	197	1	top	1.75439
	DNMT3A_P904L	0.025974	2	score_DNMT3A_P904L	0.201	DNMT3A_P904L	1	0.696804	0.58838	top half	DNMT3A P904L	DNMT3A P904L	CH-positive	198	1	top	2.5974
	DNMT3A_P904L	0.0595238	5	score_DNMT3A_P904L	0.201	DNMT3A_P904L	1	0.696804	0.58838	top half	DNMT3A P904L	DNMT3A P904L	CH-positive	199	1	top	5.95238
	DNMT3A_P904L	0.0537634	5	score_DNMT3A_P904L	0.201	DNMT3A_P904L	1	0.696804	0.58838	top half	DNMT3A P904L	DNMT3A P904L	CH-positive	200	1	top	5.37634
	DNMT3A_P904L	0.0285714	2	score_DNMT3A_P904L	0.201	DNMT3A_P904L	1	0.696804	0.58838	top half	DNMT3A P904L	DNMT3A P904L	CH-positive	201	1	top	2.85714
	DNMT3A_P904L	0.2	15	score_DNMT3A_P904L	0.201	DNMT3A_P904L	1	0.696804	0.58838	top half	DNMT3A P904L	DNMT3A P904L	CH-positive	202	1	top	20
	DNMT3A_P904L	0.0416667	3	score_DNMT3A_P904L	0.201	DNMT3A_P904L	1	0.696804	0.58838	top half	DNMT3A P904L	DNMT3A P904L	CH-positive	203	1	top	4.16667
	DNMT3A_P904L	0.0420168	5	score_DNMT3A_P904L	0.201	DNMT3A_P904L	1	0.696804	0.58838	top half	DNMT3A P904L	DNMT3A P904L	CH-positive	204	1	top	4.20168
	DNMT3A_P904L	0.0410959	3	score_DNMT3A_P904L	0.201	DNMT3A_P904L	1	0.696804	0.58838	top half	DNMT3A P904L	DNMT3A P904L	CH-positive	205	1	top	4.10959
	DNMT3A_P904L	0.0792079	8	score_DNMT3A_P904L	0.201	DNMT3A_P904L	1	0.696804	0.58838	top half	DNMT3A P904L	DNMT3A P904L	CH-positive	206	1	top	7.92079
	DNMT3A_P904L	0.0338983	2	score_DNMT3A_P904L	0.201	DNMT3A_P904L	1	0.696804	0.58838	top half	DNMT3A P904L	DNMT3A P904L	CH-positive	207	1	top	3.38983
	DNMT3A_P904L	0.129032	12	score_DNMT3A_P904L	0.201	DNMT3A_P904L	1	0.696804	0.58838	top half	DNMT3A P904L	DNMT3A P904L	CH-positive	208	1	top	12.9032
	DNMT3A_P904L	0.029703	3	score_DNMT3A_P904L	0.201	DNMT3A_P904L	1	0.696804	0.58838	top half	DNMT3A P904L	DNMT3A P904L	CH-positive	209	1	top	2.9703
	DNMT3A_P904L	0.0277778	2	score_DNMT3A_P904L	0.201	DNMT3A_P904L	1	0.696804	0.58838	top half	DNMT3A P904L	DNMT3A P904L	CH-positive	210	1	top	2.77778
	DNMT3A_P904L	0.0549451	5	score_DNMT3A_P904L	0.201	DNMT3A_P904L	1	0.696804	0.58838	top half	DNMT3A P904L	DNMT3A P904L	CH-positive	211	1	top	5.49451
	DNMT3A_P904L	0.193878	19	score_DNMT3A_P904L	0.201	DNMT3A_P904L	1	0.696804	0.58838	top half	DNMT3A P904L	DNMT3A P904L	CH-positive	212	1	top	19.3878
	DNMT3A_P904L	0.018018	2	score_DNMT3A_P904L	0.201	DNMT3A_P904L	1	0.696804	0.58838	top half	DNMT3A P904L	DNMT3A P904L	CH-positive	213	1	top	1.8018
	DNMT3A_P904L	0.202128	19	score_DNMT3A_P904L	0.201	DNMT3A_P904L	1	0.696804	0.58838	top half	DNMT3A P904L	DNMT3A P904L	CH-positive	214	1	top	20.2128
	DNMT3A_P904L	0.2	18	score_DNMT3A_P904L	0.201	DNMT3A_P904L	1	0.696804	0.58838	top half	DNMT3A P904L	DNMT3A P904L	CH-positive	215	1	top	20
	DNMT3A_P904L	0.0366973	8	score_DNMT3A_P904L	0.201	DNMT3A_P904L	1	0.696804	0.58838	top half	DNMT3A P904L	DNMT3A P904L	CH-positive	216	1	top	3.66972
	DNMT3A_P904L	0.0344828	3	score_DNMT3A_P904L	0.209	DNMT3A_P904L	1	0.679854	0.58838	top half	DNMT3A P904L	DNMT3A P904L	CH-positive	217	1	top	3.44828
	DNMT3A_P904L	0.0185185	2	score_DNMT3A_P904L	0.238	DNMT3A_P904L	1	0.623423	0.58838	top half	DNMT3A P904L	DNMT3A P904L	CH-positive	218	1	top	1.85185
	DNMT3A_P904L	0.059322	7	score_DNMT3A_P904L	0.238	DNMT3A_P904L	1	0.623423	0.58838	top half	DNMT3A P904L	DNMT3A P904L	CH-positive	219	1	top	5.9322
	DNMT3A_P904L	0.0194175	2	score_DNMT3A_P904L	0.258	DNMT3A_P904L	1	0.58838	0.58838	bottom half	DNMT3A P904L	DNMT3A P904L	CH-positive	220	1	top	1.94175
	DNMT3A_P904L	0.280702	16	score_DNMT3A_P904L	0.258	DNMT3A_P904L	1	0.58838	0.58838	bottom half	DNMT3A P904L	DNMT3A P904L	CH-positive	221	1	top	28.0702
	DNMT3A_P904L	0.0377359	4	score_DNMT3A_P904L	0.258	DNMT3A_P904L	1	0.58838	0.58838	bottom half	DNMT3A P904L	DNMT3A P904L	CH-positive	222	1	top	3.77358
	DNMT3A_P904L	0.25	22	score_DNMT3A_P904L	0.258	DNMT3A_P904L	1	0.58838	0.58838	top half	DNMT3A P904L	DNMT3A P904L	CH-positive	223	1	top	25
	DNMT3A_P904L	0.160494	13	score_DNMT3A_P904L	0.258	DNMT3A_P904L	1	0.58838	0.58838	bottom half	DNMT3A P904L	DNMT3A P904L	CH-positive	224	1	top	16.0494
	DNMT3A_P904L	0.0574713	5	score_DNMT3A_P904L	0.258	DNMT3A_P904L	1	0.58838	0.58838	bottom half	DNMT3A P904L	DNMT3A P904L	CH-positive	225	1	top	5.74713
	DNMT3A_P904L	0.0210526	2	score_DNMT3A_P904L	0.258	DNMT3A_P904L	1	0.58838	0.58838	top half	DNMT3A P904L	DNMT3A P904L	CH-positive	226	1	top	2.10526
	DNMT3A_P904L	0.0306123	3	score_DNMT3A_P904L	0.258	DNMT3A_P904L	1	0.58838	0.58838	top half	DNMT3A P904L	DNMT3A P904L	CH-positive	227	1	top	3.06122
	DNMT3A_P904L	0.0186916	2	score_DNMT3A_P904L	0.258	DNMT3A_P904L	1	0.58838	0.58838	bottom half	DNMT3A P904L	DNMT3A P904L	CH-positive	228	1	top	1.86916
	DNMT3A_P904L	0.0638298	6	score_DNMT3A_P904L	0.258	DNMT3A_P904L	1	0.58838	0.58838	bottom half	DNMT3A P904L	DNMT3A P904L	CH-positive	229	1	top	6.38298
	DNMT3A_P904L	0.0431035	5	score_DNMT3A_P904L	0.258	DNMT3A_P904L	1	0.58838	0.58838	bottom half	DNMT3A P904L	DNMT3A P904L	CH-positive	230	1	top	4.31034
	DNMT3A_P904L	0.0232558	2	score_DNMT3A_P904L	0.258	DNMT3A_P904L	1	0.58838	0.58838	bottom half	DNMT3A P904L	DNMT3A P904L	CH-positive	231	1	top	2.32558
	DNMT3A_P904L	0.0714286	7	score_DNMT3A_P904L	0.258	DNMT3A_P904L	1	0.58838	0.58838	bottom half	DNMT3A P904L	DNMT3A P904L	CH-positive	232	1	top	7.14286
	DNMT3A_P904L	0.0357143	4	score_DNMT3A_P904L	0.258	DNMT3A_P904L	1	0.58838	0.58838	bottom half	DNMT3A P904L	DNMT3A P904L	CH-positive	233	2	bottom	3.57143
	DNMT3A_P904L	0.0952381	6	score_DNMT3A_P904L	0.258	DNMT3A_P904L	1	0.58838	0.58838	bottom half	DNMT3A P904L	DNMT3A P904L	CH-positive	234	2	bottom	9.52381
	DNMT3A_P904L	0.0447761	3	score_DNMT3A_P904L	0.258	DNMT3A_P904L	1	0.58838	0.58838	top half	DNMT3A P904L	DNMT3A P904L	CH-positive	235	2	bottom	4.47761
	DNMT3A_P904L	0.0694444	5	score_DNMT3A_P904L	0.258	DNMT3A_P904L	1	0.58838	0.58838	bottom half	DNMT3A P904L	DNMT3A P904L	CH-positive	236	2	bottom	6.94444
	DNMT3A_P904L	0.0224719	2	score_DNMT3A_P904L	0.258	DNMT3A_P904L	1	0.58838	0.58838	bottom half	DNMT3A P904L	DNMT3A P904L	CH-positive	237	2	bottom	2.24719
	DNMT3A_P904L	0.0232558	2	score_DNMT3A_P904L	0.258	DNMT3A_P904L	1	0.58838	0.58838	bottom half	DNMT3A P904L	DNMT3A P904L	CH-positive	238	2	bottom	2.32558
	DNMT3A_P904L	0.0229885	2	score_DNMT3A_P904L	0.258	DNMT3A_P904L	1	0.58838	0.58838	bottom half	DNMT3A P904L	DNMT3A P904L	CH-positive	239	2	bottom	2.29885
	DNMT3A_P904L	0.0232558	2	score_DNMT3A_P904L	0.258	DNMT3A_P904L	1	0.58838	0.58838	bottom half	DNMT3A P904L	DNMT3A P904L	CH-positive	240	2	bottom	2.32558
	DNMT3A_P904L	0.0344828	3	score_DNMT3A_P904L	0.258	DNMT3A_P904L	1	0.58838	0.58838	bottom half	DNMT3A P904L	DNMT3A P904L	CH-positive	241	2	bottom	3.44828
	DNMT3A_P904L	0.0379747	3	score_DNMT3A_P904L	0.258	DNMT3A_P904L	1	0.58838	0.58838	bottom half	DNMT3A P904L	DNMT3A P904L	CH-positive	242	2	bottom	3.79747
	DNMT3A_P904L	0.0365854	3	score_DNMT3A_P904L	0.258	DNMT3A_P904L	1	0.58838	0.58838	bottom half	DNMT3A P904L	DNMT3A P904L	CH-positive	243	2	bottom	3.65854
	DNMT3A_P904L	0.03	3	score_DNMT3A_P904L	0.258	DNMT3A_P904L	1	0.58838	0.58838	bottom half	DNMT3A P904L	DNMT3A P904L	CH-positive	244	2	bottom	3
	DNMT3A_P904L	0.025	2	score_DNMT3A_P904L	0.258	DNMT3A_P904L	1	0.58838	0.58838	bottom half	DNMT3A P904L	DNMT3A P904L	CH-positive	245	2	bottom	2.5
	DNMT3A_P904L	0.0238095	2	score_DNMT3A_P904L	0.258	DNMT3A_P904L	1	0.58838	0.58838	bottom half	DNMT3A P904L	DNMT3A P904L	CH-positive	246	2	bottom	2.38095
	DNMT3A_P904L	0.246377	17	score_DNMT3A_P904L	0.258	DNMT3A_P904L	1	0.58838	0.58838	bottom half	DNMT3A P904L	DNMT3A P904L	CH-positive	247	2	bottom	24.6377
	DNMT3A_P904L	0.0547945	4	score_DNMT3A_P904L	0.258	DNMT3A_P904L	1	0.58838	0.58838	bottom half	DNMT3A P904L	DNMT3A P904L	CH-positive	248	2	bottom	5.47945
	DNMT3A_P904L	0.0366973	4	score_DNMT3A_P904L	0.258	DNMT3A_P904L	1	0.58838	0.58838	top half	DNMT3A P904L	DNMT3A P904L	CH-positive	249	2	bottom	3.66972
	DNMT3A_P904L	0.0222222	2	score_DNMT3A_P904L	0.258	DNMT3A_P904L	1	0.58838	0.58838	bottom half	DNMT3A P904L	DNMT3A P904L	CH-positive	250	2	bottom	2.22222
	DNMT3A_P904L	0.0967742	6	score_DNMT3A_P904L	0.258	DNMT3A_P904L	1	0.58838	0.58838	bottom half	DNMT3A P904L	DNMT3A P904L	CH-positive	251	2	bottom	9.67742
	DNMT3A_P904L	0.0273973	2	score_DNMT3A_P904L	0.258	DNMT3A_P904L	1	0.58838	0.58838	bottom half	DNMT3A P904L	DNMT3A P904L	CH-positive	252	2	bottom	2.73973
	DNMT3A_P904L	0.129412	11	score_DNMT3A_P904L	0.258	DNMT3A_P904L	1	0.58838	0.58838	bottom half	DNMT3A P904L	DNMT3A P904L	CH-positive	253	2	bottom	12.9412
	DNMT3A_P904L	0.0277778	2	score_DNMT3A_P904L	0.258	DNMT3A_P904L	1	0.58838	0.58838	top half	DNMT3A P904L	DNMT3A P904L	CH-positive	254	2	bottom	2.77778
	DNMT3A_P904L	0.0253165	2	score_DNMT3A_P904L	0.258	DNMT3A_P904L	1	0.58838	0.58838	bottom half	DNMT3A P904L	DNMT3A P904L	CH-positive	255	2	bottom	2.53165
	DNMT3A_P904L	0.0361446	3	score_DNMT3A_P904L	0.258	DNMT3A_P904L	1	0.58838	0.58838	top half	DNMT3A P904L	DNMT3A P904L	CH-positive	256	2	bottom	3.61446
	DNMT3A_P904L	0.018018	2	score_DNMT3A_P904L	0.258	DNMT3A_P904L	1	0.58838	0.58838	top half	DNMT3A P904L	DNMT3A P904L	CH-positive	257	2	bottom	1.8018
	DNMT3A_P904L	0.0210526	2	score_DNMT3A_P904L	0.258	DNMT3A_P904L	1	0.58838	0.58838	bottom half	DNMT3A P904L	DNMT3A P904L	CH-positive	258	2	bottom	2.10526
	DNMT3A_P904L	0.0285714	3	score_DNMT3A_P904L	0.258	DNMT3A_P904L	1	0.58838	0.58838	bottom half	DNMT3A P904L	DNMT3A P904L	CH-positive	259	2	bottom	2.85714
	DNMT3A_P904L	0.0476191	4	score_DNMT3A_P904L	0.258	DNMT3A_P904L	1	0.58838	0.58838	top half	DNMT3A P904L	DNMT3A P904L	CH-positive	260	2	bottom	4.7619
	DNMT3A_P904L	0.0232558	2	score_DNMT3A_P904L	0.258	DNMT3A_P904L	1	0.58838	0.58838	bottom half	DNMT3A P904L	DNMT3A P904L	CH-positive	261	2	bottom	2.32558
	DNMT3A_P904L	0.141593	16	score_DNMT3A_P904L	0.258	DNMT3A_P904L	1	0.58838	0.58838	bottom half	DNMT3A P904L	DNMT3A P904L	CH-positive	262	2	bottom	14.1593
	DNMT3A_P904L	0.0243902	2	score_DNMT3A_P904L	0.258	DNMT3A_P904L	1	0.58838	0.58838	bottom half	DNMT3A P904L	DNMT3A P904L	CH-positive	263	2	bottom	2.43902
	DNMT3A_P904L	0.416667	25	score_DNMT3A_P904L	0.258	DNMT3A_P904L	1	0.58838	0.58838	bottom half	DNMT3A P904L	DNMT3A P904L	CH-positive	264	2	bottom	41.6667
	DNMT3A_P904L	0.043956	4	score_DNMT3A_P904L	0.258	DNMT3A_P904L	1	0.58838	0.58838	bottom half	DNMT3A P904L	DNMT3A P904L	CH-positive	265	2	bottom	4.3956
	DNMT3A_P904L	0.0285714	2	score_DNMT3A_P904L	0.258	DNMT3A_P904L	1	0.58838	0.58838	top half	DNMT3A P904L	DNMT3A P904L	CH-positive	266	2	bottom	2.85714
	DNMT3A_P904L	0.0208333	2	score_DNMT3A_P904L	0.258	DNMT3A_P904L	1	0.58838	0.58838	top half	DNMT3A P904L	DNMT3A P904L	CH-positive	267	2	bottom	2.08333
	DNMT3A_P904L	0.0506329	4	score_DNMT3A_P904L	0.258	DNMT3A_P904L	1	0.58838	0.58838	bottom half	DNMT3A P904L	DNMT3A P904L	CH-positive	268	2	bottom	5.06329
	DNMT3A_P904L	0.030303	3	score_DNMT3A_P904L	0.258	DNMT3A_P904L	1	0.58838	0.58838	top half	DNMT3A P904L	DNMT3A P904L	CH-positive	269	2	bottom	3.0303
	DNMT3A_P904L	0.0438597	5	score_DNMT3A_P904L	0.258	DNMT3A_P904L	1	0.58838	0.58838	bottom half	DNMT3A P904L	DNMT3A P904L	CH-positive	270	2	bottom	4.38596
	DNMT3A_P904L	0.154762	13	score_DNMT3A_P904L	0.258	DNMT3A_P904L	1	0.58838	0.58838	bottom half	DNMT3A P904L	DNMT3A P904L	CH-positive	271	2	bottom	15.4762
	DNMT3A_P904L	0.0340909	3	score_DNMT3A_P904L	0.258	DNMT3A_P904L	1	0.58838	0.58838	bottom half	DNMT3A P904L	DNMT3A P904L	CH-positive	272	2	bottom	3.40909
	DNMT3A_P904L	0.0588235	5	score_DNMT3A_P904L	0.258	DNMT3A_P904L	1	0.58838	0.58838	bottom half	DNMT3A P904L	DNMT3A P904L	CH-positive	273	2	bottom	5.88235
	DNMT3A_P904L	0.0384615	2	score_DNMT3A_P904L	0.258	DNMT3A_P904L	1	0.58838	0.58838	top half	DNMT3A P904L	DNMT3A P904L	CH-positive	274	2	bottom	3.84615
	DNMT3A_P904L	0.015748	2	score_DNMT3A_P904L	0.258	DNMT3A_P904L	1	0.58838	0.58838	top half	DNMT3A P904L	DNMT3A P904L	CH-positive	275	2	bottom	1.5748
	DNMT3A_P904L	0.212766	20	score_DNMT3A_P904L	0.258	DNMT3A_P904L	1	0.58838	0.58838	bottom half	DNMT3A P904L	DNMT3A P904L	CH-positive	276	2	bottom	21.2766
	DNMT3A_P904L	0.0895522	6	score_DNMT3A_P904L	0.258	DNMT3A_P904L	1	0.58838	0.58838	bottom half	DNMT3A P904L	DNMT3A P904L	CH-positive	277	2	bottom	8.95522
	DNMT3A_P904L	0.333333	20	score_DNMT3A_P904L	0.258	DNMT3A_P904L	1	0.58838	0.58838	bottom half	DNMT3A P904L	DNMT3A P904L	CH-positive	278	2	bottom	33.3333
	DNMT3A_P904L	0.0263158	3	score_DNMT3A_P904L	0.258	DNMT3A_P904L	1	0.58838	0.58838	top half	DNMT3A P904L	DNMT3A P904L	CH-positive	279	2	bottom	2.63158
	DNMT3A_P904L	0.020202	2	score_DNMT3A_P904L	0.258	DNMT3A_P904L	1	0.58838	0.58838	bottom half	DNMT3A P904L	DNMT3A P904L	CH-positive	280	2	bottom	2.0202
	DNMT3A_P904L	0.021978	2	score_DNMT3A_P904L	0.258	DNMT3A_P904L	1	0.58838	0.58838	bottom half	DNMT3A P904L	DNMT3A P904L	CH-positive	281	2	bottom	2.1978
	DNMT3A_P904L	0.0240964	2	score_DNMT3A_P904L	0.258	DNMT3A_P904L	1	0.58838	0.58838	top half	DNMT3A P904L	DNMT3A P904L	CH-positive	282	2	bottom	2.40964
	DNMT3A_P904L	0.0333333	2	score_DNMT3A_P904L	0.258	DNMT3A_P904L	1	0.58838	0.58838	bottom half	DNMT3A P904L	DNMT3A P904L	CH-positive	283	2	bottom	3.33333
	DNMT3A_P904L	0.0454546	4	score_DNMT3A_P904L	0.258	DNMT3A_P904L	1	0.58838	0.58838	bottom half	DNMT3A P904L	DNMT3A P904L	CH-positive	284	2	bottom	4.54545
	DNMT3A_P904L	0.0273973	2	score_DNMT3A_P904L	0.258	DNMT3A_P904L	1	0.58838	0.58838	bottom half	DNMT3A P904L	DNMT3A P904L	CH-positive	285	2	bottom	2.73973
	DNMT3A_P904L	0.0129032	2	score_DNMT3A_P904L	0.258	DNMT3A_P904L	1	0.58838	0.58838	bottom half	DNMT3A P904L	DNMT3A P904L	CH-positive	286	2	bottom	1.29032
	DNMT3A_P904L	0.0206186	2	score_DNMT3A_P904L	0.258	DNMT3A_P904L	1	0.58838	0.58838	bottom half	DNMT3A P904L	DNMT3A P904L	CH-positive	287	2	bottom	2.06186
	DNMT3A_P904L	0.0232558	2	score_DNMT3A_P904L	0.258	DNMT3A_P904L	1	0.58838	0.58838	bottom half	DNMT3A P904L	DNMT3A P904L	CH-positive	288	2	bottom	2.32558
	DNMT3A_P904L	0.0337079	3	score_DNMT3A_P904L	0.258	DNMT3A_P904L	1	0.58838	0.58838	bottom half	DNMT3A P904L	DNMT3A P904L	CH-positive	289	2	bottom	3.37079
	DNMT3A_P904L	0.0283019	3	score_DNMT3A_P904L	0.258	DNMT3A_P904L	1	0.58838	0.58838	bottom half	DNMT3A P904L	DNMT3A P904L	CH-positive	290	2	bottom	2.83019
	DNMT3A_P904L	0.05	4	score_DNMT3A_P904L	0.258	DNMT3A_P904L	1	0.58838	0.58838	bottom half	DNMT3A P904L	DNMT3A P904L	CH-positive	291	2	bottom	5
	DNMT3A_P904L	0.0338983	2	score_DNMT3A_P904L	0.258	DNMT3A_P904L	1	0.58838	0.58838	top half	DNMT3A P904L	DNMT3A P904L	CH-positive	292	2	bottom	3.38983
	DNMT3A_P904L	0.172043	16	score_DNMT3A_P904L	0.358	DNMT3A_P904L	1	0.446117	0.58838	bottom half	DNMT3A P904L	DNMT3A P904L	CH-positive	293	2	bottom	17.2043
	DNMT3A_P904L	0.0227273	2	score_DNMT3A_P904L	0.358	DNMT3A_P904L	1	0.446117	0.58838	bottom half	DNMT3A P904L	DNMT3A P904L	CH-positive	294	2	bottom	2.27273
	DNMT3A_P904L	0.0243902	2	score_DNMT3A_P904L	0.358	DNMT3A_P904L	1	0.446117	0.58838	bottom half	DNMT3A P904L	DNMT3A P904L	CH-positive	295	2	bottom	2.43902
	DNMT3A_P904L	0.0810811	6	score_DNMT3A_P904L	0.358	DNMT3A_P904L	1	0.446117	0.58838	bottom half	DNMT3A P904L	DNMT3A P904L	CH-positive	296	2	bottom	8.10811
	DNMT3A_P904L	0.0212766	2	score_DNMT3A_P904L	0.358	DNMT3A_P904L	1	0.446117	0.58838	bottom half	DNMT3A P904L	DNMT3A P904L	CH-positive	297	2	bottom	2.12766
	DNMT3A_P904L	0.025641	2	score_DNMT3A_P904L	0.358	DNMT3A_P904L	1	0.446117	0.58838	bottom half	DNMT3A P904L	DNMT3A P904L	CH-positive	298	2	bottom	2.5641
	DNMT3A_P904L	0.2	15	score_DNMT3A_P904L	0.358	DNMT3A_P904L	1	0.446117	0.58838	bottom half	DNMT3A P904L	DNMT3A P904L	CH-positive	299	2	bottom	20
	DNMT3A_P904L	0.0232558	2	score_DNMT3A_P904L	0.358	DNMT3A_P904L	1	0.446117	0.58838	bottom half	DNMT3A P904L	DNMT3A P904L	CH-positive	300	2	bottom	2.32558
	DNMT3A_P904L	0.027027	2	score_DNMT3A_P904L	0.358	DNMT3A_P904L	1	0.446117	0.58838	bottom half	DNMT3A P904L	DNMT3A P904L	CH-positive	301	2	bottom	2.7027
	DNMT3A_P904L	0.271186	16	score_DNMT3A_P904L	0.358	DNMT3A_P904L	1	0.446117	0.58838	bottom half	DNMT3A P904L	DNMT3A P904L	CH-positive	302	2	bottom	27.1186
	DNMT3A_P904L	0.0263158	2	score_DNMT3A_P904L	0.358	DNMT3A_P904L	1	0.446117	0.58838	bottom half	DNMT3A P904L	DNMT3A P904L	CH-positive	303	2	bottom	2.63158
	DNMT3A_P904L	0.15625	10	score_DNMT3A_P904L	0.358	DNMT3A_P904L	1	0.446117	0.58838	bottom half	DNMT3A P904L	DNMT3A P904L	CH-positive	304	2	bottom	15.625
	DNMT3A_P904L	0.0266667	2	score_DNMT3A_P904L	0.358	DNMT3A_P904L	1	0.446117	0.58838	bottom half	DNMT3A P904L	DNMT3A P904L	CH-positive	305	2	bottom	2.66667
	DNMT3A_P904L	0.02	2	score_DNMT3A_P904L	0.358	DNMT3A_P904L	1	0.446117	0.58838	bottom half	DNMT3A P904L	DNMT3A P904L	CH-positive	306	2	bottom	2
	DNMT3A_P904L	0.159292	18	score_DNMT3A_P904L	0.358	DNMT3A_P904L	1	0.446117	0.58838	bottom half	DNMT3A P904L	DNMT3A P904L	CH-positive	307	2	bottom	15.9292
	DNMT3A_P904L	0.0235294	2	score_DNMT3A_P904L	0.358	DNMT3A_P904L	1	0.446117	0.58838	bottom half	DNMT3A P904L	DNMT3A P904L	CH-positive	308	2	bottom	2.35294
	DNMT3A_P904L	0.0208333	2	score_DNMT3A_P904L	0.358	DNMT3A_P904L	1	0.446117	0.58838	bottom half	DNMT3A P904L	DNMT3A P904L	CH-positive	309	2	bottom	2.08333
	DNMT3A_P904L	0.0273973	2	score_DNMT3A_P904L	0.358	DNMT3A_P904L	1	0.446117	0.58838	bottom half	DNMT3A P904L	DNMT3A P904L	CH-positive	310	2	bottom	2.73973
	DNMT3A_P904L	0.0151515	2	score_DNMT3A_P904L	0.358	DNMT3A_P904L	1	0.446117	0.58838	bottom half	DNMT3A P904L	DNMT3A P904L	CH-positive	311	2	bottom	1.51515
	DNMT3A_P904L	0.0476191	4	score_DNMT3A_P904L	0.358	DNMT3A_P904L	1	0.446117	0.58838	bottom half	DNMT3A P904L	DNMT3A P904L	CH-positive	312	2	bottom	4.7619
	DNMT3A_P904L	0.0227273	2	score_DNMT3A_P904L	0.358	DNMT3A_P904L	1	0.446117	0.58838	bottom half	DNMT3A P904L	DNMT3A P904L	CH-positive	313	2	bottom	2.27273
	DNMT3A_P904L	0.0649351	5	score_DNMT3A_P904L	0.358	DNMT3A_P904L	1	0.446117	0.58838	bottom half	DNMT3A P904L	DNMT3A P904L	CH-positive	314	2	bottom	6.49351
	DNMT3A_P904L	0.046729	5	score_DNMT3A_P904L	0.358	DNMT3A_P904L	1	0.446117	0.58838	bottom half	DNMT3A P904L	DNMT3A P904L	CH-positive	315	2	bottom	4.6729
	DNMT3A_P904L	0.0240964	2	score_DNMT3A_P904L	0.358	DNMT3A_P904L	1	0.446117	0.58838	bottom half	DNMT3A P904L	DNMT3A P904L	CH-positive	316	2	bottom	2.40964
	DNMT3A_P904L	0.0275229	3	score_DNMT3A_P904L	0.358	DNMT3A_P904L	1	0.446117	0.58838	bottom half	DNMT3A P904L	DNMT3A P904L	CH-positive	317	2	bottom	2.75229
	DNMT3A_P904L	0.0322581	2	score_DNMT3A_P904L	0.358	DNMT3A_P904L	1	0.446117	0.58838	bottom half	DNMT3A P904L	DNMT3A P904L	CH-positive	318	2	bottom	3.22581
	DNMT3A_P904L	0.0493827	4	score_DNMT3A_P904L	0.358	DNMT3A_P904L	1	0.446117	0.58838	bottom half	DNMT3A P904L	DNMT3A P904L	CH-positive	319	2	bottom	4.93827
	DNMT3A_P904L	0.0322581	2	score_DNMT3A_P904L	0.358	DNMT3A_P904L	1	0.446117	0.58838	bottom half	DNMT3A P904L	DNMT3A P904L	CH-positive	320	2	bottom	3.22581
	DNMT3A_P904L	0.0289855	2	score_DNMT3A_P904L	0.358	DNMT3A_P904L	1	0.446117	0.58838	bottom half	DNMT3A P904L	DNMT3A P904L	CH-positive	321	2	bottom	2.89855
	DNMT3A_P904L	0.151899	12	score_DNMT3A_P904L	0.358	DNMT3A_P904L	1	0.446117	0.58838	bottom half	DNMT3A P904L	DNMT3A P904L	CH-positive	322	2	bottom	15.1899
	DNMT3A_P904L	0.0294118	2	score_DNMT3A_P904L	0.358	DNMT3A_P904L	1	0.446117	0.58838	bottom half	DNMT3A P904L	DNMT3A P904L	CH-positive	323	2	bottom	2.94118
	DNMT3A_P904L	0.0185185	2	score_DNMT3A_P904L	0.358	DNMT3A_P904L	1	0.446117	0.58838	bottom half	DNMT3A P904L	DNMT3A P904L	CH-positive	324	2	bottom	1.85185
	DNMT3A_P904L	0.343066	47	score_DNMT3A_P904L	0.358	DNMT3A_P904L	1	0.446117	0.58838	bottom half	DNMT3A P904L	DNMT3A P904L	CH-positive	325	2	bottom	34.3066
	DNMT3A_P904L	0.111111	9	score_DNMT3A_P904L	0.358	DNMT3A_P904L	1	0.446117	0.58838	bottom half	DNMT3A P904L	DNMT3A P904L	CH-positive	326	2	bottom	11.1111
	DNMT3A_P904L	0.155039	20	score_DNMT3A_P904L	0.358	DNMT3A_P904L	1	0.446117	0.58838	bottom half	DNMT3A P904L	DNMT3A P904L	CH-positive	327	2	bottom	15.5039
	DNMT3A_P904L	0.264706	18	score_DNMT3A_P904L	0.358	DNMT3A_P904L	1	0.446117	0.58838	bottom half	DNMT3A P904L	DNMT3A P904L	CH-positive	328	2	bottom	26.4706
	DNMT3A_P904L	0.0416667	4	score_DNMT3A_P904L	0.358	DNMT3A_P904L	1	0.446117	0.58838	bottom half	DNMT3A P904L	DNMT3A P904L	CH-positive	329	2	bottom	4.16667
	DNMT3A_P904L	0.222222	18	score_DNMT3A_P904L	0.358	DNMT3A_P904L	1	0.446117	0.58838	bottom half	DNMT3A P904L	DNMT3A P904L	CH-positive	330	2	bottom	22.2222
	DNMT3A_P904L	0.0238095	2	score_DNMT3A_P904L	0.358	DNMT3A_P904L	1	0.446117	0.58838	bottom half	DNMT3A P904L	DNMT3A P904L	CH-positive	331	2	bottom	2.38095
	DNMT3A_P904L	0.00873362	2	score_DNMT3A_P904L	0.358	DNMT3A_P904L	1	0.446117	0.58838	bottom half	DNMT3A P904L	DNMT3A P904L	CH-positive	332	2	bottom	0.873362
	DNMT3A_P904L	0.244186	21	score_DNMT3A_P904L	0.358	DNMT3A_P904L	1	0.446117	0.58838	bottom half	DNMT3A P904L	DNMT3A P904L	CH-positive	333	2	bottom	24.4186
	DNMT3A_P904L	0.0421053	4	score_DNMT3A_P904L	0.358	DNMT3A_P904L	1	0.446117	0.58838	bottom half	DNMT3A P904L	DNMT3A P904L	CH-positive	334	2	bottom	4.21053
	DNMT3A_P904L	0.0245902	3	score_DNMT3A_P904L	0.358	DNMT3A_P904L	1	0.446117	0.58838	bottom half	DNMT3A P904L	DNMT3A P904L	CH-positive	335	2	bottom	2.45902
	DNMT3A_P904L	0.015873	2	score_DNMT3A_P904L	0.358	DNMT3A_P904L	1	0.446117	0.58838	bottom half	DNMT3A P904L	DNMT3A P904L	CH-positive	336	2	bottom	1.5873
	DNMT3A_P904L	0.0229885	2	score_DNMT3A_P904L	0.358	DNMT3A_P904L	1	0.446117	0.58838	bottom half	DNMT3A P904L	DNMT3A P904L	CH-positive	337	2	bottom	2.29885
	DNMT3A_P904L	0.025	2	score_DNMT3A_P904L	0.358	DNMT3A_P904L	1	0.446117	0.58838	bottom half	DNMT3A P904L	DNMT3A P904L	CH-positive	338	2	bottom	2.5
	DNMT3A_P904L	0.0229885	2	score_DNMT3A_P904L	0.358	DNMT3A_P904L	1	0.446117	0.58838	bottom half	DNMT3A P904L	DNMT3A P904L	CH-positive	339	2	bottom	2.29885
	DNMT3A_P904L	0.0215054	2	score_DNMT3A_P904L	0.358	DNMT3A_P904L	1	0.446117	0.58838	bottom half	DNMT3A P904L	DNMT3A P904L	CH-positive	340	2	bottom	2.15054
	DNMT3A_P904L	0.038961	3	score_DNMT3A_P904L	0.358	DNMT3A_P904L	1	0.446117	0.58838	bottom half	DNMT3A P904L	DNMT3A P904L	CH-positive	341	2	bottom	3.8961
	DNMT3A_P904L	0.0190476	2	score_DNMT3A_P904L	0.358	DNMT3A_P904L	1	0.446117	0.58838	bottom half	DNMT3A P904L	DNMT3A P904L	CH-positive	342	2	bottom	1.90476
	DNMT3A_P904L	0.0298507	2	score_DNMT3A_P904L	0.358	DNMT3A_P904L	1	0.446117	0.58838	bottom half	DNMT3A P904L	DNMT3A P904L	CH-positive	343	2	bottom	2.98507
	DNMT3A_P904L	0.0394737	3	score_DNMT3A_P904L	0.358	DNMT3A_P904L	1	0.446117	0.58838	bottom half	DNMT3A P904L	DNMT3A P904L	CH-positive	344	2	bottom	3.94737
	DNMT3A_P904L	0.0816327	8	score_DNMT3A_P904L	0.358	DNMT3A_P904L	1	0.446117	0.58838	bottom half	DNMT3A P904L	DNMT3A P904L	CH-positive	345	2	bottom	8.16327
	DNMT3A_P904L	0.0491803	3	score_DNMT3A_P904L	0.358	DNMT3A_P904L	1	0.446117	0.58838	bottom half	DNMT3A P904L	DNMT3A P904L	CH-positive	346	2	bottom	4.91803
	DNMT3A_P904L	0.296296	24	score_DNMT3A_P904L	0.358	DNMT3A_P904L	1	0.446117	0.58838	bottom half	DNMT3A P904L	DNMT3A P904L	CH-positive	347	2	bottom	29.6296
	DNMT3A_P904L	0.0512821	4	score_DNMT3A_P904L	0.385	DNMT3A_P904L	1	0.414539	0.58838	bottom half	DNMT3A P904L	DNMT3A P904L	CH-positive	348	2	bottom	5.12821
	DNMT3A_P904L	0.0384615	2	score_DNMT3A_P904L	0.385	DNMT3A_P904L	1	0.414539	0.58838	bottom half	DNMT3A P904L	DNMT3A P904L	CH-positive	349	2	bottom	3.84615
	DNMT3A_P904L	0.0326087	3	score_DNMT3A_P904L	0.385	DNMT3A_P904L	1	0.414539	0.58838	bottom half	DNMT3A P904L	DNMT3A P904L	CH-positive	350	2	bottom	3.26087
	DNMT3A_P904L	0.16129	15	score_DNMT3A_P904L	0.385	DNMT3A_P904L	1	0.414539	0.58838	bottom half	DNMT3A P904L	DNMT3A P904L	CH-positive	351	2	bottom	16.129
	DNMT3A_P904L	0.0229885	2	score_DNMT3A_P904L	0.385	DNMT3A_P904L	1	0.414539	0.58838	bottom half	DNMT3A P904L	DNMT3A P904L	CH-positive	352	2	bottom	2.29885
	DNMT3A_P904L	0.0253165	2	score_DNMT3A_P904L	0.385	DNMT3A_P904L	1	0.414539	0.58838	bottom half	DNMT3A P904L	DNMT3A P904L	CH-positive	353	2	bottom	2.53165
	DNMT3A_P904L	0.0126582	2	score_DNMT3A_P904L	0.385	DNMT3A_P904L	1	0.414539	0.58838	bottom half	DNMT3A P904L	DNMT3A P904L	CH-positive	354	2	bottom	1.26582
	DNMT3A_P904L	0.0181818	2	score_DNMT3A_P904L	0.385	DNMT3A_P904L	1	0.414539	0.58838	bottom half	DNMT3A P904L	DNMT3A P904L	CH-positive	355	2	bottom	1.81818
	DNMT3A_P904L	0.0617284	5	score_DNMT3A_P904L	0.385	DNMT3A_P904L	1	0.414539	0.58838	bottom half	DNMT3A P904L	DNMT3A P904L	CH-positive	356	2	bottom	6.17284
	DNMT3A_P904L	0.5	45	score_DNMT3A_P904L	0.39	DNMT3A_P904L	1	0.408935	0.58838	bottom half	DNMT3A P904L	DNMT3A P904L	CH-positive	357	2	bottom	50
	DNMT3A_P904L	0.0327869	2	score_DNMT3A_P904L	0.39	DNMT3A_P904L	1	0.408935	0.58838	bottom half	DNMT3A P904L	DNMT3A P904L	CH-positive	358	2	bottom	3.27869
	DNMT3A_P904L	0.0555556	4	score_DNMT3A_P904L	0.39	DNMT3A_P904L	1	0.408935	0.58838	bottom half	DNMT3A P904L	DNMT3A P904L	CH-positive	359	2	bottom	5.55556
	DNMT3A_P904L	0.0361446	3	score_DNMT3A_P904L	0.39	DNMT3A_P904L	1	0.408935	0.58838	bottom half	DNMT3A P904L	DNMT3A P904L	CH-positive	360	2	bottom	3.61446
	DNMT3A_P904L	0.0258621	3	score_DNMT3A_P904L	0.39	DNMT3A_P904L	1	0.408935	0.58838	bottom half	DNMT3A P904L	DNMT3A P904L	CH-positive	361	2	bottom	2.58621
	DNMT3A_P904L	0.045977	4	score_DNMT3A_P904L	0.39	DNMT3A_P904L	1	0.408935	0.58838	bottom half	DNMT3A P904L	DNMT3A P904L	CH-positive	362	2	bottom	4.5977
	DNMT3A_P904L	0.0178571	2	score_DNMT3A_P904L	0.39	DNMT3A_P904L	1	0.408935	0.58838	bottom half	DNMT3A P904L	DNMT3A P904L	CH-positive	363	2	bottom	1.78571
	DNMT3A_P904L	0.0222222	4	score_DNMT3A_P904L	0.39	DNMT3A_P904L	1	0.408935	0.58838	bottom half	DNMT3A P904L	DNMT3A P904L	CH-positive	364	2	bottom	2.22222
	DNMT3A_P904L	0.026087	3	score_DNMT3A_P904L	0.39	DNMT3A_P904L	1	0.408935	0.58838	bottom half	DNMT3A P904L	DNMT3A P904L	CH-positive	365	2	bottom	2.6087
	DNMT3A_P904L	0.0232558	2	score_DNMT3A_P904L	0.39	DNMT3A_P904L	1	0.408935	0.58838	bottom half	DNMT3A P904L	DNMT3A P904L	CH-positive	366	2	bottom	2.32558
	DNMT3A_P904L	0.0487805	4	score_DNMT3A_P904L	0.39	DNMT3A_P904L	1	0.408935	0.58838	bottom half	DNMT3A P904L	DNMT3A P904L	CH-positive	367	2	bottom	4.87805
	DNMT3A_P904L	0.0298507	2	score_DNMT3A_P904L	0.39	DNMT3A_P904L	1	0.408935	0.58838	bottom half	DNMT3A P904L	DNMT3A P904L	CH-positive	368	2	bottom	2.98507
	DNMT3A_P904L	0.0232558	2	score_DNMT3A_P904L	0.39	DNMT3A_P904L	1	0.408935	0.58838	bottom half	DNMT3A P904L	DNMT3A P904L	CH-positive	369	2	bottom	2.32558
	DNMT3A_P904L	0.229885	20	score_DNMT3A_P904L	0.391	DNMT3A_P904L	1	0.407823	0.58838	bottom half	DNMT3A P904L	DNMT3A P904L	CH-positive	370	2	bottom	22.9885
	DNMT3A_P904L	0.0183486	2	score_DNMT3A_P904L	0.391	DNMT3A_P904L	1	0.407823	0.58838	bottom half	DNMT3A P904L	DNMT3A P904L	CH-positive	371	2	bottom	1.83486
	DNMT3A_P904L	0.0238095	2	score_DNMT3A_P904L	0.391	DNMT3A_P904L	1	0.407823	0.58838	bottom half	DNMT3A P904L	DNMT3A P904L	CH-positive	372	2	bottom	2.38095
	DNMT3A_P904L	0.030303	2	score_DNMT3A_P904L	0.391	DNMT3A_P904L	1	0.407823	0.58838	bottom half	DNMT3A P904L	DNMT3A P904L	CH-positive	373	2	bottom	3.0303
	DNMT3A_P904L	0.0238095	2	score_DNMT3A_P904L	0.391	DNMT3A_P904L	1	0.407823	0.58838	bottom half	DNMT3A P904L	DNMT3A P904L	CH-positive	374	2	bottom	2.38095
	DNMT3A_P904L	0.253521	18	score_DNMT3A_P904L	0.396	DNMT3A_P904L	1	0.402305	0.58838	bottom half	DNMT3A P904L	DNMT3A P904L	CH-positive	375	2	bottom	25.3521
	DNMT3A_P904L	0.0204082	2	score_DNMT3A_P904L	0.396	DNMT3A_P904L	1	0.402305	0.58838	bottom half	DNMT3A P904L	DNMT3A P904L	CH-positive	376	2	bottom	2.04082
	DNMT3A_P904L	0.111111	12	score_DNMT3A_P904L	0.402	DNMT3A_P904L	1	0.395774	0.58838	bottom half	DNMT3A P904L	DNMT3A P904L	CH-positive	377	2	bottom	11.1111
	DNMT3A_P904L	0.0806452	5	score_DNMT3A_P904L	0.403	DNMT3A_P904L	1	0.394695	0.58838	bottom half	DNMT3A P904L	DNMT3A P904L	CH-positive	378	2	bottom	8.06452
	DNMT3A_P904L	0.0897436	7	score_DNMT3A_P904L	0.403	DNMT3A_P904L	1	0.394695	0.58838	bottom half	DNMT3A P904L	DNMT3A P904L	CH-positive	379	2	bottom	8.97436
	DNMT3A_P904L	0.0588235	5	score_DNMT3A_P904L	0.403	DNMT3A_P904L	1	0.394695	0.58838	bottom half	DNMT3A P904L	DNMT3A P904L	CH-positive	380	2	bottom	5.88235
	DNMT3A_P904L	0.0588235	5	score_DNMT3A_P904L	0.403	DNMT3A_P904L	1	0.394695	0.58838	bottom half	DNMT3A P904L	DNMT3A P904L	CH-positive	381	2	bottom	5.88235
	DNMT3A_P904L	0.0864198	7	score_DNMT3A_P904L	0.403	DNMT3A_P904L	1	0.394695	0.58838	bottom half	DNMT3A P904L	DNMT3A P904L	CH-positive	382	2	bottom	8.64198
	DNMT3A_P904L	0.0645161	4	score_DNMT3A_P904L	0.403	DNMT3A_P904L	1	0.394695	0.58838	bottom half	DNMT3A P904L	DNMT3A P904L	CH-positive	383	2	bottom	6.45161
	DNMT3A_P904L	0.131579	10	score_DNMT3A_P904L	0.403	DNMT3A_P904L	1	0.394695	0.58838	bottom half	DNMT3A P904L	DNMT3A P904L	CH-positive	384	2	bottom	13.1579
	DNMT3A_P904L	0.017094	2	score_DNMT3A_P904L	0.403	DNMT3A_P904L	1	0.394695	0.58838	bottom half	DNMT3A P904L	DNMT3A P904L	CH-positive	385	2	bottom	1.7094
	DNMT3A_P904L	0.0655738	4	score_DNMT3A_P904L	0.403	DNMT3A_P904L	1	0.394695	0.58838	bottom half	DNMT3A P904L	DNMT3A P904L	CH-positive	386	2	bottom	6.55738
	DNMT3A_P904L	0.0416667	3	score_DNMT3A_P904L	0.403	DNMT3A_P904L	1	0.394695	0.58838	bottom half	DNMT3A P904L	DNMT3A P904L	CH-positive	387	2	bottom	4.16667
	DNMT3A_P904L	0.0182927	3	score_DNMT3A_P904L	0.403	DNMT3A_P904L	1	0.394695	0.58838	bottom half	DNMT3A P904L	DNMT3A P904L	CH-positive	388	2	bottom	1.82927
	DNMT3A_P904L	0.0235294	2	score_DNMT3A_P904L	0.403	DNMT3A_P904L	1	0.394695	0.58838	bottom half	DNMT3A P904L	DNMT3A P904L	CH-positive	389	2	bottom	2.35294
	DNMT3A_P904L	0.0465116	4	score_DNMT3A_P904L	0.403	DNMT3A_P904L	1	0.394695	0.58838	bottom half	DNMT3A P904L	DNMT3A P904L	CH-positive	390	2	bottom	4.65116
	DNMT3A_P904L	0.020202	2	score_DNMT3A_P904L	0.403	DNMT3A_P904L	1	0.394695	0.58838	bottom half	DNMT3A P904L	DNMT3A P904L	CH-positive	391	2	bottom	2.0202
	DNMT3A_P904L	0.0444444	4	score_DNMT3A_P904L	0.403	DNMT3A_P904L	1	0.394695	0.58838	bottom half	DNMT3A P904L	DNMT3A P904L	CH-positive	392	2	bottom	4.44444
	DNMT3A_P904L	0.0224719	2	score_DNMT3A_P904L	0.403	DNMT3A_P904L	1	0.394695	0.58838	bottom half	DNMT3A P904L	DNMT3A P904L	CH-positive	393	2	bottom	2.24719
	DNMT3A_P904L	0.0222222	2	score_DNMT3A_P904L	0.403	DNMT3A_P904L	1	0.394695	0.58838	bottom half	DNMT3A P904L	DNMT3A P904L	CH-positive	394	2	bottom	2.22222
	DNMT3A_P904L	0.0821918	6	score_DNMT3A_P904L	0.403	DNMT3A_P904L	1	0.394695	0.58838	bottom half	DNMT3A P904L	DNMT3A P904L	CH-positive	395	2	bottom	8.21918
	DNMT3A_P904L	0.0337079	3	score_DNMT3A_P904L	0.403	DNMT3A_P904L	1	0.394695	0.58838	bottom half	DNMT3A P904L	DNMT3A P904L	CH-positive	396	2	bottom	3.37079
	DNMT3A_P904L	0.0285714	2	score_DNMT3A_P904L	0.403	DNMT3A_P904L	1	0.394695	0.58838	bottom half	DNMT3A P904L	DNMT3A P904L	CH-positive	397	2	bottom	2.85714
	DNMT3A_P904L	0.0322581	2	score_DNMT3A_P904L	0.442	DNMT3A_P904L	1	0.354578	0.58838	bottom half	DNMT3A P904L	DNMT3A P904L	CH-positive	398	2	bottom	3.22581
	DNMT3A_P904L	0.0134228	2	score_DNMT3A_P904L	0.452	DNMT3A_P904L	1	0.344862	0.58838	bottom half	DNMT3A P904L	DNMT3A P904L	CH-positive	399	2	bottom	1.34228
	DNMT3A_P904L	0.0163934	2	score_DNMT3A_P904L	0.452	DNMT3A_P904L	1	0.344862	0.58838	bottom half	DNMT3A P904L	DNMT3A P904L	CH-positive	400	2	bottom	1.63934
	DNMT3A_P904L	0.025974	2	score_DNMT3A_P904L	0.461	DNMT3A_P904L	1	0.336299	0.58838	bottom half	DNMT3A P904L	DNMT3A P904L	CH-positive	401	2	bottom	2.5974
	DNMT3A_P904L	0.025	2	score_DNMT3A_P904L	0.461	DNMT3A_P904L	1	0.336299	0.58838	bottom half	DNMT3A P904L	DNMT3A P904L	CH-positive	402	2	bottom	2.5
	DNMT3A_P904L	0.025974	2	score_DNMT3A_P904L	0.461	DNMT3A_P904L	1	0.336299	0.58838	bottom half	DNMT3A P904L	DNMT3A P904L	CH-positive	403	2	bottom	2.5974
	DNMT3A_P904L	0.0361446	3	score_DNMT3A_P904L	0.461	DNMT3A_P904L	1	0.336299	0.58838	bottom half	DNMT3A P904L	DNMT3A P904L	CH-positive	404	2	bottom	3.61446
	DNMT3A_P904L	0.0298507	2	score_DNMT3A_P904L	0.461	DNMT3A_P904L	1	0.336299	0.58838	bottom half	DNMT3A P904L	DNMT3A P904L	CH-positive	405	2	bottom	2.98507
	DNMT3A_P904L	0.0722892	6	score_DNMT3A_P904L	0.461	DNMT3A_P904L	1	0.336299	0.58838	bottom half	DNMT3A P904L	DNMT3A P904L	CH-positive	406	2	bottom	7.22892
	DNMT3A_P904L	0.0722892	6	score_DNMT3A_P904L	0.461	DNMT3A_P904L	1	0.336299	0.58838	bottom half	DNMT3A P904L	DNMT3A P904L	CH-positive	407	2	bottom	7.22892
	DNMT3A_P904L	0.0722892	6	score_DNMT3A_P904L	0.461	DNMT3A_P904L	1	0.336299	0.58838	bottom half	DNMT3A P904L	DNMT3A P904L	CH-positive	408	2	bottom	7.22892
	DNMT3A_P904L	0.0149254	2	score_DNMT3A_P904L	0.461	DNMT3A_P904L	1	0.336299	0.58838	bottom half	DNMT3A P904L	DNMT3A P904L	CH-positive	409	2	bottom	1.49254
	DNMT3A_P904L	0.116883	9	score_DNMT3A_P904L	0.461	DNMT3A_P904L	1	0.336299	0.58838	bottom half	DNMT3A P904L	DNMT3A P904L	CH-positive	410	2	bottom	11.6883
	DNMT3A_P904L	0.0666667	7	score_DNMT3A_P904L	0.495	DNMT3A_P904L	1	0.305395	0.58838	bottom half	DNMT3A P904L	DNMT3A P904L	CH-positive	411	2	bottom	6.66667
	DNMT3A_P904L	0.0294118	2	score_DNMT3A_P904L	0.495	DNMT3A_P904L	1	0.305395	0.58838	bottom half	DNMT3A P904L	DNMT3A P904L	CH-positive	412	2	bottom	2.94118
	DNMT3A_P904L	0.306667	23	score_DNMT3A_P904L	0.495	DNMT3A_P904L	1	0.305395	0.58838	bottom half	DNMT3A P904L	DNMT3A P904L	CH-positive	413	2	bottom	30.6667
	DNMT3A_P904L	0.025974	2	score_DNMT3A_P904L	0.596	DNMT3A_P904L	1	0.224754	0.58838	bottom half	DNMT3A P904L	DNMT3A P904L	CH-positive	414	2	bottom	2.5974
	DNMT3A_P904L	0.0675676	5	score_DNMT3A_P904L	0.596	DNMT3A_P904L	1	0.224754	0.58838	bottom half	DNMT3A P904L	DNMT3A P904L	CH-positive	415	2	bottom	6.75676
	DNMT3A_P904L	0.16	12	score_DNMT3A_P904L	0.645	DNMT3A_P904L	1	0.19044	0.58838	bottom half	DNMT3A P904L	DNMT3A P904L	CH-positive	416	2	bottom	16
	DNMT3A_P904L	0.0240964	2	score_DNMT3A_P904L	0.677	DNMT3A_P904L	1	0.169411	0.58838	bottom half	DNMT3A P904L	DNMT3A P904L	CH-positive	417	2	bottom	2.40964
	DNMT3A_P904L	0.0222222	2	score_DNMT3A_P904L	0.684	DNMT3A_P904L	1	0.164944	0.58838	bottom half	DNMT3A P904L	DNMT3A P904L	CH-positive	418	2	bottom	2.22222
	DNMT3A_P904L	0.0162602	2	score_DNMT3A_P904L	0.684	DNMT3A_P904L	1	0.164944	0.58838	bottom half	DNMT3A P904L	DNMT3A P904L	CH-positive	419	2	bottom	1.62602
	DNMT3A_P904L	0.15493	11	score_DNMT3A_P904L	0.684	DNMT3A_P904L	1	0.164944	0.58838	bottom half	DNMT3A P904L	DNMT3A P904L	CH-positive	420	2	bottom	15.493
	DNMT3A_P904L	0.0294118	3	score_DNMT3A_P904L	0.684	DNMT3A_P904L	1	0.164944	0.58838	bottom half	DNMT3A P904L	DNMT3A P904L	CH-positive	421	2	bottom	2.94118
	DNMT3A_P904L	0.0181818	2	score_DNMT3A_P904L	0.684	DNMT3A_P904L	1	0.164944	0.58838	bottom half	DNMT3A P904L	DNMT3A P904L	CH-positive	422	2	bottom	1.81818
	DNMT3A_P904L	0.0344828	3	score_DNMT3A_P904L	0.684	DNMT3A_P904L	1	0.164944	0.58838	bottom half	DNMT3A P904L	DNMT3A P904L	CH-positive	423	2	bottom	3.44828
	DNMT3A_P904L	0.0212766	2	score_DNMT3A_P904L	0.684	DNMT3A_P904L	1	0.164944	0.58838	bottom half	DNMT3A P904L	DNMT3A P904L	CH-positive	424	2	bottom	2.12766
	DNMT3A_P904L	0.0377359	4	score_DNMT3A_P904L	0.684	DNMT3A_P904L	1	0.164944	0.58838	bottom half	DNMT3A P904L	DNMT3A P904L	CH-positive	425	2	bottom	3.77358
	DNMT3A_P904L	0.109589	8	score_DNMT3A_P904L	0.684	DNMT3A_P904L	1	0.164944	0.58838	bottom half	DNMT3A P904L	DNMT3A P904L	CH-positive	426	2	bottom	10.9589
	DNMT3A_P904L	0.0204082	2	score_DNMT3A_P904L	0.684	DNMT3A_P904L	1	0.164944	0.58838	bottom half	DNMT3A P904L	DNMT3A P904L	CH-positive	427	2	bottom	2.04082
	DNMT3A_P904L	0.0246914	2	score_DNMT3A_P904L	0.684	DNMT3A_P904L	1	0.164944	0.58838	bottom half	DNMT3A P904L	DNMT3A P904L	CH-positive	428	2	bottom	2.46914
	DNMT3A_P904L	0.0253165	2	score_DNMT3A_P904L	0.753	DNMT3A_P904L	1	0.123205	0.58838	bottom half	DNMT3A P904L	DNMT3A P904L	CH-positive	429	2	bottom	2.53165
	DNMT3A_P904L	0.408163	40	score_DNMT3A_P904L	0.753	DNMT3A_P904L	1	0.123205	0.58838	bottom half	DNMT3A P904L	DNMT3A P904L	CH-positive	430	2	bottom	40.8163
	DNMT3A_P904L	0.025	2	score_DNMT3A_P904L	0.753	DNMT3A_P904L	1	0.123205	0.58838	bottom half	DNMT3A P904L	DNMT3A P904L	CH-positive	431	2	bottom	2.5
	DNMT3A_P904L	0.0224719	2	score_DNMT3A_P904L	0.753	DNMT3A_P904L	1	0.123205	0.58838	bottom half	DNMT3A P904L	DNMT3A P904L	CH-positive	432	2	bottom	2.24719
	DNMT3A_P904L	0.043956	4	score_DNMT3A_P904L	0.753	DNMT3A_P904L	1	0.123205	0.58838	bottom half	DNMT3A P904L	DNMT3A P904L	CH-positive	433	2	bottom	4.3956
	DNMT3A_P904L	0.0337079	3	score_DNMT3A_P904L	0.753	DNMT3A_P904L	1	0.123205	0.58838	bottom half	DNMT3A P904L	DNMT3A P904L	CH-positive	434	2	bottom	3.37079
	DNMT3A_P904L	0.1	6	score_DNMT3A_P904L	0.753	DNMT3A_P904L	1	0.123205	0.58838	bottom half	DNMT3A P904L	DNMT3A P904L	CH-positive	435	2	bottom	10
	DNMT3A_P904L	0.284211	27	score_DNMT3A_P904L	0.753	DNMT3A_P904L	1	0.123205	0.58838	bottom half	DNMT3A P904L	DNMT3A P904L	CH-positive	436	2	bottom	28.4211
	DNMT3A_P904L	0.0246914	2	score_DNMT3A_P904L	0.753	DNMT3A_P904L	1	0.123205	0.58838	bottom half	DNMT3A P904L	DNMT3A P904L	CH-positive	437	2	bottom	2.46914
	DNMT3A_P904L	0.0175439	2	score_DNMT3A_P904L	0.753	DNMT3A_P904L	1	0.123205	0.58838	bottom half	DNMT3A P904L	DNMT3A P904L	CH-positive	438	2	bottom	1.75439
	DNMT3A_P904L	0.0625	4	score_DNMT3A_P904L	0.753	DNMT3A_P904L	1	0.123205	0.58838	bottom half	DNMT3A P904L	DNMT3A P904L	CH-positive	439	2	bottom	6.25
	DNMT3A_P904L	0.0183486	2	score_DNMT3A_P904L	0.753	DNMT3A_P904L	1	0.123205	0.58838	bottom half	DNMT3A P904L	DNMT3A P904L	CH-positive	440	2	bottom	1.83486
	DNMT3A_P904L	0.025974	2	score_DNMT3A_P904L	0.753	DNMT3A_P904L	1	0.123205	0.58838	bottom half	DNMT3A P904L	DNMT3A P904L	CH-positive	441	2	bottom	2.5974
	DNMT3A_P904L	0.0285714	2	score_DNMT3A_P904L	0.753	DNMT3A_P904L	1	0.123205	0.58838	bottom half	DNMT3A P904L	DNMT3A P904L	CH-positive	442	2	bottom	2.85714
	DNMT3A_P904L	0.0493827	4	score_DNMT3A_P904L	0.753	DNMT3A_P904L	1	0.123205	0.58838	bottom half	DNMT3A P904L	DNMT3A P904L	CH-positive	443	2	bottom	4.93827
	DNMT3A_P904L	0.0526316	6	score_DNMT3A_P904L	0.753	DNMT3A_P904L	1	0.123205	0.58838	bottom half	DNMT3A P904L	DNMT3A P904L	CH-positive	444	2	bottom	5.26316
	DNMT3A_P904L	0.025641	3	score_DNMT3A_P904L	0.753	DNMT3A_P904L	1	0.123205	0.58838	bottom half	DNMT3A P904L	DNMT3A P904L	CH-positive	445	2	bottom	2.5641
	DNMT3A_P904L	0.025974	2	score_DNMT3A_P904L	0.753	DNMT3A_P904L	1	0.123205	0.58838	bottom half	DNMT3A P904L	DNMT3A P904L	CH-positive	446	2	bottom	2.5974
	DNMT3A_P904L	0.019802	2	score_DNMT3A_P904L	0.753	DNMT3A_P904L	1	0.123205	0.58838	bottom half	DNMT3A P904L	DNMT3A P904L	CH-positive	447	2	bottom	1.9802
	DNMT3A_P904L	0.0327869	4	score_DNMT3A_P904L	0.753	DNMT3A_P904L	1	0.123205	0.58838	bottom half	DNMT3A P904L	DNMT3A P904L	CH-positive	448	2	bottom	3.27869
	DNMT3A_P904L	0.0181818	2	score_DNMT3A_P904L	0.753	DNMT3A_P904L	1	0.123205	0.58838	bottom half	DNMT3A P904L	DNMT3A P904L	CH-positive	449	2	bottom	1.81818
	DNMT3A_P904L	0.025641	3	score_DNMT3A_P904L	0.753	DNMT3A_P904L	1	0.123205	0.58838	bottom half	DNMT3A P904L	DNMT3A P904L	CH-positive	450	2	bottom	2.5641
	DNMT3A_P904L	0.0150376	2	score_DNMT3A_P904L	0.753	DNMT3A_P904L	1	0.123205	0.58838	bottom half	DNMT3A P904L	DNMT3A P904L	CH-positive	451	2	bottom	1.50376
	DNMT3A_P904L	0.017094	2	score_DNMT3A_P904L	0.753	DNMT3A_P904L	1	0.123205	0.58838	bottom half	DNMT3A P904L	DNMT3A P904L	CH-positive	452	2	bottom	1.7094
	DNMT3A_P904L	0.021978	2	score_DNMT3A_P904L	0.753	DNMT3A_P904L	1	0.123205	0.58838	bottom half	DNMT3A P904L	DNMT3A P904L	CH-positive	453	2	bottom	2.1978
	DNMT3A_P904L	0.0273973	2	score_DNMT3A_P904L	0.753	DNMT3A_P904L	1	0.123205	0.58838	bottom half	DNMT3A P904L	DNMT3A P904L	CH-positive	454	2	bottom	2.73973
	DNMT3A_P904L	0.0704225	5	score_DNMT3A_P904L	0.753	DNMT3A_P904L	1	0.123205	0.58838	bottom half	DNMT3A P904L	DNMT3A P904L	CH-positive	455	2	bottom	7.04225
	DNMT3A_P904L	0.0322581	2	score_DNMT3A_P904L	0.771	DNMT3A_P904L	1	0.112946	0.58838	bottom half	DNMT3A P904L	DNMT3A P904L	CH-positive	456	2	bottom	3.22581
	DNMT3A_P904L	0.0298507	2	score_DNMT3A_P904L	0.771	DNMT3A_P904L	1	0.112946	0.58838	bottom half	DNMT3A P904L	DNMT3A P904L	CH-positive	457	2	bottom	2.98507
	DNMT3A_P904L	0.021978	2	score_DNMT3A_P904L	0.813	DNMT3A_P904L	1	0.0899095	0.58838	bottom half	DNMT3A P904L	DNMT3A P904L	CH-positive	458	2	bottom	2.1978
	DNMT3A_P904L	0.0266667	2	score_DNMT3A_P904L	0.813	DNMT3A_P904L	1	0.0899095	0.58838	bottom half	DNMT3A P904L	DNMT3A P904L	CH-positive	459	2	bottom	2.66667
	DNMT3A_P904L	0.0253165	2	score_DNMT3A_P904L	0.813	DNMT3A_P904L	1	0.0899095	0.58838	bottom half	DNMT3A P904L	DNMT3A P904L	CH-positive	460	2	bottom	2.53165
	DNMT3A_P904L	0.0232558	2	score_DNMT3A_P904L	0.951	DNMT3A_P904L	1	0.0218195	0.58838	bottom half	DNMT3A P904L	DNMT3A P904L	CH-positive	461	2	bottom	2.32558
	DNMT3A_P904L	0.0408163	4	score_DNMT3A_P904L	0.951	DNMT3A_P904L	1	0.0218195	0.58838	bottom half	DNMT3A P904L	DNMT3A P904L	CH-positive	462	2	bottom	4.08163
	DNMT3A_P904L	0.0531915	5	score_DNMT3A_P904L	1.304	DNMT3A_P904L	1	-0.115278	0.58838	bottom half	DNMT3A P904L	DNMT3A P904L	CH-positive	463	2	bottom	5.31915
	DNMT3A_P904Q	0.0238095	2	score_DNMT3A_P904Q	0.038	DNMT3A_P904Q	1	1.42022	0.555955	top half	DNMT3A P904Q	DNMT3A P904Q	CH-positive	1	1	top	2.38095
	DNMT3A_P904Q	0.0188679	2	score_DNMT3A_P904Q	0.038	DNMT3A_P904Q	1	1.42022	0.555955	top half	DNMT3A P904Q	DNMT3A P904Q	CH-positive	2	1	top	1.88679
	DNMT3A_P904Q	0.037037	3	score_DNMT3A_P904Q	0.038	DNMT3A_P904Q	1	1.42022	0.555955	top half	DNMT3A P904Q	DNMT3A P904Q	CH-positive	3	1	top	3.7037
	DNMT3A_P904Q	0.016129	2	score_DNMT3A_P904Q	0.038	DNMT3A_P904Q	1	1.42022	0.555955	top half	DNMT3A P904Q	DNMT3A P904Q	CH-positive	4	1	top	1.6129
	DNMT3A_P904Q	0.0208333	2	score_DNMT3A_P904Q	0.038	DNMT3A_P904Q	1	1.42022	0.555955	top half	DNMT3A P904Q	DNMT3A P904Q	CH-positive	5	1	top	2.08333
	DNMT3A_P904Q	0.025974	2	score_DNMT3A_P904Q	0.038	DNMT3A_P904Q	1	1.42022	0.555955	top half	DNMT3A P904Q	DNMT3A P904Q	CH-positive	6	1	top	2.5974
	DNMT3A_P904Q	0.0224719	2	score_DNMT3A_P904Q	0.038	DNMT3A_P904Q	1	1.42022	0.555955	top half	DNMT3A P904Q	DNMT3A P904Q	CH-positive	7	1	top	2.24719
	DNMT3A_P904Q	0.0181818	2	score_DNMT3A_P904Q	0.038	DNMT3A_P904Q	1	1.42022	0.555955	top half	DNMT3A P904Q	DNMT3A P904Q	CH-positive	8	1	top	1.81818
	DNMT3A_P904Q	0.057971	4	score_DNMT3A_P904Q	0.038	DNMT3A_P904Q	1	1.42022	0.555955	top half	DNMT3A P904Q	DNMT3A P904Q	CH-positive	9	1	top	5.7971
	DNMT3A_P904Q	0.0273973	2	score_DNMT3A_P904Q	0.038	DNMT3A_P904Q	1	1.42022	0.555955	top half	DNMT3A P904Q	DNMT3A P904Q	CH-positive	10	1	top	2.73973
	DNMT3A_P904Q	0.027027	2	score_DNMT3A_P904Q	0.038	DNMT3A_P904Q	1	1.42022	0.555955	top half	DNMT3A P904Q	DNMT3A P904Q	CH-positive	11	1	top	2.7027
	DNMT3A_P904Q	0.0263158	2	score_DNMT3A_P904Q	0.038	DNMT3A_P904Q	1	1.42022	0.555955	top half	DNMT3A P904Q	DNMT3A P904Q	CH-positive	12	1	top	2.63158
	DNMT3A_P904Q	0.046875	3	score_DNMT3A_P904Q	0.038	DNMT3A_P904Q	1	1.42022	0.555955	top half	DNMT3A P904Q	DNMT3A P904Q	CH-positive	13	1	top	4.6875
	DNMT3A_P904Q	0.0155039	2	score_DNMT3A_P904Q	0.038	DNMT3A_P904Q	1	1.42022	0.555955	top half	DNMT3A P904Q	DNMT3A P904Q	CH-positive	14	1	top	1.55039
	DNMT3A_P904Q	0.0337079	3	score_DNMT3A_P904Q	0.038	DNMT3A_P904Q	1	1.42022	0.555955	top half	DNMT3A P904Q	DNMT3A P904Q	CH-positive	15	1	top	3.37079
	DNMT3A_P904Q	0.0434783	3	score_DNMT3A_P904Q	0.097	DNMT3A_P904Q	1	1.01323	0.555955	top half	DNMT3A P904Q	DNMT3A P904Q	CH-positive	16	1	top	4.34783
	DNMT3A_P904Q	0.0322581	2	score_DNMT3A_P904Q	0.097	DNMT3A_P904Q	1	1.01323	0.555955	top half	DNMT3A P904Q	DNMT3A P904Q	CH-positive	17	1	top	3.22581
	DNMT3A_P904Q	0.0266667	2	score_DNMT3A_P904Q	0.097	DNMT3A_P904Q	1	1.01323	0.555955	top half	DNMT3A P904Q	DNMT3A P904Q	CH-positive	18	1	top	2.66667
	DNMT3A_P904Q	0.0266667	2	score_DNMT3A_P904Q	0.097	DNMT3A_P904Q	1	1.01323	0.555955	top half	DNMT3A P904Q	DNMT3A P904Q	CH-positive	19	1	top	2.66667
	DNMT3A_P904Q	0.0173913	2	score_DNMT3A_P904Q	0.097	DNMT3A_P904Q	1	1.01323	0.555955	top half	DNMT3A P904Q	DNMT3A P904Q	CH-positive	20	1	top	1.73913
	DNMT3A_P904Q	0.031746	2	score_DNMT3A_P904Q	0.097	DNMT3A_P904Q	1	1.01323	0.555955	top half	DNMT3A P904Q	DNMT3A P904Q	CH-positive	21	1	top	3.1746
	DNMT3A_P904Q	0.0285714	2	score_DNMT3A_P904Q	0.097	DNMT3A_P904Q	1	1.01323	0.555955	top half	DNMT3A P904Q	DNMT3A P904Q	CH-positive	22	1	top	2.85714
	DNMT3A_P904Q	0.0246914	2	score_DNMT3A_P904Q	0.097	DNMT3A_P904Q	1	1.01323	0.555955	top half	DNMT3A P904Q	DNMT3A P904Q	CH-positive	23	1	top	2.46914
	DNMT3A_P904Q	0.02	2	score_DNMT3A_P904Q	0.097	DNMT3A_P904Q	1	1.01323	0.555955	top half	DNMT3A P904Q	DNMT3A P904Q	CH-positive	24	1	top	2
	DNMT3A_P904Q	0.0175439	2	score_DNMT3A_P904Q	0.097	DNMT3A_P904Q	1	1.01323	0.555955	top half	DNMT3A P904Q	DNMT3A P904Q	CH-positive	25	1	top	1.75439
	DNMT3A_P904Q	0.0338983	2	score_DNMT3A_P904Q	0.097	DNMT3A_P904Q	1	1.01323	0.555955	top half	DNMT3A P904Q	DNMT3A P904Q	CH-positive	26	1	top	3.38983
	DNMT3A_P904Q	0.0181818	2	score_DNMT3A_P904Q	0.097	DNMT3A_P904Q	1	1.01323	0.555955	top half	DNMT3A P904Q	DNMT3A P904Q	CH-positive	27	1	top	1.81818
	DNMT3A_P904Q	0.025	2	score_DNMT3A_P904Q	0.097	DNMT3A_P904Q	1	1.01323	0.555955	top half	DNMT3A P904Q	DNMT3A P904Q	CH-positive	28	1	top	2.5
	DNMT3A_P904Q	0.025	2	score_DNMT3A_P904Q	0.097	DNMT3A_P904Q	1	1.01323	0.555955	top half	DNMT3A P904Q	DNMT3A P904Q	CH-positive	29	1	top	2.5
	DNMT3A_P904Q	0.0277778	2	score_DNMT3A_P904Q	0.097	DNMT3A_P904Q	1	1.01323	0.555955	top half	DNMT3A P904Q	DNMT3A P904Q	CH-positive	30	1	top	2.77778
	DNMT3A_P904Q	0.0206186	2	score_DNMT3A_P904Q	0.097	DNMT3A_P904Q	1	1.01323	0.555955	top half	DNMT3A P904Q	DNMT3A P904Q	CH-positive	31	1	top	2.06186
	DNMT3A_P904Q	0.0222222	2	score_DNMT3A_P904Q	0.121	DNMT3A_P904Q	1	0.917215	0.555955	top half	DNMT3A P904Q	DNMT3A P904Q	CH-positive	32	1	top	2.22222
	DNMT3A_P904Q	0.02	2	score_DNMT3A_P904Q	0.121	DNMT3A_P904Q	1	0.917215	0.555955	top half	DNMT3A P904Q	DNMT3A P904Q	CH-positive	33	1	top	2
	DNMT3A_P904Q	0.0526316	3	score_DNMT3A_P904Q	0.121	DNMT3A_P904Q	1	0.917215	0.555955	top half	DNMT3A P904Q	DNMT3A P904Q	CH-positive	34	1	top	5.26316
	DNMT3A_P904Q	0.0125786	2	score_DNMT3A_P904Q	0.121	DNMT3A_P904Q	1	0.917215	0.555955	top half	DNMT3A P904Q	DNMT3A P904Q	CH-positive	35	1	top	1.25786
	DNMT3A_P904Q	0.012987	2	score_DNMT3A_P904Q	0.127	DNMT3A_P904Q	1	0.896196	0.555955	top half	DNMT3A P904Q	DNMT3A P904Q	CH-positive	36	1	top	1.2987
	DNMT3A_P904Q	0.027027	2	score_DNMT3A_P904Q	0.127	DNMT3A_P904Q	1	0.896196	0.555955	top half	DNMT3A P904Q	DNMT3A P904Q	CH-positive	37	1	top	2.7027
	DNMT3A_P904Q	0.0294118	2	score_DNMT3A_P904Q	0.127	DNMT3A_P904Q	1	0.896196	0.555955	top half	DNMT3A P904Q	DNMT3A P904Q	CH-positive	38	1	top	2.94118
	DNMT3A_P904Q	0.0266667	2	score_DNMT3A_P904Q	0.127	DNMT3A_P904Q	1	0.896196	0.555955	top half	DNMT3A P904Q	DNMT3A P904Q	CH-positive	39	1	top	2.66667
	DNMT3A_P904Q	0.032967	3	score_DNMT3A_P904Q	0.127	DNMT3A_P904Q	1	0.896196	0.555955	top half	DNMT3A P904Q	DNMT3A P904Q	CH-positive	40	1	top	3.2967
	DNMT3A_P904Q	0.0206186	2	score_DNMT3A_P904Q	0.127	DNMT3A_P904Q	1	0.896196	0.555955	top half	DNMT3A P904Q	DNMT3A P904Q	CH-positive	41	1	top	2.06186
	DNMT3A_P904Q	0.030303	2	score_DNMT3A_P904Q	0.127	DNMT3A_P904Q	1	0.896196	0.555955	top half	DNMT3A P904Q	DNMT3A P904Q	CH-positive	42	1	top	3.0303
	DNMT3A_P904Q	0.021978	2	score_DNMT3A_P904Q	0.127	DNMT3A_P904Q	1	0.896196	0.555955	top half	DNMT3A P904Q	DNMT3A P904Q	CH-positive	43	1	top	2.1978
	DNMT3A_P904Q	0.0208333	2	score_DNMT3A_P904Q	0.127	DNMT3A_P904Q	1	0.896196	0.555955	top half	DNMT3A P904Q	DNMT3A P904Q	CH-positive	44	1	top	2.08333
	DNMT3A_P904Q	0.0253165	2	score_DNMT3A_P904Q	0.127	DNMT3A_P904Q	1	0.896196	0.555955	top half	DNMT3A P904Q	DNMT3A P904Q	CH-positive	45	1	top	2.53165
	DNMT3A_P904Q	0.0289855	2	score_DNMT3A_P904Q	0.127	DNMT3A_P904Q	1	0.896196	0.555955	top half	DNMT3A P904Q	DNMT3A P904Q	CH-positive	46	1	top	2.89855
	DNMT3A_P904Q	0.0210526	2	score_DNMT3A_P904Q	0.127	DNMT3A_P904Q	1	0.896196	0.555955	top half	DNMT3A P904Q	DNMT3A P904Q	CH-positive	47	1	top	2.10526
	DNMT3A_P904Q	0.0227273	2	score_DNMT3A_P904Q	0.127	DNMT3A_P904Q	1	0.896196	0.555955	top half	DNMT3A P904Q	DNMT3A P904Q	CH-positive	48	1	top	2.27273
	DNMT3A_P904Q	0.0140845	2	score_DNMT3A_P904Q	0.127	DNMT3A_P904Q	1	0.896196	0.555955	top half	DNMT3A P904Q	DNMT3A P904Q	CH-positive	49	1	top	1.40845
	DNMT3A_P904Q	0.0327869	2	score_DNMT3A_P904Q	0.127	DNMT3A_P904Q	1	0.896196	0.555955	top half	DNMT3A P904Q	DNMT3A P904Q	CH-positive	50	1	top	3.27869
	DNMT3A_P904Q	0.0196078	2	score_DNMT3A_P904Q	0.138	DNMT3A_P904Q	1	0.860121	0.555955	top half	DNMT3A P904Q	DNMT3A P904Q	CH-positive	51	1	top	1.96078
	DNMT3A_P904Q	0.02	2	score_DNMT3A_P904Q	0.138	DNMT3A_P904Q	1	0.860121	0.555955	top half	DNMT3A P904Q	DNMT3A P904Q	CH-positive	52	1	top	2
	DNMT3A_P904Q	0.0227273	2	score_DNMT3A_P904Q	0.138	DNMT3A_P904Q	1	0.860121	0.555955	top half	DNMT3A P904Q	DNMT3A P904Q	CH-positive	53	1	top	2.27273
	DNMT3A_P904Q	0.0338983	2	score_DNMT3A_P904Q	0.138	DNMT3A_P904Q	1	0.860121	0.555955	top half	DNMT3A P904Q	DNMT3A P904Q	CH-positive	54	1	top	3.38983
	DNMT3A_P904Q	0.0461539	3	score_DNMT3A_P904Q	0.138	DNMT3A_P904Q	1	0.860121	0.555955	top half	DNMT3A P904Q	DNMT3A P904Q	CH-positive	55	1	top	4.61538
	DNMT3A_P904Q	0.0103627	2	score_DNMT3A_P904Q	0.138	DNMT3A_P904Q	1	0.860121	0.555955	top half	DNMT3A P904Q	DNMT3A P904Q	CH-positive	56	1	top	1.03627
	DNMT3A_P904Q	0.0357143	2	score_DNMT3A_P904Q	0.138	DNMT3A_P904Q	1	0.860121	0.555955	top half	DNMT3A P904Q	DNMT3A P904Q	CH-positive	57	1	top	3.57143
	DNMT3A_P904Q	0.028169	2	score_DNMT3A_P904Q	0.142	DNMT3A_P904Q	1	0.847712	0.555955	top half	DNMT3A P904Q	DNMT3A P904Q	CH-positive	58	1	top	2.8169
	DNMT3A_P904Q	0.0224719	2	score_DNMT3A_P904Q	0.224	DNMT3A_P904Q	1	0.649752	0.555955	top half	DNMT3A P904Q	DNMT3A P904Q	CH-positive	59	1	top	2.24719
	DNMT3A_P904Q	0.0232558	2	score_DNMT3A_P904Q	0.224	DNMT3A_P904Q	1	0.649752	0.555955	top half	DNMT3A P904Q	DNMT3A P904Q	CH-positive	60	1	top	2.32558
	DNMT3A_P904Q	0.0215054	2	score_DNMT3A_P904Q	0.224	DNMT3A_P904Q	1	0.649752	0.555955	top half	DNMT3A P904Q	DNMT3A P904Q	CH-positive	61	1	top	2.15054
	DNMT3A_P904Q	0.030303	2	score_DNMT3A_P904Q	0.259	DNMT3A_P904Q	1	0.5867	0.555955	top half	DNMT3A P904Q	DNMT3A P904Q	CH-positive	62	1	top	3.0303
	DNMT3A_P904Q	0.0285714	2	score_DNMT3A_P904Q	0.259	DNMT3A_P904Q	1	0.5867	0.555955	top half	DNMT3A P904Q	DNMT3A P904Q	CH-positive	63	1	top	2.85714
	DNMT3A_P904Q	0.02	2	score_DNMT3A_P904Q	0.262	DNMT3A_P904Q	1	0.581699	0.555955	top half	DNMT3A P904Q	DNMT3A P904Q	CH-positive	64	1	top	2
	DNMT3A_P904Q	0.0208333	2	score_DNMT3A_P904Q	0.262	DNMT3A_P904Q	1	0.581699	0.555955	top half	DNMT3A P904Q	DNMT3A P904Q	CH-positive	65	1	top	2.08333
	DNMT3A_P904Q	0.0319149	3	score_DNMT3A_P904Q	0.262	DNMT3A_P904Q	1	0.581699	0.555955	top half	DNMT3A P904Q	DNMT3A P904Q	CH-positive	66	1	top	3.19149
	DNMT3A_P904Q	0.0246914	2	score_DNMT3A_P904Q	0.262	DNMT3A_P904Q	1	0.581699	0.555955	top half	DNMT3A P904Q	DNMT3A P904Q	CH-positive	67	1	top	2.46914
	DNMT3A_P904Q	0.0246914	2	score_DNMT3A_P904Q	0.262	DNMT3A_P904Q	1	0.581699	0.555955	top half	DNMT3A P904Q	DNMT3A P904Q	CH-positive	68	1	top	2.46914
	DNMT3A_P904Q	0.0246914	2	score_DNMT3A_P904Q	0.262	DNMT3A_P904Q	1	0.581699	0.555955	top half	DNMT3A P904Q	DNMT3A P904Q	CH-positive	69	1	top	2.46914
	DNMT3A_P904Q	0.0224719	2	score_DNMT3A_P904Q	0.262	DNMT3A_P904Q	1	0.581699	0.555955	top half	DNMT3A P904Q	DNMT3A P904Q	CH-positive	70	1	top	2.24719
	DNMT3A_P904Q	0.0493827	4	score_DNMT3A_P904Q	0.262	DNMT3A_P904Q	1	0.581699	0.555955	top half	DNMT3A P904Q	DNMT3A P904Q	CH-positive	71	1	top	4.93827
	DNMT3A_P904Q	0.0263158	2	score_DNMT3A_P904Q	0.262	DNMT3A_P904Q	1	0.581699	0.555955	top half	DNMT3A P904Q	DNMT3A P904Q	CH-positive	72	1	top	2.63158
	DNMT3A_P904Q	0.025974	2	score_DNMT3A_P904Q	0.278	DNMT3A_P904Q	1	0.555955	0.555955	top half	DNMT3A P904Q	DNMT3A P904Q	CH-positive	73	1	top	2.5974
	DNMT3A_P904Q	0.0521739	6	score_DNMT3A_P904Q	0.278	DNMT3A_P904Q	1	0.555955	0.555955	top half	DNMT3A P904Q	DNMT3A P904Q	CH-positive	74	2	bottom	5.21739
	DNMT3A_P904Q	0.205479	15	score_DNMT3A_P904Q	0.278	DNMT3A_P904Q	1	0.555955	0.555955	top half	DNMT3A P904Q	DNMT3A P904Q	CH-positive	75	2	bottom	20.5479
	DNMT3A_P904Q	0.0243902	2	score_DNMT3A_P904Q	0.278	DNMT3A_P904Q	1	0.555955	0.555955	top half	DNMT3A P904Q	DNMT3A P904Q	CH-positive	76	2	bottom	2.43902
	DNMT3A_P904Q	0.0253165	2	score_DNMT3A_P904Q	0.281	DNMT3A_P904Q	1	0.551294	0.555955	bottom half	DNMT3A P904Q	DNMT3A P904Q	CH-positive	77	2	bottom	2.53165
	DNMT3A_P904Q	0.0769231	6	score_DNMT3A_P904Q	0.281	DNMT3A_P904Q	1	0.551294	0.555955	bottom half	DNMT3A P904Q	DNMT3A P904Q	CH-positive	78	2	bottom	7.69231
	DNMT3A_P904Q	0.08	8	score_DNMT3A_P904Q	0.281	DNMT3A_P904Q	1	0.551294	0.555955	bottom half	DNMT3A P904Q	DNMT3A P904Q	CH-positive	79	2	bottom	8
	DNMT3A_P904Q	0.0422535	3	score_DNMT3A_P904Q	0.334	DNMT3A_P904Q	1	0.476254	0.555955	bottom half	DNMT3A P904Q	DNMT3A P904Q	CH-positive	80	2	bottom	4.22535
	DNMT3A_P904Q	0.0227273	2	score_DNMT3A_P904Q	0.334	DNMT3A_P904Q	1	0.476254	0.555955	bottom half	DNMT3A P904Q	DNMT3A P904Q	CH-positive	81	2	bottom	2.27273
	DNMT3A_P904Q	0.0350877	2	score_DNMT3A_P904Q	0.334	DNMT3A_P904Q	1	0.476254	0.555955	bottom half	DNMT3A P904Q	DNMT3A P904Q	CH-positive	82	2	bottom	3.50877
	DNMT3A_P904Q	0.0204082	2	score_DNMT3A_P904Q	0.334	DNMT3A_P904Q	1	0.476254	0.555955	bottom half	DNMT3A P904Q	DNMT3A P904Q	CH-positive	83	2	bottom	2.04082
	DNMT3A_P904Q	0.0190476	2	score_DNMT3A_P904Q	0.334	DNMT3A_P904Q	1	0.476254	0.555955	bottom half	DNMT3A P904Q	DNMT3A P904Q	CH-positive	84	2	bottom	1.90476
	DNMT3A_P904Q	0.0235294	2	score_DNMT3A_P904Q	0.355	DNMT3A_P904Q	1	0.449772	0.555955	bottom half	DNMT3A P904Q	DNMT3A P904Q	CH-positive	85	2	bottom	2.35294
	DNMT3A_P904Q	0.0194175	2	score_DNMT3A_P904Q	0.392	DNMT3A_P904Q	1	0.406714	0.555955	bottom half	DNMT3A P904Q	DNMT3A P904Q	CH-positive	86	2	bottom	1.94175
	DNMT3A_P904Q	0.0224719	2	score_DNMT3A_P904Q	0.392	DNMT3A_P904Q	1	0.406714	0.555955	bottom half	DNMT3A P904Q	DNMT3A P904Q	CH-positive	87	2	bottom	2.24719
	DNMT3A_P904Q	0.113924	9	score_DNMT3A_P904Q	0.392	DNMT3A_P904Q	1	0.406714	0.555955	bottom half	DNMT3A P904Q	DNMT3A P904Q	CH-positive	88	2	bottom	11.3924
	DNMT3A_P904Q	0.0294118	2	score_DNMT3A_P904Q	0.392	DNMT3A_P904Q	1	0.406714	0.555955	bottom half	DNMT3A P904Q	DNMT3A P904Q	CH-positive	89	2	bottom	2.94118
	DNMT3A_P904Q	0.0645161	6	score_DNMT3A_P904Q	0.392	DNMT3A_P904Q	1	0.406714	0.555955	bottom half	DNMT3A P904Q	DNMT3A P904Q	CH-positive	90	2	bottom	6.45161
	DNMT3A_P904Q	0.0547945	4	score_DNMT3A_P904Q	0.392	DNMT3A_P904Q	1	0.406714	0.555955	bottom half	DNMT3A P904Q	DNMT3A P904Q	CH-positive	91	2	bottom	5.47945
	DNMT3A_P904Q	0.0206186	2	score_DNMT3A_P904Q	0.392	DNMT3A_P904Q	1	0.406714	0.555955	bottom half	DNMT3A P904Q	DNMT3A P904Q	CH-positive	92	2	bottom	2.06186
	DNMT3A_P904Q	0.030303	2	score_DNMT3A_P904Q	0.397	DNMT3A_P904Q	1	0.401209	0.555955	bottom half	DNMT3A P904Q	DNMT3A P904Q	CH-positive	93	2	bottom	3.0303
	DNMT3A_P904Q	0.0277778	2	score_DNMT3A_P904Q	0.397	DNMT3A_P904Q	1	0.401209	0.555955	bottom half	DNMT3A P904Q	DNMT3A P904Q	CH-positive	94	2	bottom	2.77778
	DNMT3A_P904Q	0.0206186	2	score_DNMT3A_P904Q	0.397	DNMT3A_P904Q	1	0.401209	0.555955	bottom half	DNMT3A P904Q	DNMT3A P904Q	CH-positive	95	2	bottom	2.06186
	DNMT3A_P904Q	0.0506329	4	score_DNMT3A_P904Q	0.397	DNMT3A_P904Q	1	0.401209	0.555955	bottom half	DNMT3A P904Q	DNMT3A P904Q	CH-positive	96	2	bottom	5.06329
	DNMT3A_P904Q	0.0588235	3	score_DNMT3A_P904Q	0.397	DNMT3A_P904Q	1	0.401209	0.555955	bottom half	DNMT3A P904Q	DNMT3A P904Q	CH-positive	97	2	bottom	5.88235
	DNMT3A_P904Q	0.0141844	2	score_DNMT3A_P904Q	0.397	DNMT3A_P904Q	1	0.401209	0.555955	bottom half	DNMT3A P904Q	DNMT3A P904Q	CH-positive	98	2	bottom	1.41844
	DNMT3A_P904Q	0.037037	3	score_DNMT3A_P904Q	0.397	DNMT3A_P904Q	1	0.401209	0.555955	bottom half	DNMT3A P904Q	DNMT3A P904Q	CH-positive	99	2	bottom	3.7037
	DNMT3A_P904Q	0.0229885	2	score_DNMT3A_P904Q	0.447	DNMT3A_P904Q	1	0.349692	0.555955	bottom half	DNMT3A P904Q	DNMT3A P904Q	CH-positive	100	2	bottom	2.29885
	DNMT3A_P904Q	0.0285714	2	score_DNMT3A_P904Q	0.447	DNMT3A_P904Q	1	0.349692	0.555955	bottom half	DNMT3A P904Q	DNMT3A P904Q	CH-positive	101	2	bottom	2.85714
	DNMT3A_P904Q	0.0217391	2	score_DNMT3A_P904Q	0.48	DNMT3A_P904Q	1	0.318759	0.555955	bottom half	DNMT3A P904Q	DNMT3A P904Q	CH-positive	102	2	bottom	2.17391
	DNMT3A_P904Q	0.019802	2	score_DNMT3A_P904Q	0.48	DNMT3A_P904Q	1	0.318759	0.555955	bottom half	DNMT3A P904Q	DNMT3A P904Q	CH-positive	103	2	bottom	1.9802
	DNMT3A_P904Q	0.0298507	2	score_DNMT3A_P904Q	0.48	DNMT3A_P904Q	1	0.318759	0.555955	bottom half	DNMT3A P904Q	DNMT3A P904Q	CH-positive	104	2	bottom	2.98507
	DNMT3A_P904Q	0.0227273	2	score_DNMT3A_P904Q	0.48	DNMT3A_P904Q	1	0.318759	0.555955	bottom half	DNMT3A P904Q	DNMT3A P904Q	CH-positive	105	2	bottom	2.27273
	DNMT3A_P904Q	0.0232558	2	score_DNMT3A_P904Q	0.48	DNMT3A_P904Q	1	0.318759	0.555955	bottom half	DNMT3A P904Q	DNMT3A P904Q	CH-positive	106	2	bottom	2.32558
	DNMT3A_P904Q	0.0263158	2	score_DNMT3A_P904Q	0.48	DNMT3A_P904Q	1	0.318759	0.555955	bottom half	DNMT3A P904Q	DNMT3A P904Q	CH-positive	107	2	bottom	2.63158
	DNMT3A_P904Q	0.0405405	3	score_DNMT3A_P904Q	0.48	DNMT3A_P904Q	1	0.318759	0.555955	bottom half	DNMT3A P904Q	DNMT3A P904Q	CH-positive	108	2	bottom	4.05405
	DNMT3A_P904Q	0.0491803	3	score_DNMT3A_P904Q	0.48	DNMT3A_P904Q	1	0.318759	0.555955	bottom half	DNMT3A P904Q	DNMT3A P904Q	CH-positive	109	2	bottom	4.91803
	DNMT3A_P904Q	0.0138889	2	score_DNMT3A_P904Q	0.48	DNMT3A_P904Q	1	0.318759	0.555955	bottom half	DNMT3A P904Q	DNMT3A P904Q	CH-positive	110	2	bottom	1.38889
	DNMT3A_P904Q	0.0224719	2	score_DNMT3A_P904Q	0.48	DNMT3A_P904Q	1	0.318759	0.555955	bottom half	DNMT3A P904Q	DNMT3A P904Q	CH-positive	111	2	bottom	2.24719
	DNMT3A_P904Q	0.0192308	2	score_DNMT3A_P904Q	0.48	DNMT3A_P904Q	1	0.318759	0.555955	bottom half	DNMT3A P904Q	DNMT3A P904Q	CH-positive	112	2	bottom	1.92308
	DNMT3A_P904Q	0.0444444	4	score_DNMT3A_P904Q	0.48	DNMT3A_P904Q	1	0.318759	0.555955	bottom half	DNMT3A P904Q	DNMT3A P904Q	CH-positive	113	2	bottom	4.44444
	DNMT3A_P904Q	0.0224719	2	score_DNMT3A_P904Q	0.48	DNMT3A_P904Q	1	0.318759	0.555955	bottom half	DNMT3A P904Q	DNMT3A P904Q	CH-positive	114	2	bottom	2.24719
	DNMT3A_P904Q	0.025	2	score_DNMT3A_P904Q	0.48	DNMT3A_P904Q	1	0.318759	0.555955	bottom half	DNMT3A P904Q	DNMT3A P904Q	CH-positive	115	2	bottom	2.5
	DNMT3A_P904Q	0.0186916	2	score_DNMT3A_P904Q	0.48	DNMT3A_P904Q	1	0.318759	0.555955	bottom half	DNMT3A P904Q	DNMT3A P904Q	CH-positive	116	2	bottom	1.86916
	DNMT3A_P904Q	0.0273973	2	score_DNMT3A_P904Q	0.508	DNMT3A_P904Q	1	0.294136	0.555955	bottom half	DNMT3A P904Q	DNMT3A P904Q	CH-positive	117	2	bottom	2.73973
	DNMT3A_P904Q	0.0166667	2	score_DNMT3A_P904Q	0.508	DNMT3A_P904Q	1	0.294136	0.555955	bottom half	DNMT3A P904Q	DNMT3A P904Q	CH-positive	118	2	bottom	1.66667
	DNMT3A_P904Q	0.0243902	2	score_DNMT3A_P904Q	0.508	DNMT3A_P904Q	1	0.294136	0.555955	bottom half	DNMT3A P904Q	DNMT3A P904Q	CH-positive	119	2	bottom	2.43902
	DNMT3A_P904Q	0.0232558	2	score_DNMT3A_P904Q	0.508	DNMT3A_P904Q	1	0.294136	0.555955	bottom half	DNMT3A P904Q	DNMT3A P904Q	CH-positive	120	2	bottom	2.32558
	DNMT3A_P904Q	0.0138889	2	score_DNMT3A_P904Q	0.508	DNMT3A_P904Q	1	0.294136	0.555955	bottom half	DNMT3A P904Q	DNMT3A P904Q	CH-positive	121	2	bottom	1.38889
	DNMT3A_P904Q	0.0298507	2	score_DNMT3A_P904Q	0.508	DNMT3A_P904Q	1	0.294136	0.555955	bottom half	DNMT3A P904Q	DNMT3A P904Q	CH-positive	122	2	bottom	2.98507
	DNMT3A_P904Q	0.0173913	2	score_DNMT3A_P904Q	0.508	DNMT3A_P904Q	1	0.294136	0.555955	bottom half	DNMT3A P904Q	DNMT3A P904Q	CH-positive	123	2	bottom	1.73913
	DNMT3A_P904Q	0.0253165	2	score_DNMT3A_P904Q	0.508	DNMT3A_P904Q	1	0.294136	0.555955	bottom half	DNMT3A P904Q	DNMT3A P904Q	CH-positive	124	2	bottom	2.53165
	DNMT3A_P904Q	0.0240964	4	score_DNMT3A_P904Q	0.508	DNMT3A_P904Q	1	0.294136	0.555955	bottom half	DNMT3A P904Q	DNMT3A P904Q	CH-positive	125	2	bottom	2.40964
	DNMT3A_P904Q	0.021978	2	score_DNMT3A_P904Q	0.508	DNMT3A_P904Q	1	0.294136	0.555955	bottom half	DNMT3A P904Q	DNMT3A P904Q	CH-positive	126	2	bottom	2.1978
	DNMT3A_P904Q	0.0224719	2	score_DNMT3A_P904Q	0.508	DNMT3A_P904Q	1	0.294136	0.555955	bottom half	DNMT3A P904Q	DNMT3A P904Q	CH-positive	127	2	bottom	2.24719
	DNMT3A_P904Q	0.0333333	2	score_DNMT3A_P904Q	0.508	DNMT3A_P904Q	1	0.294136	0.555955	bottom half	DNMT3A P904Q	DNMT3A P904Q	CH-positive	128	2	bottom	3.33333
	DNMT3A_P904Q	0.0206186	2	score_DNMT3A_P904Q	0.541	DNMT3A_P904Q	1	0.266803	0.555955	bottom half	DNMT3A P904Q	DNMT3A P904Q	CH-positive	129	2	bottom	2.06186
	DNMT3A_P904Q	0.0238095	2	score_DNMT3A_P904Q	0.541	DNMT3A_P904Q	1	0.266803	0.555955	bottom half	DNMT3A P904Q	DNMT3A P904Q	CH-positive	130	2	bottom	2.38095
	DNMT3A_P904Q	0.02	2	score_DNMT3A_P904Q	0.652	DNMT3A_P904Q	1	0.185752	0.555955	bottom half	DNMT3A P904Q	DNMT3A P904Q	CH-positive	131	2	bottom	2
	DNMT3A_P904Q	0.0169491	2	score_DNMT3A_P904Q	0.652	DNMT3A_P904Q	1	0.185752	0.555955	bottom half	DNMT3A P904Q	DNMT3A P904Q	CH-positive	132	2	bottom	1.69492
	DNMT3A_P904Q	0.0238095	2	score_DNMT3A_P904Q	0.652	DNMT3A_P904Q	1	0.185752	0.555955	bottom half	DNMT3A P904Q	DNMT3A P904Q	CH-positive	133	2	bottom	2.38095
	DNMT3A_P904Q	0.025974	2	score_DNMT3A_P904Q	0.655	DNMT3A_P904Q	1	0.183759	0.555955	bottom half	DNMT3A P904Q	DNMT3A P904Q	CH-positive	134	2	bottom	2.5974
	DNMT3A_P904Q	0.0490196	5	score_DNMT3A_P904Q	0.655	DNMT3A_P904Q	1	0.183759	0.555955	bottom half	DNMT3A P904Q	DNMT3A P904Q	CH-positive	135	2	bottom	4.90196
	DNMT3A_P904Q	0.0166667	2	score_DNMT3A_P904Q	0.655	DNMT3A_P904Q	1	0.183759	0.555955	bottom half	DNMT3A P904Q	DNMT3A P904Q	CH-positive	136	2	bottom	1.66667
	DNMT3A_P904Q	0.0357143	2	score_DNMT3A_P904Q	0.655	DNMT3A_P904Q	1	0.183759	0.555955	bottom half	DNMT3A P904Q	DNMT3A P904Q	CH-positive	137	2	bottom	3.57143
	DNMT3A_P904Q	0.021978	2	score_DNMT3A_P904Q	0.655	DNMT3A_P904Q	1	0.183759	0.555955	bottom half	DNMT3A P904Q	DNMT3A P904Q	CH-positive	138	2	bottom	2.1978
	DNMT3A_P904Q	0.0208333	2	score_DNMT3A_P904Q	0.768	DNMT3A_P904Q	1	0.114639	0.555955	bottom half	DNMT3A P904Q	DNMT3A P904Q	CH-positive	139	2	bottom	2.08333
	DNMT3A_P904Q	0.0229885	2	score_DNMT3A_P904Q	0.804	DNMT3A_P904Q	1	0.0947439	0.555955	bottom half	DNMT3A P904Q	DNMT3A P904Q	CH-positive	140	2	bottom	2.29885
	DNMT3A_P904Q	0.0125	2	score_DNMT3A_P904Q	0.804	DNMT3A_P904Q	1	0.0947439	0.555955	bottom half	DNMT3A P904Q	DNMT3A P904Q	CH-positive	141	2	bottom	1.25
	DNMT3A_P904Q	0.0246914	2	score_DNMT3A_P904Q	0.807	DNMT3A_P904Q	1	0.0931265	0.555955	bottom half	DNMT3A P904Q	DNMT3A P904Q	CH-positive	142	2	bottom	2.46914
	DNMT3A_P904Q	0.0491803	3	score_DNMT3A_P904Q	0.807	DNMT3A_P904Q	1	0.0931265	0.555955	bottom half	DNMT3A P904Q	DNMT3A P904Q	CH-positive	143	2	bottom	4.91803
	DNMT3A_P904Q	0.015748	2	score_DNMT3A_P904Q	0.807	DNMT3A_P904Q	1	0.0931265	0.555955	bottom half	DNMT3A P904Q	DNMT3A P904Q	CH-positive	144	2	bottom	1.5748
	DNMT3A_P904Q	0.0273973	2	score_DNMT3A_P904Q	0.807	DNMT3A_P904Q	1	0.0931265	0.555955	bottom half	DNMT3A P904Q	DNMT3A P904Q	CH-positive	145	2	bottom	2.73973
	DNMT3A_P904R	0.0258621	3	score_DNMT3A_P904R	0.065	DNMT3A_P904R	1	1.18709	0.542118	top half	DNMT3A P904R	DNMT3A P904R	CH-positive	1	1	top	2.58621
	DNMT3A_P904R	0.027027	2	score_DNMT3A_P904R	0.065	DNMT3A_P904R	1	1.18709	0.542118	top half	DNMT3A P904R	DNMT3A P904R	CH-positive	2	1	top	2.7027
	DNMT3A_P904R	0.0183486	2	score_DNMT3A_P904R	0.065	DNMT3A_P904R	1	1.18709	0.542118	top half	DNMT3A P904R	DNMT3A P904R	CH-positive	3	1	top	1.83486
	DNMT3A_P904R	0.0340909	3	score_DNMT3A_P904R	0.065	DNMT3A_P904R	1	1.18709	0.542118	top half	DNMT3A P904R	DNMT3A P904R	CH-positive	4	1	top	3.40909
	DNMT3A_P904R	0.017094	2	score_DNMT3A_P904R	0.065	DNMT3A_P904R	1	1.18709	0.542118	top half	DNMT3A P904R	DNMT3A P904R	CH-positive	5	1	top	1.7094
	DNMT3A_P904R	0.0555556	3	score_DNMT3A_P904R	0.155	DNMT3A_P904R	1	0.809668	0.542118	top half	DNMT3A P904R	DNMT3A P904R	CH-positive	6	1	top	5.55556
	DNMT3A_P904R	0.0555556	7	score_DNMT3A_P904R	0.155	DNMT3A_P904R	1	0.809668	0.542118	top half	DNMT3A P904R	DNMT3A P904R	CH-positive	7	1	top	5.55556
	DNMT3A_P904R	0.0266667	2	score_DNMT3A_P904R	0.213	DNMT3A_P904R	1	0.67162	0.542118	top half	DNMT3A P904R	DNMT3A P904R	CH-positive	8	1	top	2.66667
	DNMT3A_P904R	0.0307692	2	score_DNMT3A_P904R	0.213	DNMT3A_P904R	1	0.67162	0.542118	top half	DNMT3A P904R	DNMT3A P904R	CH-positive	9	1	top	3.07692
	DNMT3A_P904R	0.0196078	2	score_DNMT3A_P904R	0.287	DNMT3A_P904R	1	0.542118	0.542118	top half	DNMT3A P904R	DNMT3A P904R	CH-positive	10	2	bottom	1.96078
	DNMT3A_P904R	0.030303	3	score_DNMT3A_P904R	0.287	DNMT3A_P904R	1	0.542118	0.542118	top half	DNMT3A P904R	DNMT3A P904R	CH-positive	11	2	bottom	3.0303
	DNMT3A_P904R	0.0240964	2	score_DNMT3A_P904R	0.361	DNMT3A_P904R	1	0.442493	0.542118	bottom half	DNMT3A P904R	DNMT3A P904R	CH-positive	12	2	bottom	2.40964
	DNMT3A_P904R	0.0243902	2	score_DNMT3A_P904R	0.361	DNMT3A_P904R	1	0.442493	0.542118	bottom half	DNMT3A P904R	DNMT3A P904R	CH-positive	13	2	bottom	2.43902
	DNMT3A_P904R	0.0727273	4	score_DNMT3A_P904R	0.361	DNMT3A_P904R	1	0.442493	0.542118	bottom half	DNMT3A P904R	DNMT3A P904R	CH-positive	14	2	bottom	7.27273
	DNMT3A_P904R	0.0465116	4	score_DNMT3A_P904R	0.414	DNMT3A_P904R	1	0.383	0.542118	bottom half	DNMT3A P904R	DNMT3A P904R	CH-positive	15	2	bottom	4.65116
	DNMT3A_P904R	0.0352941	3	score_DNMT3A_P904R	0.414	DNMT3A_P904R	1	0.383	0.542118	bottom half	DNMT3A P904R	DNMT3A P904R	CH-positive	16	2	bottom	3.52941
	DNMT3A_P904R	0.153846	16	score_DNMT3A_P904R	0.483	DNMT3A_P904R	1	0.316053	0.542118	bottom half	DNMT3A P904R	DNMT3A P904R	CH-positive	17	2	bottom	15.3846
	DNMT3A_R320*	0.0149254	2	score_DNMT3A_R320*	12.198	DNMT3A_R320*	1	-1.08629	-1.35301	top half	DNMT3A R320*	DNMT3A R320*	CH-positive	1	1	top	1.49254
	DNMT3A_R320*	0.0204082	2	score_DNMT3A_R320*	12.198	DNMT3A_R320*	1	-1.08629	-1.35301	top half	DNMT3A R320*	DNMT3A R320*	CH-positive	2	1	top	2.04082
	DNMT3A_R320*	0.0152672	2	score_DNMT3A_R320*	12.198	DNMT3A_R320*	1	-1.08629	-1.35301	top half	DNMT3A R320*	DNMT3A R320*	CH-positive	3	1	top	1.52672
	DNMT3A_R320*	0.0769231	7	score_DNMT3A_R320*	12.198	DNMT3A_R320*	1	-1.08629	-1.35301	top half	DNMT3A R320*	DNMT3A R320*	CH-positive	4	1	top	7.69231
	DNMT3A_R320*	0.0786517	7	score_DNMT3A_R320*	13.327	DNMT3A_R320*	1	-1.12473	-1.35301	top half	DNMT3A R320*	DNMT3A R320*	CH-positive	5	1	top	7.86517
	DNMT3A_R320*	0.0172414	2	score_DNMT3A_R320*	13.327	DNMT3A_R320*	1	-1.12473	-1.35301	top half	DNMT3A R320*	DNMT3A R320*	CH-positive	6	1	top	1.72414
	DNMT3A_R320*	0.0172414	2	score_DNMT3A_R320*	13.327	DNMT3A_R320*	1	-1.12473	-1.35301	top half	DNMT3A R320*	DNMT3A R320*	CH-positive	7	1	top	1.72414
	DNMT3A_R320*	0.0130719	2	score_DNMT3A_R320*	13.327	DNMT3A_R320*	1	-1.12473	-1.35301	top half	DNMT3A R320*	DNMT3A R320*	CH-positive	8	1	top	1.30719
	DNMT3A_R320*	0.0344828	4	score_DNMT3A_R320*	13.327	DNMT3A_R320*	1	-1.12473	-1.35301	top half	DNMT3A R320*	DNMT3A R320*	CH-positive	9	1	top	3.44828
	DNMT3A_R320*	0.019802	2	score_DNMT3A_R320*	13.327	DNMT3A_R320*	1	-1.12473	-1.35301	top half	DNMT3A R320*	DNMT3A R320*	CH-positive	10	1	top	1.9802
	DNMT3A_R320*	0.0505051	5	score_DNMT3A_R320*	13.327	DNMT3A_R320*	1	-1.12473	-1.35301	top half	DNMT3A R320*	DNMT3A R320*	CH-positive	11	1	top	5.05051
	DNMT3A_R320*	0.0347826	4	score_DNMT3A_R320*	13.327	DNMT3A_R320*	1	-1.12473	-1.35301	top half	DNMT3A R320*	DNMT3A R320*	CH-positive	12	1	top	3.47826
	DNMT3A_R320*	0.0188679	2	score_DNMT3A_R320*	13.327	DNMT3A_R320*	1	-1.12473	-1.35301	top half	DNMT3A R320*	DNMT3A R320*	CH-positive	13	1	top	1.88679
	DNMT3A_R320*	0.0263158	2	score_DNMT3A_R320*	13.327	DNMT3A_R320*	1	-1.12473	-1.35301	top half	DNMT3A R320*	DNMT3A R320*	CH-positive	14	1	top	2.63158
	DNMT3A_R320*	0.0118343	2	score_DNMT3A_R320*	13.327	DNMT3A_R320*	1	-1.12473	-1.35301	top half	DNMT3A R320*	DNMT3A R320*	CH-positive	15	1	top	1.18343
	DNMT3A_R320*	0.0342857	6	score_DNMT3A_R320*	13.327	DNMT3A_R320*	1	-1.12473	-1.35301	top half	DNMT3A R320*	DNMT3A R320*	CH-positive	16	1	top	3.42857
	DNMT3A_R320*	0.0215054	2	score_DNMT3A_R320*	13.327	DNMT3A_R320*	1	-1.12473	-1.35301	top half	DNMT3A R320*	DNMT3A R320*	CH-positive	17	1	top	2.15054
	DNMT3A_R320*	0.0495049	5	score_DNMT3A_R320*	13.327	DNMT3A_R320*	1	-1.12473	-1.35301	top half	DNMT3A R320*	DNMT3A R320*	CH-positive	18	1	top	4.9505
	DNMT3A_R320*	0.0512821	6	score_DNMT3A_R320*	13.327	DNMT3A_R320*	1	-1.12473	-1.35301	top half	DNMT3A R320*	DNMT3A R320*	CH-positive	19	1	top	5.12821
	DNMT3A_R320*	0.0545455	6	score_DNMT3A_R320*	13.553	DNMT3A_R320*	1	-1.13204	-1.35301	top half	DNMT3A R320*	DNMT3A R320*	CH-positive	20	1	top	5.45455
	DNMT3A_R320*	0.0246914	2	score_DNMT3A_R320*	14.246	DNMT3A_R320*	1	-1.15369	-1.35301	top half	DNMT3A R320*	DNMT3A R320*	CH-positive	21	1	top	2.46914
	DNMT3A_R320*	0.029703	3	score_DNMT3A_R320*	14.246	DNMT3A_R320*	1	-1.15369	-1.35301	top half	DNMT3A R320*	DNMT3A R320*	CH-positive	22	1	top	2.9703
	DNMT3A_R320*	0.0366973	4	score_DNMT3A_R320*	14.246	DNMT3A_R320*	1	-1.15369	-1.35301	top half	DNMT3A R320*	DNMT3A R320*	CH-positive	23	1	top	3.66972
	DNMT3A_R320*	0.03125	3	score_DNMT3A_R320*	17.299	DNMT3A_R320*	1	-1.23802	-1.35301	top half	DNMT3A R320*	DNMT3A R320*	CH-positive	24	1	top	3.125
	DNMT3A_R320*	0.0204082	2	score_DNMT3A_R320*	17.299	DNMT3A_R320*	1	-1.23802	-1.35301	top half	DNMT3A R320*	DNMT3A R320*	CH-positive	25	1	top	2.04082
	DNMT3A_R320*	0.031746	4	score_DNMT3A_R320*	17.299	DNMT3A_R320*	1	-1.23802	-1.35301	top half	DNMT3A R320*	DNMT3A R320*	CH-positive	26	1	top	3.1746
	DNMT3A_R320*	0.019802	2	score_DNMT3A_R320*	17.299	DNMT3A_R320*	1	-1.23802	-1.35301	top half	DNMT3A R320*	DNMT3A R320*	CH-positive	27	1	top	1.9802
	DNMT3A_R320*	0.0227273	2	score_DNMT3A_R320*	17.299	DNMT3A_R320*	1	-1.23802	-1.35301	top half	DNMT3A R320*	DNMT3A R320*	CH-positive	28	1	top	2.27273
	DNMT3A_R320*	0.0212766	2	score_DNMT3A_R320*	17.299	DNMT3A_R320*	1	-1.23802	-1.35301	top half	DNMT3A R320*	DNMT3A R320*	CH-positive	29	1	top	2.12766
	DNMT3A_R320*	0.0162602	2	score_DNMT3A_R320*	17.299	DNMT3A_R320*	1	-1.23802	-1.35301	top half	DNMT3A R320*	DNMT3A R320*	CH-positive	30	1	top	1.62602
	DNMT3A_R320*	0.0366973	4	score_DNMT3A_R320*	17.299	DNMT3A_R320*	1	-1.23802	-1.35301	top half	DNMT3A R320*	DNMT3A R320*	CH-positive	31	1	top	3.66972
	DNMT3A_R320*	0.04	3	score_DNMT3A_R320*	17.299	DNMT3A_R320*	1	-1.23802	-1.35301	top half	DNMT3A R320*	DNMT3A R320*	CH-positive	32	1	top	4
	DNMT3A_R320*	0.0357143	4	score_DNMT3A_R320*	17.299	DNMT3A_R320*	1	-1.23802	-1.35301	top half	DNMT3A R320*	DNMT3A R320*	CH-positive	33	1	top	3.57143
	DNMT3A_R320*	0.0227273	2	score_DNMT3A_R320*	17.299	DNMT3A_R320*	1	-1.23802	-1.35301	top half	DNMT3A R320*	DNMT3A R320*	CH-positive	34	1	top	2.27273
	DNMT3A_R320*	0.0212766	2	score_DNMT3A_R320*	17.299	DNMT3A_R320*	1	-1.23802	-1.35301	top half	DNMT3A R320*	DNMT3A R320*	CH-positive	35	1	top	2.12766
	DNMT3A_R320*	0.105263	12	score_DNMT3A_R320*	19.226	DNMT3A_R320*	1	-1.28389	-1.35301	top half	DNMT3A R320*	DNMT3A R320*	CH-positive	36	1	top	10.5263
	DNMT3A_R320*	0.00947867	2	score_DNMT3A_R320*	19.226	DNMT3A_R320*	1	-1.28389	-1.35301	top half	DNMT3A R320*	DNMT3A R320*	CH-positive	37	1	top	0.947867
	DNMT3A_R320*	0.0224719	2	score_DNMT3A_R320*	19.226	DNMT3A_R320*	1	-1.28389	-1.35301	top half	DNMT3A R320*	DNMT3A R320*	CH-positive	38	1	top	2.24719
	DNMT3A_R320*	0.0224719	2	score_DNMT3A_R320*	19.226	DNMT3A_R320*	1	-1.28389	-1.35301	top half	DNMT3A R320*	DNMT3A R320*	CH-positive	39	1	top	2.24719
	DNMT3A_R320*	0.0224719	2	score_DNMT3A_R320*	19.226	DNMT3A_R320*	1	-1.28389	-1.35301	top half	DNMT3A R320*	DNMT3A R320*	CH-positive	40	1	top	2.24719
	DNMT3A_R320*	0.0526316	7	score_DNMT3A_R320*	19.226	DNMT3A_R320*	1	-1.28389	-1.35301	top half	DNMT3A R320*	DNMT3A R320*	CH-positive	41	1	top	5.26316
	DNMT3A_R320*	0.0143541	3	score_DNMT3A_R320*	19.226	DNMT3A_R320*	1	-1.28389	-1.35301	top half	DNMT3A R320*	DNMT3A R320*	CH-positive	42	1	top	1.43541
	DNMT3A_R320*	0.037037	4	score_DNMT3A_R320*	19.226	DNMT3A_R320*	1	-1.28389	-1.35301	top half	DNMT3A R320*	DNMT3A R320*	CH-positive	43	1	top	3.7037
	DNMT3A_R320*	0.0169491	2	score_DNMT3A_R320*	19.226	DNMT3A_R320*	1	-1.28389	-1.35301	top half	DNMT3A R320*	DNMT3A R320*	CH-positive	44	1	top	1.69492
	DNMT3A_R320*	0.0246914	2	score_DNMT3A_R320*	19.226	DNMT3A_R320*	1	-1.28389	-1.35301	top half	DNMT3A R320*	DNMT3A R320*	CH-positive	45	1	top	2.46914
	DNMT3A_R320*	0.0288462	3	score_DNMT3A_R320*	19.226	DNMT3A_R320*	1	-1.28389	-1.35301	top half	DNMT3A R320*	DNMT3A R320*	CH-positive	46	1	top	2.88462
	DNMT3A_R320*	0.0227273	2	score_DNMT3A_R320*	19.226	DNMT3A_R320*	1	-1.28389	-1.35301	top half	DNMT3A R320*	DNMT3A R320*	CH-positive	47	1	top	2.27273
	DNMT3A_R320*	0.0145985	2	score_DNMT3A_R320*	19.226	DNMT3A_R320*	1	-1.28389	-1.35301	top half	DNMT3A R320*	DNMT3A R320*	CH-positive	48	1	top	1.45985
	DNMT3A_R320*	0.152778	11	score_DNMT3A_R320*	19.226	DNMT3A_R320*	1	-1.28389	-1.35301	top half	DNMT3A R320*	DNMT3A R320*	CH-positive	49	1	top	15.2778
	DNMT3A_R320*	0.0826446	10	score_DNMT3A_R320*	19.226	DNMT3A_R320*	1	-1.28389	-1.35301	top half	DNMT3A R320*	DNMT3A R320*	CH-positive	50	1	top	8.26446
	DNMT3A_R320*	0.0183486	2	score_DNMT3A_R320*	19.226	DNMT3A_R320*	1	-1.28389	-1.35301	top half	DNMT3A R320*	DNMT3A R320*	CH-positive	51	1	top	1.83486
	DNMT3A_R320*	0.062069	9	score_DNMT3A_R320*	19.226	DNMT3A_R320*	1	-1.28389	-1.35301	top half	DNMT3A R320*	DNMT3A R320*	CH-positive	52	1	top	6.2069
	DNMT3A_R320*	0.122449	12	score_DNMT3A_R320*	19.226	DNMT3A_R320*	1	-1.28389	-1.35301	top half	DNMT3A R320*	DNMT3A R320*	CH-positive	53	1	top	12.2449
	DNMT3A_R320*	0.038835	4	score_DNMT3A_R320*	19.226	DNMT3A_R320*	1	-1.28389	-1.35301	top half	DNMT3A R320*	DNMT3A R320*	CH-positive	54	1	top	3.8835
	DNMT3A_R320*	0.0175439	2	score_DNMT3A_R320*	19.226	DNMT3A_R320*	1	-1.28389	-1.35301	top half	DNMT3A R320*	DNMT3A R320*	CH-positive	55	1	top	1.75439
	DNMT3A_R320*	0.0186916	2	score_DNMT3A_R320*	19.226	DNMT3A_R320*	1	-1.28389	-1.35301	top half	DNMT3A R320*	DNMT3A R320*	CH-positive	56	1	top	1.86916
	DNMT3A_R320*	0.0152672	2	score_DNMT3A_R320*	19.226	DNMT3A_R320*	1	-1.28389	-1.35301	top half	DNMT3A R320*	DNMT3A R320*	CH-positive	57	1	top	1.52672
	DNMT3A_R320*	0.0181818	2	score_DNMT3A_R320*	19.226	DNMT3A_R320*	1	-1.28389	-1.35301	top half	DNMT3A R320*	DNMT3A R320*	CH-positive	58	1	top	1.81818
	DNMT3A_R320*	0.239583	23	score_DNMT3A_R320*	19.226	DNMT3A_R320*	1	-1.28389	-1.35301	top half	DNMT3A R320*	DNMT3A R320*	CH-positive	59	1	top	23.9583
	DNMT3A_R320*	0.0348837	3	score_DNMT3A_R320*	19.226	DNMT3A_R320*	1	-1.28389	-1.35301	top half	DNMT3A R320*	DNMT3A R320*	CH-positive	60	1	top	3.48837
	DNMT3A_R320*	0.030303	3	score_DNMT3A_R320*	19.226	DNMT3A_R320*	1	-1.28389	-1.35301	top half	DNMT3A R320*	DNMT3A R320*	CH-positive	61	1	top	3.0303
	DNMT3A_R320*	0.0232558	2	score_DNMT3A_R320*	19.226	DNMT3A_R320*	1	-1.28389	-1.35301	top half	DNMT3A R320*	DNMT3A R320*	CH-positive	62	1	top	2.32558
	DNMT3A_R320*	0.0166667	2	score_DNMT3A_R320*	19.226	DNMT3A_R320*	1	-1.28389	-1.35301	top half	DNMT3A R320*	DNMT3A R320*	CH-positive	63	1	top	1.66667
	DNMT3A_R320*	0.0217391	2	score_DNMT3A_R320*	19.226	DNMT3A_R320*	1	-1.28389	-1.35301	top half	DNMT3A R320*	DNMT3A R320*	CH-positive	64	1	top	2.17391
	DNMT3A_R320*	0.0272727	3	score_DNMT3A_R320*	19.226	DNMT3A_R320*	1	-1.28389	-1.35301	top half	DNMT3A R320*	DNMT3A R320*	CH-positive	65	1	top	2.72727
	DNMT3A_R320*	0.056338	4	score_DNMT3A_R320*	19.226	DNMT3A_R320*	1	-1.28389	-1.35301	top half	DNMT3A R320*	DNMT3A R320*	CH-positive	66	1	top	5.6338
	DNMT3A_R320*	0.0789474	6	score_DNMT3A_R320*	19.226	DNMT3A_R320*	1	-1.28389	-1.35301	top half	DNMT3A R320*	DNMT3A R320*	CH-positive	67	1	top	7.89474
	DNMT3A_R320*	0.0289855	2	score_DNMT3A_R320*	19.226	DNMT3A_R320*	1	-1.28389	-1.35301	top half	DNMT3A R320*	DNMT3A R320*	CH-positive	68	1	top	2.89855
	DNMT3A_R320*	0.0215054	2	score_DNMT3A_R320*	19.226	DNMT3A_R320*	1	-1.28389	-1.35301	top half	DNMT3A R320*	DNMT3A R320*	CH-positive	69	1	top	2.15054
	DNMT3A_R320*	0.0350877	2	score_DNMT3A_R320*	19.226	DNMT3A_R320*	1	-1.28389	-1.35301	top half	DNMT3A R320*	DNMT3A R320*	CH-positive	70	1	top	3.50877
	DNMT3A_R320*	0.012987	2	score_DNMT3A_R320*	19.226	DNMT3A_R320*	1	-1.28389	-1.35301	top half	DNMT3A R320*	DNMT3A R320*	CH-positive	71	1	top	1.2987
	DNMT3A_R320*	0.111111	7	score_DNMT3A_R320*	19.226	DNMT3A_R320*	1	-1.28389	-1.35301	top half	DNMT3A R320*	DNMT3A R320*	CH-positive	72	1	top	11.1111
	DNMT3A_R320*	0.025974	2	score_DNMT3A_R320*	19.226	DNMT3A_R320*	1	-1.28389	-1.35301	top half	DNMT3A R320*	DNMT3A R320*	CH-positive	73	1	top	2.5974
	DNMT3A_R320*	0.0458716	5	score_DNMT3A_R320*	19.226	DNMT3A_R320*	1	-1.28389	-1.35301	top half	DNMT3A R320*	DNMT3A R320*	CH-positive	74	1	top	4.58716
	DNMT3A_R320*	0.0384615	3	score_DNMT3A_R320*	19.226	DNMT3A_R320*	1	-1.28389	-1.35301	top half	DNMT3A R320*	DNMT3A R320*	CH-positive	75	1	top	3.84615
	DNMT3A_R320*	0.0185185	2	score_DNMT3A_R320*	19.226	DNMT3A_R320*	1	-1.28389	-1.35301	top half	DNMT3A R320*	DNMT3A R320*	CH-positive	76	1	top	1.85185
	DNMT3A_R320*	0.0352941	3	score_DNMT3A_R320*	19.226	DNMT3A_R320*	1	-1.28389	-1.35301	top half	DNMT3A R320*	DNMT3A R320*	CH-positive	77	1	top	3.52941
	DNMT3A_R320*	0.0309278	3	score_DNMT3A_R320*	19.226	DNMT3A_R320*	1	-1.28389	-1.35301	top half	DNMT3A R320*	DNMT3A R320*	CH-positive	78	1	top	3.09278
	DNMT3A_R320*	0.025	2	score_DNMT3A_R320*	19.226	DNMT3A_R320*	1	-1.28389	-1.35301	top half	DNMT3A R320*	DNMT3A R320*	CH-positive	79	1	top	2.5
	DNMT3A_R320*	0.0166667	2	score_DNMT3A_R320*	19.226	DNMT3A_R320*	1	-1.28389	-1.35301	top half	DNMT3A R320*	DNMT3A R320*	CH-positive	80	1	top	1.66667
	DNMT3A_R320*	0.0147059	2	score_DNMT3A_R320*	19.226	DNMT3A_R320*	1	-1.28389	-1.35301	top half	DNMT3A R320*	DNMT3A R320*	CH-positive	81	1	top	1.47059
	DNMT3A_R320*	0.101124	9	score_DNMT3A_R320*	19.226	DNMT3A_R320*	1	-1.28389	-1.35301	top half	DNMT3A R320*	DNMT3A R320*	CH-positive	82	1	top	10.1124
	DNMT3A_R320*	0.0186916	2	score_DNMT3A_R320*	19.226	DNMT3A_R320*	1	-1.28389	-1.35301	top half	DNMT3A R320*	DNMT3A R320*	CH-positive	83	1	top	1.86916
	DNMT3A_R320*	0.0229885	2	score_DNMT3A_R320*	19.226	DNMT3A_R320*	1	-1.28389	-1.35301	top half	DNMT3A R320*	DNMT3A R320*	CH-positive	84	1	top	2.29885
	DNMT3A_R320*	0.0210526	2	score_DNMT3A_R320*	19.226	DNMT3A_R320*	1	-1.28389	-1.35301	top half	DNMT3A R320*	DNMT3A R320*	CH-positive	85	1	top	2.10526
	DNMT3A_R320*	0.0227273	2	score_DNMT3A_R320*	19.226	DNMT3A_R320*	1	-1.28389	-1.35301	top half	DNMT3A R320*	DNMT3A R320*	CH-positive	86	1	top	2.27273
	DNMT3A_R320*	0.026087	3	score_DNMT3A_R320*	19.226	DNMT3A_R320*	1	-1.28389	-1.35301	top half	DNMT3A R320*	DNMT3A R320*	CH-positive	87	1	top	2.6087
	DNMT3A_R320*	0.0215054	2	score_DNMT3A_R320*	19.28	DNMT3A_R320*	1	-1.28511	-1.35301	top half	DNMT3A R320*	DNMT3A R320*	CH-positive	88	1	top	2.15054
	DNMT3A_R320*	0.0227273	2	score_DNMT3A_R320*	19.28	DNMT3A_R320*	1	-1.28511	-1.35301	top half	DNMT3A R320*	DNMT3A R320*	CH-positive	89	1	top	2.27273
	DNMT3A_R320*	0.0298507	2	score_DNMT3A_R320*	19.28	DNMT3A_R320*	1	-1.28511	-1.35301	top half	DNMT3A R320*	DNMT3A R320*	CH-positive	90	1	top	2.98507
	DNMT3A_R320*	0.0705882	6	score_DNMT3A_R320*	19.28	DNMT3A_R320*	1	-1.28511	-1.35301	top half	DNMT3A R320*	DNMT3A R320*	CH-positive	91	1	top	7.05882
	DNMT3A_R320*	0.00843882	2	score_DNMT3A_R320*	19.28	DNMT3A_R320*	1	-1.28511	-1.35301	top half	DNMT3A R320*	DNMT3A R320*	CH-positive	92	1	top	0.843882
	DNMT3A_R320*	0.0153846	2	score_DNMT3A_R320*	19.439	DNMT3A_R320*	1	-1.28867	-1.35301	top half	DNMT3A R320*	DNMT3A R320*	CH-positive	93	1	top	1.53846
	DNMT3A_R320*	0.0208333	2	score_DNMT3A_R320*	20.185	DNMT3A_R320*	1	-1.30503	-1.35301	top half	DNMT3A R320*	DNMT3A R320*	CH-positive	94	1	top	2.08333
	DNMT3A_R320*	0.0240964	2	score_DNMT3A_R320*	20.185	DNMT3A_R320*	1	-1.30503	-1.35301	top half	DNMT3A R320*	DNMT3A R320*	CH-positive	95	1	top	2.40964
	DNMT3A_R320*	0.0128205	2	score_DNMT3A_R320*	20.185	DNMT3A_R320*	1	-1.30503	-1.35301	top half	DNMT3A R320*	DNMT3A R320*	CH-positive	96	1	top	1.28205
	DNMT3A_R320*	0.0188679	2	score_DNMT3A_R320*	20.185	DNMT3A_R320*	1	-1.30503	-1.35301	top half	DNMT3A R320*	DNMT3A R320*	CH-positive	97	1	top	1.88679
	DNMT3A_R320*	0.0545455	6	score_DNMT3A_R320*	20.185	DNMT3A_R320*	1	-1.30503	-1.35301	top half	DNMT3A R320*	DNMT3A R320*	CH-positive	98	1	top	5.45455
	DNMT3A_R320*	0.0238095	2	score_DNMT3A_R320*	20.185	DNMT3A_R320*	1	-1.30503	-1.35301	top half	DNMT3A R320*	DNMT3A R320*	CH-positive	99	1	top	2.38095
	DNMT3A_R320*	0.0153846	2	score_DNMT3A_R320*	20.185	DNMT3A_R320*	1	-1.30503	-1.35301	top half	DNMT3A R320*	DNMT3A R320*	CH-positive	100	1	top	1.53846
	DNMT3A_R320*	0.0309278	3	score_DNMT3A_R320*	20.185	DNMT3A_R320*	1	-1.30503	-1.35301	top half	DNMT3A R320*	DNMT3A R320*	CH-positive	101	1	top	3.09278
	DNMT3A_R320*	0.0666667	4	score_DNMT3A_R320*	20.185	DNMT3A_R320*	1	-1.30503	-1.35301	top half	DNMT3A R320*	DNMT3A R320*	CH-positive	102	1	top	6.66667
	DNMT3A_R320*	0.025641	2	score_DNMT3A_R320*	20.185	DNMT3A_R320*	1	-1.30503	-1.35301	top half	DNMT3A R320*	DNMT3A R320*	CH-positive	103	1	top	2.5641
	DNMT3A_R320*	0.0322581	3	score_DNMT3A_R320*	20.185	DNMT3A_R320*	1	-1.30503	-1.35301	top half	DNMT3A R320*	DNMT3A R320*	CH-positive	104	1	top	3.22581
	DNMT3A_R320*	0.0232558	2	score_DNMT3A_R320*	20.185	DNMT3A_R320*	1	-1.30503	-1.35301	top half	DNMT3A R320*	DNMT3A R320*	CH-positive	105	1	top	2.32558
	DNMT3A_R320*	0.0384615	3	score_DNMT3A_R320*	20.185	DNMT3A_R320*	1	-1.30503	-1.35301	top half	DNMT3A R320*	DNMT3A R320*	CH-positive	106	1	top	3.84615
	DNMT3A_R320*	0.0273973	2	score_DNMT3A_R320*	20.185	DNMT3A_R320*	1	-1.30503	-1.35301	top half	DNMT3A R320*	DNMT3A R320*	CH-positive	107	1	top	2.73973
	DNMT3A_R320*	0.015873	2	score_DNMT3A_R320*	20.185	DNMT3A_R320*	1	-1.30503	-1.35301	top half	DNMT3A R320*	DNMT3A R320*	CH-positive	108	1	top	1.5873
	DNMT3A_R320*	0.04	3	score_DNMT3A_R320*	20.185	DNMT3A_R320*	1	-1.30503	-1.35301	top half	DNMT3A R320*	DNMT3A R320*	CH-positive	109	1	top	4
	DNMT3A_R320*	0.153846	16	score_DNMT3A_R320*	22.313	DNMT3A_R320*	1	-1.34856	-1.35301	top half	DNMT3A R320*	DNMT3A R320*	CH-positive	110	1	top	15.3846
	DNMT3A_R320*	0.0434783	3	score_DNMT3A_R320*	22.313	DNMT3A_R320*	1	-1.34856	-1.35301	top half	DNMT3A R320*	DNMT3A R320*	CH-positive	111	1	top	4.34783
	DNMT3A_R320*	0.0769231	5	score_DNMT3A_R320*	22.313	DNMT3A_R320*	1	-1.34856	-1.35301	top half	DNMT3A R320*	DNMT3A R320*	CH-positive	112	1	top	7.69231
	DNMT3A_R320*	0.0165289	2	score_DNMT3A_R320*	22.313	DNMT3A_R320*	1	-1.34856	-1.35301	top half	DNMT3A R320*	DNMT3A R320*	CH-positive	113	1	top	1.65289
	DNMT3A_R320*	0.027027	2	score_DNMT3A_R320*	22.313	DNMT3A_R320*	1	-1.34856	-1.35301	top half	DNMT3A R320*	DNMT3A R320*	CH-positive	114	1	top	2.7027
	DNMT3A_R320*	0.0952381	10	score_DNMT3A_R320*	22.313	DNMT3A_R320*	1	-1.34856	-1.35301	top half	DNMT3A R320*	DNMT3A R320*	CH-positive	115	1	top	9.52381
	DNMT3A_R320*	0.020202	2	score_DNMT3A_R320*	22.543	DNMT3A_R320*	1	-1.35301	-1.35301	top half	DNMT3A R320*	DNMT3A R320*	CH-positive	116	1	top	2.0202
	DNMT3A_R320*	0.0232558	2	score_DNMT3A_R320*	22.543	DNMT3A_R320*	1	-1.35301	-1.35301	top half	DNMT3A R320*	DNMT3A R320*	CH-positive	117	1	top	2.32558
	DNMT3A_R320*	0.214286	15	score_DNMT3A_R320*	22.543	DNMT3A_R320*	1	-1.35301	-1.35301	top half	DNMT3A R320*	DNMT3A R320*	CH-positive	118	1	top	21.4286
	DNMT3A_R320*	0.0235294	2	score_DNMT3A_R320*	22.543	DNMT3A_R320*	1	-1.35301	-1.35301	bottom half	DNMT3A R320*	DNMT3A R320*	CH-positive	119	1	top	2.35294
	DNMT3A_R320*	0.0277778	3	score_DNMT3A_R320*	22.543	DNMT3A_R320*	1	-1.35301	-1.35301	bottom half	DNMT3A R320*	DNMT3A R320*	CH-positive	120	1	top	2.77778
	DNMT3A_R320*	0.0194175	2	score_DNMT3A_R320*	22.543	DNMT3A_R320*	1	-1.35301	-1.35301	top half	DNMT3A R320*	DNMT3A R320*	CH-positive	121	1	top	1.94175
	DNMT3A_R320*	0.0183486	2	score_DNMT3A_R320*	22.543	DNMT3A_R320*	1	-1.35301	-1.35301	top half	DNMT3A R320*	DNMT3A R320*	CH-positive	122	1	top	1.83486
	DNMT3A_R320*	0.0412371	4	score_DNMT3A_R320*	22.543	DNMT3A_R320*	1	-1.35301	-1.35301	bottom half	DNMT3A R320*	DNMT3A R320*	CH-positive	123	1	top	4.12371
	DNMT3A_R320*	0.0412371	4	score_DNMT3A_R320*	22.543	DNMT3A_R320*	1	-1.35301	-1.35301	top half	DNMT3A R320*	DNMT3A R320*	CH-positive	124	1	top	4.12371
	DNMT3A_R320*	0.0412371	4	score_DNMT3A_R320*	22.543	DNMT3A_R320*	1	-1.35301	-1.35301	top half	DNMT3A R320*	DNMT3A R320*	CH-positive	125	1	top	4.12371
	DNMT3A_R320*	0.0412371	4	score_DNMT3A_R320*	22.543	DNMT3A_R320*	1	-1.35301	-1.35301	top half	DNMT3A R320*	DNMT3A R320*	CH-positive	126	1	top	4.12371
	DNMT3A_R320*	0.0227273	2	score_DNMT3A_R320*	22.543	DNMT3A_R320*	1	-1.35301	-1.35301	top half	DNMT3A R320*	DNMT3A R320*	CH-positive	127	1	top	2.27273
	DNMT3A_R320*	0.03125	2	score_DNMT3A_R320*	22.543	DNMT3A_R320*	1	-1.35301	-1.35301	top half	DNMT3A R320*	DNMT3A R320*	CH-positive	128	1	top	3.125
	DNMT3A_R320*	0.013986	2	score_DNMT3A_R320*	22.543	DNMT3A_R320*	1	-1.35301	-1.35301	bottom half	DNMT3A R320*	DNMT3A R320*	CH-positive	129	1	top	1.3986
	DNMT3A_R320*	0.0152672	2	score_DNMT3A_R320*	22.543	DNMT3A_R320*	1	-1.35301	-1.35301	top half	DNMT3A R320*	DNMT3A R320*	CH-positive	130	1	top	1.52672
	DNMT3A_R320*	0.0168067	2	score_DNMT3A_R320*	22.543	DNMT3A_R320*	1	-1.35301	-1.35301	top half	DNMT3A R320*	DNMT3A R320*	CH-positive	131	1	top	1.68067
	DNMT3A_R320*	0.0294118	2	score_DNMT3A_R320*	22.543	DNMT3A_R320*	1	-1.35301	-1.35301	top half	DNMT3A R320*	DNMT3A R320*	CH-positive	132	1	top	2.94118
	DNMT3A_R320*	0.0173913	2	score_DNMT3A_R320*	22.543	DNMT3A_R320*	1	-1.35301	-1.35301	bottom half	DNMT3A R320*	DNMT3A R320*	CH-positive	133	1	top	1.73913
	DNMT3A_R320*	0.027027	2	score_DNMT3A_R320*	22.543	DNMT3A_R320*	1	-1.35301	-1.35301	top half	DNMT3A R320*	DNMT3A R320*	CH-positive	134	1	top	2.7027
	DNMT3A_R320*	0.0155039	2	score_DNMT3A_R320*	22.543	DNMT3A_R320*	1	-1.35301	-1.35301	bottom half	DNMT3A R320*	DNMT3A R320*	CH-positive	135	1	top	1.55039
	DNMT3A_R320*	0.032	4	score_DNMT3A_R320*	22.543	DNMT3A_R320*	1	-1.35301	-1.35301	top half	DNMT3A R320*	DNMT3A R320*	CH-positive	136	1	top	3.2
	DNMT3A_R320*	0.0240964	2	score_DNMT3A_R320*	22.543	DNMT3A_R320*	1	-1.35301	-1.35301	top half	DNMT3A R320*	DNMT3A R320*	CH-positive	137	1	top	2.40964
	DNMT3A_R320*	0.0266667	2	score_DNMT3A_R320*	22.543	DNMT3A_R320*	1	-1.35301	-1.35301	top half	DNMT3A R320*	DNMT3A R320*	CH-positive	138	1	top	2.66667
	DNMT3A_R320*	0.0689655	6	score_DNMT3A_R320*	22.543	DNMT3A_R320*	1	-1.35301	-1.35301	top half	DNMT3A R320*	DNMT3A R320*	CH-positive	139	1	top	6.89655
	DNMT3A_R320*	0.0325203	4	score_DNMT3A_R320*	22.543	DNMT3A_R320*	1	-1.35301	-1.35301	top half	DNMT3A R320*	DNMT3A R320*	CH-positive	140	1	top	3.25203
	DNMT3A_R320*	0.0454546	4	score_DNMT3A_R320*	22.543	DNMT3A_R320*	1	-1.35301	-1.35301	top half	DNMT3A R320*	DNMT3A R320*	CH-positive	141	1	top	4.54545
	DNMT3A_R320*	0.177778	16	score_DNMT3A_R320*	22.543	DNMT3A_R320*	1	-1.35301	-1.35301	top half	DNMT3A R320*	DNMT3A R320*	CH-positive	142	1	top	17.7778
	DNMT3A_R320*	0.0190476	2	score_DNMT3A_R320*	22.543	DNMT3A_R320*	1	-1.35301	-1.35301	bottom half	DNMT3A R320*	DNMT3A R320*	CH-positive	143	1	top	1.90476
	DNMT3A_R320*	0.0449438	4	score_DNMT3A_R320*	22.543	DNMT3A_R320*	1	-1.35301	-1.35301	bottom half	DNMT3A R320*	DNMT3A R320*	CH-positive	144	1	top	4.49438
	DNMT3A_R320*	0.030303	3	score_DNMT3A_R320*	22.543	DNMT3A_R320*	1	-1.35301	-1.35301	top half	DNMT3A R320*	DNMT3A R320*	CH-positive	145	1	top	3.0303
	DNMT3A_R320*	0.03125	2	score_DNMT3A_R320*	22.543	DNMT3A_R320*	1	-1.35301	-1.35301	top half	DNMT3A R320*	DNMT3A R320*	CH-positive	146	1	top	3.125
	DNMT3A_R320*	0.0106952	2	score_DNMT3A_R320*	22.543	DNMT3A_R320*	1	-1.35301	-1.35301	bottom half	DNMT3A R320*	DNMT3A R320*	CH-positive	147	1	top	1.06952
	DNMT3A_R320*	0.025	2	score_DNMT3A_R320*	22.543	DNMT3A_R320*	1	-1.35301	-1.35301	top half	DNMT3A R320*	DNMT3A R320*	CH-positive	148	1	top	2.5
	DNMT3A_R320*	0.0305343	4	score_DNMT3A_R320*	22.543	DNMT3A_R320*	1	-1.35301	-1.35301	top half	DNMT3A R320*	DNMT3A R320*	CH-positive	149	1	top	3.05344
	DNMT3A_R320*	0.0487805	4	score_DNMT3A_R320*	22.543	DNMT3A_R320*	1	-1.35301	-1.35301	top half	DNMT3A R320*	DNMT3A R320*	CH-positive	150	1	top	4.87805
	DNMT3A_R320*	0.2	15	score_DNMT3A_R320*	22.543	DNMT3A_R320*	1	-1.35301	-1.35301	bottom half	DNMT3A R320*	DNMT3A R320*	CH-positive	151	1	top	20
	DNMT3A_R320*	0.0232558	2	score_DNMT3A_R320*	22.543	DNMT3A_R320*	1	-1.35301	-1.35301	top half	DNMT3A R320*	DNMT3A R320*	CH-positive	152	1	top	2.32558
	DNMT3A_R320*	0.0224719	2	score_DNMT3A_R320*	22.543	DNMT3A_R320*	1	-1.35301	-1.35301	top half	DNMT3A R320*	DNMT3A R320*	CH-positive	153	1	top	2.24719
	DNMT3A_R320*	0.0288462	3	score_DNMT3A_R320*	22.543	DNMT3A_R320*	1	-1.35301	-1.35301	top half	DNMT3A R320*	DNMT3A R320*	CH-positive	154	1	top	2.88462
	DNMT3A_R320*	0.0617284	5	score_DNMT3A_R320*	22.543	DNMT3A_R320*	1	-1.35301	-1.35301	top half	DNMT3A R320*	DNMT3A R320*	CH-positive	155	1	top	6.17284
	DNMT3A_R320*	0.227273	15	score_DNMT3A_R320*	22.543	DNMT3A_R320*	1	-1.35301	-1.35301	top half	DNMT3A R320*	DNMT3A R320*	CH-positive	156	1	top	22.7273
	DNMT3A_R320*	0.0196078	2	score_DNMT3A_R320*	22.543	DNMT3A_R320*	1	-1.35301	-1.35301	top half	DNMT3A R320*	DNMT3A R320*	CH-positive	157	1	top	1.96078
	DNMT3A_R320*	0.0253165	2	score_DNMT3A_R320*	22.543	DNMT3A_R320*	1	-1.35301	-1.35301	bottom half	DNMT3A R320*	DNMT3A R320*	CH-positive	158	1	top	2.53165
	DNMT3A_R320*	0.031746	2	score_DNMT3A_R320*	22.543	DNMT3A_R320*	1	-1.35301	-1.35301	top half	DNMT3A R320*	DNMT3A R320*	CH-positive	159	1	top	3.1746
	DNMT3A_R320*	0.0444444	4	score_DNMT3A_R320*	22.543	DNMT3A_R320*	1	-1.35301	-1.35301	top half	DNMT3A R320*	DNMT3A R320*	CH-positive	160	1	top	4.44444
	DNMT3A_R320*	0.0425532	4	score_DNMT3A_R320*	22.543	DNMT3A_R320*	1	-1.35301	-1.35301	top half	DNMT3A R320*	DNMT3A R320*	CH-positive	161	1	top	4.25532
	DNMT3A_R320*	0.0172414	2	score_DNMT3A_R320*	22.543	DNMT3A_R320*	1	-1.35301	-1.35301	top half	DNMT3A R320*	DNMT3A R320*	CH-positive	162	1	top	1.72414
	DNMT3A_R320*	0.0150376	2	score_DNMT3A_R320*	22.543	DNMT3A_R320*	1	-1.35301	-1.35301	top half	DNMT3A R320*	DNMT3A R320*	CH-positive	163	1	top	1.50376
	DNMT3A_R320*	0.0285714	3	score_DNMT3A_R320*	22.543	DNMT3A_R320*	1	-1.35301	-1.35301	top half	DNMT3A R320*	DNMT3A R320*	CH-positive	164	1	top	2.85714
	DNMT3A_R320*	0.0285714	3	score_DNMT3A_R320*	22.543	DNMT3A_R320*	1	-1.35301	-1.35301	top half	DNMT3A R320*	DNMT3A R320*	CH-positive	165	1	top	2.85714
	DNMT3A_R320*	0.0675676	5	score_DNMT3A_R320*	22.543	DNMT3A_R320*	1	-1.35301	-1.35301	bottom half	DNMT3A R320*	DNMT3A R320*	CH-positive	166	1	top	6.75676
	DNMT3A_R320*	0.0130719	2	score_DNMT3A_R320*	22.543	DNMT3A_R320*	1	-1.35301	-1.35301	top half	DNMT3A R320*	DNMT3A R320*	CH-positive	167	1	top	1.30719
	DNMT3A_R320*	0.0181818	2	score_DNMT3A_R320*	22.543	DNMT3A_R320*	1	-1.35301	-1.35301	top half	DNMT3A R320*	DNMT3A R320*	CH-positive	168	1	top	1.81818
	DNMT3A_R320*	0.28	21	score_DNMT3A_R320*	22.543	DNMT3A_R320*	1	-1.35301	-1.35301	top half	DNMT3A R320*	DNMT3A R320*	CH-positive	169	1	top	28
	DNMT3A_R320*	0.0547945	4	score_DNMT3A_R320*	22.543	DNMT3A_R320*	1	-1.35301	-1.35301	top half	DNMT3A R320*	DNMT3A R320*	CH-positive	170	1	top	5.47945
	DNMT3A_R320*	0.0294118	2	score_DNMT3A_R320*	22.543	DNMT3A_R320*	1	-1.35301	-1.35301	bottom half	DNMT3A R320*	DNMT3A R320*	CH-positive	171	1	top	2.94118
	DNMT3A_R320*	0.0222222	2	score_DNMT3A_R320*	22.543	DNMT3A_R320*	1	-1.35301	-1.35301	top half	DNMT3A R320*	DNMT3A R320*	CH-positive	172	1	top	2.22222
	DNMT3A_R320*	0.0512821	4	score_DNMT3A_R320*	22.543	DNMT3A_R320*	1	-1.35301	-1.35301	top half	DNMT3A R320*	DNMT3A R320*	CH-positive	173	1	top	5.12821
	DNMT3A_R320*	0.0285714	3	score_DNMT3A_R320*	22.543	DNMT3A_R320*	1	-1.35301	-1.35301	top half	DNMT3A R320*	DNMT3A R320*	CH-positive	174	1	top	2.85714
	DNMT3A_R320*	0.018018	2	score_DNMT3A_R320*	22.543	DNMT3A_R320*	1	-1.35301	-1.35301	bottom half	DNMT3A R320*	DNMT3A R320*	CH-positive	175	1	top	1.8018
	DNMT3A_R320*	0.036036	4	score_DNMT3A_R320*	22.543	DNMT3A_R320*	1	-1.35301	-1.35301	top half	DNMT3A R320*	DNMT3A R320*	CH-positive	176	1	top	3.6036
	DNMT3A_R320*	0.025641	2	score_DNMT3A_R320*	22.543	DNMT3A_R320*	1	-1.35301	-1.35301	top half	DNMT3A R320*	DNMT3A R320*	CH-positive	177	1	top	2.5641
	DNMT3A_R320*	0.0322581	2	score_DNMT3A_R320*	22.543	DNMT3A_R320*	1	-1.35301	-1.35301	bottom half	DNMT3A R320*	DNMT3A R320*	CH-positive	178	1	top	3.22581
	DNMT3A_R320*	0.00873362	2	score_DNMT3A_R320*	22.543	DNMT3A_R320*	1	-1.35301	-1.35301	top half	DNMT3A R320*	DNMT3A R320*	CH-positive	179	1	top	0.873362
	DNMT3A_R320*	0.025641	2	score_DNMT3A_R320*	22.543	DNMT3A_R320*	1	-1.35301	-1.35301	top half	DNMT3A R320*	DNMT3A R320*	CH-positive	180	1	top	2.5641
	DNMT3A_R320*	0.0186916	2	score_DNMT3A_R320*	22.543	DNMT3A_R320*	1	-1.35301	-1.35301	top half	DNMT3A R320*	DNMT3A R320*	CH-positive	181	1	top	1.86916
	DNMT3A_R320*	0.208861	33	score_DNMT3A_R320*	22.543	DNMT3A_R320*	1	-1.35301	-1.35301	top half	DNMT3A R320*	DNMT3A R320*	CH-positive	182	1	top	20.8861
	DNMT3A_R320*	0.030303	2	score_DNMT3A_R320*	22.543	DNMT3A_R320*	1	-1.35301	-1.35301	bottom half	DNMT3A R320*	DNMT3A R320*	CH-positive	183	1	top	3.0303
	DNMT3A_R320*	0.08	4	score_DNMT3A_R320*	22.543	DNMT3A_R320*	1	-1.35301	-1.35301	bottom half	DNMT3A R320*	DNMT3A R320*	CH-positive	184	1	top	8
	DNMT3A_R320*	0.025974	2	score_DNMT3A_R320*	22.543	DNMT3A_R320*	1	-1.35301	-1.35301	top half	DNMT3A R320*	DNMT3A R320*	CH-positive	185	2	bottom	2.5974
	DNMT3A_R320*	0.0178571	2	score_DNMT3A_R320*	22.543	DNMT3A_R320*	1	-1.35301	-1.35301	top half	DNMT3A R320*	DNMT3A R320*	CH-positive	186	2	bottom	1.78571
	DNMT3A_R320*	0.180328	11	score_DNMT3A_R320*	22.543	DNMT3A_R320*	1	-1.35301	-1.35301	bottom half	DNMT3A R320*	DNMT3A R320*	CH-positive	187	2	bottom	18.0328
	DNMT3A_R320*	0.0125	2	score_DNMT3A_R320*	22.543	DNMT3A_R320*	1	-1.35301	-1.35301	top half	DNMT3A R320*	DNMT3A R320*	CH-positive	188	2	bottom	1.25
	DNMT3A_R320*	0.0264901	4	score_DNMT3A_R320*	22.543	DNMT3A_R320*	1	-1.35301	-1.35301	top half	DNMT3A R320*	DNMT3A R320*	CH-positive	189	2	bottom	2.64901
	DNMT3A_R320*	0.151515	10	score_DNMT3A_R320*	22.543	DNMT3A_R320*	1	-1.35301	-1.35301	top half	DNMT3A R320*	DNMT3A R320*	CH-positive	190	2	bottom	15.1515
	DNMT3A_R320*	0.0119761	2	score_DNMT3A_R320*	22.543	DNMT3A_R320*	1	-1.35301	-1.35301	bottom half	DNMT3A R320*	DNMT3A R320*	CH-positive	191	2	bottom	1.1976
	DNMT3A_R320*	0.0291262	3	score_DNMT3A_R320*	22.543	DNMT3A_R320*	1	-1.35301	-1.35301	bottom half	DNMT3A R320*	DNMT3A R320*	CH-positive	192	2	bottom	2.91262
	DNMT3A_R320*	0.293478	27	score_DNMT3A_R320*	22.543	DNMT3A_R320*	1	-1.35301	-1.35301	bottom half	DNMT3A R320*	DNMT3A R320*	CH-positive	193	2	bottom	29.3478
	DNMT3A_R320*	0.0344828	3	score_DNMT3A_R320*	22.902	DNMT3A_R320*	1	-1.35987	-1.35301	bottom half	DNMT3A R320*	DNMT3A R320*	CH-positive	194	2	bottom	3.44828
	DNMT3A_R320*	0.0245902	3	score_DNMT3A_R320*	22.902	DNMT3A_R320*	1	-1.35987	-1.35301	bottom half	DNMT3A R320*	DNMT3A R320*	CH-positive	195	2	bottom	2.45902
	DNMT3A_R320*	0.0151515	2	score_DNMT3A_R320*	22.902	DNMT3A_R320*	1	-1.35987	-1.35301	bottom half	DNMT3A R320*	DNMT3A R320*	CH-positive	196	2	bottom	1.51515
	DNMT3A_R320*	0.018018	2	score_DNMT3A_R320*	22.902	DNMT3A_R320*	1	-1.35987	-1.35301	bottom half	DNMT3A R320*	DNMT3A R320*	CH-positive	197	2	bottom	1.8018
	DNMT3A_R320*	0.0133333	2	score_DNMT3A_R320*	22.902	DNMT3A_R320*	1	-1.35987	-1.35301	bottom half	DNMT3A R320*	DNMT3A R320*	CH-positive	198	2	bottom	1.33333
	DNMT3A_R320*	0.0192308	2	score_DNMT3A_R320*	22.902	DNMT3A_R320*	1	-1.35987	-1.35301	bottom half	DNMT3A R320*	DNMT3A R320*	CH-positive	199	2	bottom	1.92308
	DNMT3A_R320*	0.0333333	3	score_DNMT3A_R320*	22.902	DNMT3A_R320*	1	-1.35987	-1.35301	bottom half	DNMT3A R320*	DNMT3A R320*	CH-positive	200	2	bottom	3.33333
	DNMT3A_R320*	0.0229885	2	score_DNMT3A_R320*	22.902	DNMT3A_R320*	1	-1.35987	-1.35301	bottom half	DNMT3A R320*	DNMT3A R320*	CH-positive	201	2	bottom	2.29885
	DNMT3A_R320*	0.0327869	4	score_DNMT3A_R320*	22.902	DNMT3A_R320*	1	-1.35987	-1.35301	bottom half	DNMT3A R320*	DNMT3A R320*	CH-positive	202	2	bottom	3.27869
	DNMT3A_R320*	0.0186916	2	score_DNMT3A_R320*	22.902	DNMT3A_R320*	1	-1.35987	-1.35301	bottom half	DNMT3A R320*	DNMT3A R320*	CH-positive	203	2	bottom	1.86916
	DNMT3A_R320*	0.230769	18	score_DNMT3A_R320*	22.902	DNMT3A_R320*	1	-1.35987	-1.35301	bottom half	DNMT3A R320*	DNMT3A R320*	CH-positive	204	2	bottom	23.0769
	DNMT3A_R320*	0.0126582	2	score_DNMT3A_R320*	22.902	DNMT3A_R320*	1	-1.35987	-1.35301	bottom half	DNMT3A R320*	DNMT3A R320*	CH-positive	205	2	bottom	1.26582
	DNMT3A_R320*	0.0325203	4	score_DNMT3A_R320*	22.902	DNMT3A_R320*	1	-1.35987	-1.35301	bottom half	DNMT3A R320*	DNMT3A R320*	CH-positive	206	2	bottom	3.25203
	DNMT3A_R320*	0.0135135	2	score_DNMT3A_R320*	22.902	DNMT3A_R320*	1	-1.35987	-1.35301	bottom half	DNMT3A R320*	DNMT3A R320*	CH-positive	207	2	bottom	1.35135
	DNMT3A_R320*	0.0659341	6	score_DNMT3A_R320*	22.902	DNMT3A_R320*	1	-1.35987	-1.35301	bottom half	DNMT3A R320*	DNMT3A R320*	CH-positive	208	2	bottom	6.59341
	DNMT3A_R320*	0.101449	7	score_DNMT3A_R320*	22.902	DNMT3A_R320*	1	-1.35987	-1.35301	bottom half	DNMT3A R320*	DNMT3A R320*	CH-positive	209	2	bottom	10.1449
	DNMT3A_R320*	0.0238095	2	score_DNMT3A_R320*	22.902	DNMT3A_R320*	1	-1.35987	-1.35301	bottom half	DNMT3A R320*	DNMT3A R320*	CH-positive	210	2	bottom	2.38095
	DNMT3A_R320*	0.0425532	4	score_DNMT3A_R320*	22.902	DNMT3A_R320*	1	-1.35987	-1.35301	bottom half	DNMT3A R320*	DNMT3A R320*	CH-positive	211	2	bottom	4.25532
	DNMT3A_R320*	0.0185185	2	score_DNMT3A_R320*	22.902	DNMT3A_R320*	1	-1.35987	-1.35301	bottom half	DNMT3A R320*	DNMT3A R320*	CH-positive	212	2	bottom	1.85185
	DNMT3A_R320*	0.0909091	7	score_DNMT3A_R320*	22.902	DNMT3A_R320*	1	-1.35987	-1.35301	bottom half	DNMT3A R320*	DNMT3A R320*	CH-positive	213	2	bottom	9.09091
	DNMT3A_R320*	0.0136986	2	score_DNMT3A_R320*	22.902	DNMT3A_R320*	1	-1.35987	-1.35301	bottom half	DNMT3A R320*	DNMT3A R320*	CH-positive	214	2	bottom	1.36986
	DNMT3A_R320*	0.0176991	2	score_DNMT3A_R320*	22.902	DNMT3A_R320*	1	-1.35987	-1.35301	bottom half	DNMT3A R320*	DNMT3A R320*	CH-positive	215	2	bottom	1.76991
	DNMT3A_R320*	0.107527	10	score_DNMT3A_R320*	22.902	DNMT3A_R320*	1	-1.35987	-1.35301	bottom half	DNMT3A R320*	DNMT3A R320*	CH-positive	216	2	bottom	10.7527
	DNMT3A_R320*	0.0194175	2	score_DNMT3A_R320*	22.902	DNMT3A_R320*	1	-1.35987	-1.35301	bottom half	DNMT3A R320*	DNMT3A R320*	CH-positive	217	2	bottom	1.94175
	DNMT3A_R320*	0.214286	30	score_DNMT3A_R320*	22.902	DNMT3A_R320*	1	-1.35987	-1.35301	bottom half	DNMT3A R320*	DNMT3A R320*	CH-positive	218	2	bottom	21.4286
	DNMT3A_R320*	0.0151515	2	score_DNMT3A_R320*	22.902	DNMT3A_R320*	1	-1.35987	-1.35301	bottom half	DNMT3A R320*	DNMT3A R320*	CH-positive	219	2	bottom	1.51515
	DNMT3A_R320*	0.0246914	2	score_DNMT3A_R320*	22.902	DNMT3A_R320*	1	-1.35987	-1.35301	bottom half	DNMT3A R320*	DNMT3A R320*	CH-positive	220	2	bottom	2.46914
	DNMT3A_R320*	0.056338	8	score_DNMT3A_R320*	23.745	DNMT3A_R320*	1	-1.37557	-1.35301	bottom half	DNMT3A R320*	DNMT3A R320*	CH-positive	221	2	bottom	5.6338
	DNMT3A_R320*	0.0555556	5	score_DNMT3A_R320*	24.143	DNMT3A_R320*	1	-1.38279	-1.35301	bottom half	DNMT3A R320*	DNMT3A R320*	CH-positive	222	2	bottom	5.55556
	DNMT3A_R320*	0.0246914	2	score_DNMT3A_R320*	24.143	DNMT3A_R320*	1	-1.38279	-1.35301	bottom half	DNMT3A R320*	DNMT3A R320*	CH-positive	223	2	bottom	2.46914
	DNMT3A_R320*	0.136364	9	score_DNMT3A_R320*	24.143	DNMT3A_R320*	1	-1.38279	-1.35301	bottom half	DNMT3A R320*	DNMT3A R320*	CH-positive	224	2	bottom	13.6364
	DNMT3A_R320*	0.0686275	7	score_DNMT3A_R320*	24.143	DNMT3A_R320*	1	-1.38279	-1.35301	bottom half	DNMT3A R320*	DNMT3A R320*	CH-positive	225	2	bottom	6.86275
	DNMT3A_R320*	0.06	3	score_DNMT3A_R320*	24.143	DNMT3A_R320*	1	-1.38279	-1.35301	bottom half	DNMT3A R320*	DNMT3A R320*	CH-positive	226	2	bottom	6
	DNMT3A_R320*	0.0264901	4	score_DNMT3A_R320*	24.143	DNMT3A_R320*	1	-1.38279	-1.35301	bottom half	DNMT3A R320*	DNMT3A R320*	CH-positive	227	2	bottom	2.64901
	DNMT3A_R320*	0.0340909	3	score_DNMT3A_R320*	24.143	DNMT3A_R320*	1	-1.38279	-1.35301	bottom half	DNMT3A R320*	DNMT3A R320*	CH-positive	228	2	bottom	3.40909
	DNMT3A_R320*	0.0206186	2	score_DNMT3A_R320*	24.143	DNMT3A_R320*	1	-1.38279	-1.35301	bottom half	DNMT3A R320*	DNMT3A R320*	CH-positive	229	2	bottom	2.06186
	DNMT3A_R320*	0.130769	17	score_DNMT3A_R320*	24.143	DNMT3A_R320*	1	-1.38279	-1.35301	bottom half	DNMT3A R320*	DNMT3A R320*	CH-positive	230	2	bottom	13.0769
	DNMT3A_R320*	0.0365854	3	score_DNMT3A_R320*	24.143	DNMT3A_R320*	1	-1.38279	-1.35301	bottom half	DNMT3A R320*	DNMT3A R320*	CH-positive	231	2	bottom	3.65854
	DNMT3A_R320*	0.025641	2	score_DNMT3A_R320*	24.143	DNMT3A_R320*	1	-1.38279	-1.35301	bottom half	DNMT3A R320*	DNMT3A R320*	CH-positive	232	2	bottom	2.5641
	DNMT3A_R320*	0.0352941	3	score_DNMT3A_R320*	24.143	DNMT3A_R320*	1	-1.38279	-1.35301	bottom half	DNMT3A R320*	DNMT3A R320*	CH-positive	233	2	bottom	3.52941
	DNMT3A_R320*	0.0149254	2	score_DNMT3A_R320*	24.143	DNMT3A_R320*	1	-1.38279	-1.35301	bottom half	DNMT3A R320*	DNMT3A R320*	CH-positive	234	2	bottom	1.49254
	DNMT3A_R320*	0.0603448	7	score_DNMT3A_R320*	24.143	DNMT3A_R320*	1	-1.38279	-1.35301	bottom half	DNMT3A R320*	DNMT3A R320*	CH-positive	235	2	bottom	6.03448
	DNMT3A_R320*	0.0176991	2	score_DNMT3A_R320*	24.143	DNMT3A_R320*	1	-1.38279	-1.35301	bottom half	DNMT3A R320*	DNMT3A R320*	CH-positive	236	2	bottom	1.76991
	DNMT3A_R320*	0.0190476	2	score_DNMT3A_R320*	24.143	DNMT3A_R320*	1	-1.38279	-1.35301	bottom half	DNMT3A R320*	DNMT3A R320*	CH-positive	237	2	bottom	1.90476
	DNMT3A_R320*	0.0428571	3	score_DNMT3A_R320*	24.143	DNMT3A_R320*	1	-1.38279	-1.35301	bottom half	DNMT3A R320*	DNMT3A R320*	CH-positive	238	2	bottom	4.28571
	DNMT3A_R320*	0.0263158	3	score_DNMT3A_R320*	24.143	DNMT3A_R320*	1	-1.38279	-1.35301	bottom half	DNMT3A R320*	DNMT3A R320*	CH-positive	239	2	bottom	2.63158
	DNMT3A_R320*	0.0204082	2	score_DNMT3A_R320*	24.143	DNMT3A_R320*	1	-1.38279	-1.35301	bottom half	DNMT3A R320*	DNMT3A R320*	CH-positive	240	2	bottom	2.04082
	DNMT3A_R320*	0.0148148	2	score_DNMT3A_R320*	24.143	DNMT3A_R320*	1	-1.38279	-1.35301	bottom half	DNMT3A R320*	DNMT3A R320*	CH-positive	241	2	bottom	1.48148
	DNMT3A_R320*	0.0204082	2	score_DNMT3A_R320*	24.143	DNMT3A_R320*	1	-1.38279	-1.35301	bottom half	DNMT3A R320*	DNMT3A R320*	CH-positive	242	2	bottom	2.04082
	DNMT3A_R320*	0.0421053	4	score_DNMT3A_R320*	24.143	DNMT3A_R320*	1	-1.38279	-1.35301	bottom half	DNMT3A R320*	DNMT3A R320*	CH-positive	243	2	bottom	4.21053
	DNMT3A_R320*	0.0212766	3	score_DNMT3A_R320*	24.143	DNMT3A_R320*	1	-1.38279	-1.35301	bottom half	DNMT3A R320*	DNMT3A R320*	CH-positive	244	2	bottom	2.12766
	DNMT3A_R320*	0.0849057	9	score_DNMT3A_R320*	24.143	DNMT3A_R320*	1	-1.38279	-1.35301	bottom half	DNMT3A R320*	DNMT3A R320*	CH-positive	245	2	bottom	8.49057
	DNMT3A_R320*	0.0487805	4	score_DNMT3A_R320*	24.143	DNMT3A_R320*	1	-1.38279	-1.35301	bottom half	DNMT3A R320*	DNMT3A R320*	CH-positive	246	2	bottom	4.87805
	DNMT3A_R320*	0.0327869	2	score_DNMT3A_R320*	24.143	DNMT3A_R320*	1	-1.38279	-1.35301	bottom half	DNMT3A R320*	DNMT3A R320*	CH-positive	247	2	bottom	3.27869
	DNMT3A_R320*	0.0196078	2	score_DNMT3A_R320*	24.143	DNMT3A_R320*	1	-1.38279	-1.35301	bottom half	DNMT3A R320*	DNMT3A R320*	CH-positive	248	2	bottom	1.96078
	DNMT3A_R320*	0.0181818	2	score_DNMT3A_R320*	24.143	DNMT3A_R320*	1	-1.38279	-1.35301	bottom half	DNMT3A R320*	DNMT3A R320*	CH-positive	249	2	bottom	1.81818
	DNMT3A_R320*	0.0227273	2	score_DNMT3A_R320*	24.143	DNMT3A_R320*	1	-1.38279	-1.35301	bottom half	DNMT3A R320*	DNMT3A R320*	CH-positive	250	2	bottom	2.27273
	DNMT3A_R320*	0.030303	3	score_DNMT3A_R320*	24.143	DNMT3A_R320*	1	-1.38279	-1.35301	bottom half	DNMT3A R320*	DNMT3A R320*	CH-positive	251	2	bottom	3.0303
	DNMT3A_R320*	0.0185185	2	score_DNMT3A_R320*	24.143	DNMT3A_R320*	1	-1.38279	-1.35301	bottom half	DNMT3A R320*	DNMT3A R320*	CH-positive	252	2	bottom	1.85185
	DNMT3A_R320*	0.0192308	2	score_DNMT3A_R320*	24.143	DNMT3A_R320*	1	-1.38279	-1.35301	bottom half	DNMT3A R320*	DNMT3A R320*	CH-positive	253	2	bottom	1.92308
	DNMT3A_R320*	0.0190476	2	score_DNMT3A_R320*	24.143	DNMT3A_R320*	1	-1.38279	-1.35301	bottom half	DNMT3A R320*	DNMT3A R320*	CH-positive	254	2	bottom	1.90476
	DNMT3A_R320*	0.0363636	2	score_DNMT3A_R320*	24.143	DNMT3A_R320*	1	-1.38279	-1.35301	bottom half	DNMT3A R320*	DNMT3A R320*	CH-positive	255	2	bottom	3.63636
	DNMT3A_R320*	0.0307692	2	score_DNMT3A_R320*	24.143	DNMT3A_R320*	1	-1.38279	-1.35301	bottom half	DNMT3A R320*	DNMT3A R320*	CH-positive	256	2	bottom	3.07692
	DNMT3A_R320*	0.0162602	2	score_DNMT3A_R320*	24.143	DNMT3A_R320*	1	-1.38279	-1.35301	bottom half	DNMT3A R320*	DNMT3A R320*	CH-positive	257	2	bottom	1.62602
	DNMT3A_R320*	0.0588235	4	score_DNMT3A_R320*	24.143	DNMT3A_R320*	1	-1.38279	-1.35301	bottom half	DNMT3A R320*	DNMT3A R320*	CH-positive	258	2	bottom	5.88235
	DNMT3A_R320*	0.0331492	6	score_DNMT3A_R320*	24.143	DNMT3A_R320*	1	-1.38279	-1.35301	bottom half	DNMT3A R320*	DNMT3A R320*	CH-positive	259	2	bottom	3.31492
	DNMT3A_R320*	0.0289855	2	score_DNMT3A_R320*	24.98	DNMT3A_R320*	1	-1.39759	-1.35301	bottom half	DNMT3A R320*	DNMT3A R320*	CH-positive	260	2	bottom	2.89855
	DNMT3A_R320*	0.0754717	4	score_DNMT3A_R320*	24.98	DNMT3A_R320*	1	-1.39759	-1.35301	bottom half	DNMT3A R320*	DNMT3A R320*	CH-positive	261	2	bottom	7.54717
	DNMT3A_R320*	0.283582	19	score_DNMT3A_R320*	27.25	DNMT3A_R320*	1	-1.43537	-1.35301	bottom half	DNMT3A R320*	DNMT3A R320*	CH-positive	262	2	bottom	28.3582
	DNMT3A_R320*	0.0275229	3	score_DNMT3A_R320*	27.25	DNMT3A_R320*	1	-1.43537	-1.35301	bottom half	DNMT3A R320*	DNMT3A R320*	CH-positive	263	2	bottom	2.75229
	DNMT3A_R320*	0.0148148	2	score_DNMT3A_R320*	27.25	DNMT3A_R320*	1	-1.43537	-1.35301	bottom half	DNMT3A R320*	DNMT3A R320*	CH-positive	264	2	bottom	1.48148
	DNMT3A_R320*	0.0188679	2	score_DNMT3A_R320*	27.25	DNMT3A_R320*	1	-1.43537	-1.35301	bottom half	DNMT3A R320*	DNMT3A R320*	CH-positive	265	2	bottom	1.88679
	DNMT3A_R320*	0.0145985	2	score_DNMT3A_R320*	27.25	DNMT3A_R320*	1	-1.43537	-1.35301	bottom half	DNMT3A R320*	DNMT3A R320*	CH-positive	266	2	bottom	1.45985
	DNMT3A_R320*	0.0100503	2	score_DNMT3A_R320*	27.25	DNMT3A_R320*	1	-1.43537	-1.35301	bottom half	DNMT3A R320*	DNMT3A R320*	CH-positive	267	2	bottom	1.00503
	DNMT3A_R320*	0.164384	12	score_DNMT3A_R320*	27.25	DNMT3A_R320*	1	-1.43537	-1.35301	bottom half	DNMT3A R320*	DNMT3A R320*	CH-positive	268	2	bottom	16.4384
	DNMT3A_R320*	0.0322581	4	score_DNMT3A_R320*	27.25	DNMT3A_R320*	1	-1.43537	-1.35301	bottom half	DNMT3A R320*	DNMT3A R320*	CH-positive	269	2	bottom	3.22581
	DNMT3A_R320*	0.0206186	2	score_DNMT3A_R320*	27.25	DNMT3A_R320*	1	-1.43537	-1.35301	bottom half	DNMT3A R320*	DNMT3A R320*	CH-positive	270	2	bottom	2.06186
	DNMT3A_R320*	0.133333	10	score_DNMT3A_R320*	27.25	DNMT3A_R320*	1	-1.43537	-1.35301	bottom half	DNMT3A R320*	DNMT3A R320*	CH-positive	271	2	bottom	13.3333
	DNMT3A_R320*	0.0306123	3	score_DNMT3A_R320*	27.25	DNMT3A_R320*	1	-1.43537	-1.35301	bottom half	DNMT3A R320*	DNMT3A R320*	CH-positive	272	2	bottom	3.06122
	DNMT3A_R320*	0.0104712	2	score_DNMT3A_R320*	27.25	DNMT3A_R320*	1	-1.43537	-1.35301	bottom half	DNMT3A R320*	DNMT3A R320*	CH-positive	273	2	bottom	1.04712
	DNMT3A_R320*	0.0454546	4	score_DNMT3A_R320*	27.25	DNMT3A_R320*	1	-1.43537	-1.35301	bottom half	DNMT3A R320*	DNMT3A R320*	CH-positive	274	2	bottom	4.54545
	DNMT3A_R320*	0.0127388	2	score_DNMT3A_R320*	27.25	DNMT3A_R320*	1	-1.43537	-1.35301	bottom half	DNMT3A R320*	DNMT3A R320*	CH-positive	275	2	bottom	1.27389
	DNMT3A_R320*	0.025641	2	score_DNMT3A_R320*	27.25	DNMT3A_R320*	1	-1.43537	-1.35301	bottom half	DNMT3A R320*	DNMT3A R320*	CH-positive	276	2	bottom	2.5641
	DNMT3A_R320*	0.0263158	3	score_DNMT3A_R320*	27.25	DNMT3A_R320*	1	-1.43537	-1.35301	bottom half	DNMT3A R320*	DNMT3A R320*	CH-positive	277	2	bottom	2.63158
	DNMT3A_R320*	0.0547945	4	score_DNMT3A_R320*	27.25	DNMT3A_R320*	1	-1.43537	-1.35301	bottom half	DNMT3A R320*	DNMT3A R320*	CH-positive	278	2	bottom	5.47945
	DNMT3A_R320*	0.0530303	7	score_DNMT3A_R320*	27.25	DNMT3A_R320*	1	-1.43537	-1.35301	bottom half	DNMT3A R320*	DNMT3A R320*	CH-positive	279	2	bottom	5.30303
	DNMT3A_R320*	0.0186916	2	score_DNMT3A_R320*	27.25	DNMT3A_R320*	1	-1.43537	-1.35301	bottom half	DNMT3A R320*	DNMT3A R320*	CH-positive	280	2	bottom	1.86916
	DNMT3A_R320*	0.025	2	score_DNMT3A_R320*	27.25	DNMT3A_R320*	1	-1.43537	-1.35301	bottom half	DNMT3A R320*	DNMT3A R320*	CH-positive	281	2	bottom	2.5
	DNMT3A_R320*	0.0333333	3	score_DNMT3A_R320*	27.25	DNMT3A_R320*	1	-1.43537	-1.35301	bottom half	DNMT3A R320*	DNMT3A R320*	CH-positive	282	2	bottom	3.33333
	DNMT3A_R320*	0.016129	2	score_DNMT3A_R320*	27.25	DNMT3A_R320*	1	-1.43537	-1.35301	bottom half	DNMT3A R320*	DNMT3A R320*	CH-positive	283	2	bottom	1.6129
	DNMT3A_R320*	0.0206186	2	score_DNMT3A_R320*	29.25	DNMT3A_R320*	1	-1.46613	-1.35301	bottom half	DNMT3A R320*	DNMT3A R320*	CH-positive	284	2	bottom	2.06186
	DNMT3A_R320*	0.125	13	score_DNMT3A_R320*	29.25	DNMT3A_R320*	1	-1.46613	-1.35301	bottom half	DNMT3A R320*	DNMT3A R320*	CH-positive	285	2	bottom	12.5
	DNMT3A_R320*	0.0253165	2	score_DNMT3A_R320*	29.25	DNMT3A_R320*	1	-1.46613	-1.35301	bottom half	DNMT3A R320*	DNMT3A R320*	CH-positive	286	2	bottom	2.53165
	DNMT3A_R320*	0.0204082	2	score_DNMT3A_R320*	29.25	DNMT3A_R320*	1	-1.46613	-1.35301	bottom half	DNMT3A R320*	DNMT3A R320*	CH-positive	287	2	bottom	2.04082
	DNMT3A_R320*	0.02	2	score_DNMT3A_R320*	29.25	DNMT3A_R320*	1	-1.46613	-1.35301	bottom half	DNMT3A R320*	DNMT3A R320*	CH-positive	288	2	bottom	2
	DNMT3A_R320*	0.0235294	2	score_DNMT3A_R320*	29.596	DNMT3A_R320*	1	-1.47123	-1.35301	bottom half	DNMT3A R320*	DNMT3A R320*	CH-positive	289	2	bottom	2.35294
	DNMT3A_R320*	0.0810811	6	score_DNMT3A_R320*	29.596	DNMT3A_R320*	1	-1.47123	-1.35301	bottom half	DNMT3A R320*	DNMT3A R320*	CH-positive	290	2	bottom	8.10811
	DNMT3A_R320*	0.0181818	2	score_DNMT3A_R320*	29.596	DNMT3A_R320*	1	-1.47123	-1.35301	bottom half	DNMT3A R320*	DNMT3A R320*	CH-positive	291	2	bottom	1.81818
	DNMT3A_R320*	0.0543478	5	score_DNMT3A_R320*	29.596	DNMT3A_R320*	1	-1.47123	-1.35301	bottom half	DNMT3A R320*	DNMT3A R320*	CH-positive	292	2	bottom	5.43478
	DNMT3A_R320*	0.0273973	2	score_DNMT3A_R320*	32.038	DNMT3A_R320*	1	-1.50567	-1.35301	bottom half	DNMT3A R320*	DNMT3A R320*	CH-positive	293	2	bottom	2.73973
	DNMT3A_R320*	0.0322581	2	score_DNMT3A_R320*	32.038	DNMT3A_R320*	1	-1.50567	-1.35301	bottom half	DNMT3A R320*	DNMT3A R320*	CH-positive	294	2	bottom	3.22581
	DNMT3A_R320*	0.0136054	2	score_DNMT3A_R320*	32.038	DNMT3A_R320*	1	-1.50567	-1.35301	bottom half	DNMT3A R320*	DNMT3A R320*	CH-positive	295	2	bottom	1.36054
	DNMT3A_R320*	0.0190476	2	score_DNMT3A_R320*	32.308	DNMT3A_R320*	1	-1.50931	-1.35301	bottom half	DNMT3A R320*	DNMT3A R320*	CH-positive	296	2	bottom	1.90476
	DNMT3A_R320*	0.028169	2	score_DNMT3A_R320*	32.308	DNMT3A_R320*	1	-1.50931	-1.35301	bottom half	DNMT3A R320*	DNMT3A R320*	CH-positive	297	2	bottom	2.8169
	DNMT3A_R320*	0.0657895	5	score_DNMT3A_R320*	32.308	DNMT3A_R320*	1	-1.50931	-1.35301	bottom half	DNMT3A R320*	DNMT3A R320*	CH-positive	298	2	bottom	6.57895
	DNMT3A_R320*	0.0240964	2	score_DNMT3A_R320*	32.556	DNMT3A_R320*	1	-1.51263	-1.35301	bottom half	DNMT3A R320*	DNMT3A R320*	CH-positive	299	2	bottom	2.40964
	DNMT3A_R320*	0.166667	14	score_DNMT3A_R320*	32.556	DNMT3A_R320*	1	-1.51263	-1.35301	bottom half	DNMT3A R320*	DNMT3A R320*	CH-positive	300	2	bottom	16.6667
	DNMT3A_R320*	0.0243902	2	score_DNMT3A_R320*	32.556	DNMT3A_R320*	1	-1.51263	-1.35301	bottom half	DNMT3A R320*	DNMT3A R320*	CH-positive	301	2	bottom	2.43902
	DNMT3A_R320*	0.019802	2	score_DNMT3A_R320*	32.556	DNMT3A_R320*	1	-1.51263	-1.35301	bottom half	DNMT3A R320*	DNMT3A R320*	CH-positive	302	2	bottom	1.9802
	DNMT3A_R320*	0.05	3	score_DNMT3A_R320*	32.556	DNMT3A_R320*	1	-1.51263	-1.35301	bottom half	DNMT3A R320*	DNMT3A R320*	CH-positive	303	2	bottom	5
	DNMT3A_R320*	0.0220588	3	score_DNMT3A_R320*	32.556	DNMT3A_R320*	1	-1.51263	-1.35301	bottom half	DNMT3A R320*	DNMT3A R320*	CH-positive	304	2	bottom	2.20588
	DNMT3A_R320*	0.0196078	2	score_DNMT3A_R320*	32.556	DNMT3A_R320*	1	-1.51263	-1.35301	bottom half	DNMT3A R320*	DNMT3A R320*	CH-positive	305	2	bottom	1.96078
	DNMT3A_R320*	0.026087	3	score_DNMT3A_R320*	32.556	DNMT3A_R320*	1	-1.51263	-1.35301	bottom half	DNMT3A R320*	DNMT3A R320*	CH-positive	306	2	bottom	2.6087
	DNMT3A_R320*	0.0238095	2	score_DNMT3A_R320*	32.556	DNMT3A_R320*	1	-1.51263	-1.35301	bottom half	DNMT3A R320*	DNMT3A R320*	CH-positive	307	2	bottom	2.38095
	DNMT3A_R320*	0.0961538	10	score_DNMT3A_R320*	32.556	DNMT3A_R320*	1	-1.51263	-1.35301	bottom half	DNMT3A R320*	DNMT3A R320*	CH-positive	308	2	bottom	9.61538
	DNMT3A_R320*	0.0810811	6	score_DNMT3A_R320*	32.556	DNMT3A_R320*	1	-1.51263	-1.35301	bottom half	DNMT3A R320*	DNMT3A R320*	CH-positive	309	2	bottom	8.10811
	DNMT3A_R320*	0.12766	12	score_DNMT3A_R320*	32.556	DNMT3A_R320*	1	-1.51263	-1.35301	bottom half	DNMT3A R320*	DNMT3A R320*	CH-positive	310	2	bottom	12.766
	DNMT3A_R320*	0.0289855	2	score_DNMT3A_R320*	32.556	DNMT3A_R320*	1	-1.51263	-1.35301	bottom half	DNMT3A R320*	DNMT3A R320*	CH-positive	311	2	bottom	2.89855
	DNMT3A_R320*	0.0210526	2	score_DNMT3A_R320*	32.556	DNMT3A_R320*	1	-1.51263	-1.35301	bottom half	DNMT3A R320*	DNMT3A R320*	CH-positive	312	2	bottom	2.10526
	DNMT3A_R320*	0.0222222	2	score_DNMT3A_R320*	33.786	DNMT3A_R320*	1	-1.52874	-1.35301	bottom half	DNMT3A R320*	DNMT3A R320*	CH-positive	313	2	bottom	2.22222
	DNMT3A_R320*	0.0186916	2	score_DNMT3A_R320*	34.333	DNMT3A_R320*	1	-1.53571	-1.35301	bottom half	DNMT3A R320*	DNMT3A R320*	CH-positive	314	2	bottom	1.86916
	DNMT3A_R320*	0.03125	3	score_DNMT3A_R320*	34.6	DNMT3A_R320*	1	-1.53908	-1.35301	bottom half	DNMT3A R320*	DNMT3A R320*	CH-positive	315	2	bottom	3.125
	DNMT3A_R320*	0.0162602	2	score_DNMT3A_R320*	37.143	DNMT3A_R320*	1	-1.56988	-1.35301	bottom half	DNMT3A R320*	DNMT3A R320*	CH-positive	316	2	bottom	1.62602
	DNMT3A_R320*	0.0144928	2	score_DNMT3A_R320*	37.143	DNMT3A_R320*	1	-1.56988	-1.35301	bottom half	DNMT3A R320*	DNMT3A R320*	CH-positive	317	2	bottom	1.44928
	DNMT3A_R320*	0.0588235	6	score_DNMT3A_R320*	37.143	DNMT3A_R320*	1	-1.56988	-1.35301	bottom half	DNMT3A R320*	DNMT3A R320*	CH-positive	318	2	bottom	5.88235
	DNMT3A_R320*	0.0447761	3	score_DNMT3A_R320*	37.143	DNMT3A_R320*	1	-1.56988	-1.35301	bottom half	DNMT3A R320*	DNMT3A R320*	CH-positive	319	2	bottom	4.47761
	DNMT3A_R320*	0.0204082	2	score_DNMT3A_R320*	37.143	DNMT3A_R320*	1	-1.56988	-1.35301	bottom half	DNMT3A R320*	DNMT3A R320*	CH-positive	320	2	bottom	2.04082
	DNMT3A_R320*	0.0379747	3	score_DNMT3A_R320*	37.143	DNMT3A_R320*	1	-1.56988	-1.35301	bottom half	DNMT3A R320*	DNMT3A R320*	CH-positive	321	2	bottom	3.79747
	DNMT3A_R320*	0.0344828	3	score_DNMT3A_R320*	37.143	DNMT3A_R320*	1	-1.56988	-1.35301	bottom half	DNMT3A R320*	DNMT3A R320*	CH-positive	322	2	bottom	3.44828
	DNMT3A_R320*	0.0285714	2	score_DNMT3A_R320*	37.143	DNMT3A_R320*	1	-1.56988	-1.35301	bottom half	DNMT3A R320*	DNMT3A R320*	CH-positive	323	2	bottom	2.85714
	DNMT3A_R320*	0.0449438	4	score_DNMT3A_R320*	37.143	DNMT3A_R320*	1	-1.56988	-1.35301	bottom half	DNMT3A R320*	DNMT3A R320*	CH-positive	324	2	bottom	4.49438
	DNMT3A_R320*	0.0246914	2	score_DNMT3A_R320*	37.267	DNMT3A_R320*	1	-1.57132	-1.35301	bottom half	DNMT3A R320*	DNMT3A R320*	CH-positive	325	2	bottom	2.46914
	DNMT3A_R320*	0.0212766	2	score_DNMT3A_R320*	37.267	DNMT3A_R320*	1	-1.57132	-1.35301	bottom half	DNMT3A R320*	DNMT3A R320*	CH-positive	326	2	bottom	2.12766
	DNMT3A_R320*	0.0206186	2	score_DNMT3A_R320*	37.267	DNMT3A_R320*	1	-1.57132	-1.35301	bottom half	DNMT3A R320*	DNMT3A R320*	CH-positive	327	2	bottom	2.06186
	DNMT3A_R320*	0.0212766	2	score_DNMT3A_R320*	37.267	DNMT3A_R320*	1	-1.57132	-1.35301	bottom half	DNMT3A R320*	DNMT3A R320*	CH-positive	328	2	bottom	2.12766
	DNMT3A_R320*	0.0227273	2	score_DNMT3A_R320*	37.267	DNMT3A_R320*	1	-1.57132	-1.35301	bottom half	DNMT3A R320*	DNMT3A R320*	CH-positive	329	2	bottom	2.27273
	DNMT3A_R320*	0.0348837	3	score_DNMT3A_R320*	37.267	DNMT3A_R320*	1	-1.57132	-1.35301	bottom half	DNMT3A R320*	DNMT3A R320*	CH-positive	330	2	bottom	3.48837
	DNMT3A_R320*	0.0210526	2	score_DNMT3A_R320*	37.267	DNMT3A_R320*	1	-1.57132	-1.35301	bottom half	DNMT3A R320*	DNMT3A R320*	CH-positive	331	2	bottom	2.10526
	DNMT3A_R320*	0.0512821	4	score_DNMT3A_R320*	37.267	DNMT3A_R320*	1	-1.57132	-1.35301	bottom half	DNMT3A R320*	DNMT3A R320*	CH-positive	332	2	bottom	5.12821
	DNMT3A_R320*	0.025	3	score_DNMT3A_R320*	37.267	DNMT3A_R320*	1	-1.57132	-1.35301	bottom half	DNMT3A R320*	DNMT3A R320*	CH-positive	333	2	bottom	2.5
	DNMT3A_R320*	0.016129	2	score_DNMT3A_R320*	37.267	DNMT3A_R320*	1	-1.57132	-1.35301	bottom half	DNMT3A R320*	DNMT3A R320*	CH-positive	334	2	bottom	1.6129
	DNMT3A_R320*	0.0289855	2	score_DNMT3A_R320*	37.267	DNMT3A_R320*	1	-1.57132	-1.35301	bottom half	DNMT3A R320*	DNMT3A R320*	CH-positive	335	2	bottom	2.89855
	DNMT3A_R320*	0.0136986	2	score_DNMT3A_R320*	37.267	DNMT3A_R320*	1	-1.57132	-1.35301	bottom half	DNMT3A R320*	DNMT3A R320*	CH-positive	336	2	bottom	1.36986
	DNMT3A_R320*	0.0190476	2	score_DNMT3A_R320*	37.267	DNMT3A_R320*	1	-1.57132	-1.35301	bottom half	DNMT3A R320*	DNMT3A R320*	CH-positive	337	2	bottom	1.90476
	DNMT3A_R320*	0.0380952	4	score_DNMT3A_R320*	37.267	DNMT3A_R320*	1	-1.57132	-1.35301	bottom half	DNMT3A R320*	DNMT3A R320*	CH-positive	338	2	bottom	3.80952
	DNMT3A_R320*	0.0344828	4	score_DNMT3A_R320*	37.267	DNMT3A_R320*	1	-1.57132	-1.35301	bottom half	DNMT3A R320*	DNMT3A R320*	CH-positive	339	2	bottom	3.44828
	DNMT3A_R320*	0.0338983	2	score_DNMT3A_R320*	37.267	DNMT3A_R320*	1	-1.57132	-1.35301	bottom half	DNMT3A R320*	DNMT3A R320*	CH-positive	340	2	bottom	3.38983
	DNMT3A_R320*	0.025974	2	score_DNMT3A_R320*	37.267	DNMT3A_R320*	1	-1.57132	-1.35301	bottom half	DNMT3A R320*	DNMT3A R320*	CH-positive	341	2	bottom	2.5974
	DNMT3A_R320*	0.287234	27	score_DNMT3A_R320*	37.267	DNMT3A_R320*	1	-1.57132	-1.35301	bottom half	DNMT3A R320*	DNMT3A R320*	CH-positive	342	2	bottom	28.7234
	DNMT3A_R320*	0.017094	2	score_DNMT3A_R320*	37.267	DNMT3A_R320*	1	-1.57132	-1.35301	bottom half	DNMT3A R320*	DNMT3A R320*	CH-positive	343	2	bottom	1.7094
	DNMT3A_R320*	0.0735294	5	score_DNMT3A_R320*	37.267	DNMT3A_R320*	1	-1.57132	-1.35301	bottom half	DNMT3A R320*	DNMT3A R320*	CH-positive	344	2	bottom	7.35294
	DNMT3A_R320*	0.0188679	2	score_DNMT3A_R320*	37.267	DNMT3A_R320*	1	-1.57132	-1.35301	bottom half	DNMT3A R320*	DNMT3A R320*	CH-positive	345	2	bottom	1.88679
	DNMT3A_R320*	0.352941	42	score_DNMT3A_R320*	37.267	DNMT3A_R320*	1	-1.57132	-1.35301	bottom half	DNMT3A R320*	DNMT3A R320*	CH-positive	346	2	bottom	35.2941
	DNMT3A_R320*	0.045977	4	score_DNMT3A_R320*	37.267	DNMT3A_R320*	1	-1.57132	-1.35301	bottom half	DNMT3A R320*	DNMT3A R320*	CH-positive	347	2	bottom	4.5977
	DNMT3A_R320*	0.0232558	3	score_DNMT3A_R320*	37.267	DNMT3A_R320*	1	-1.57132	-1.35301	bottom half	DNMT3A R320*	DNMT3A R320*	CH-positive	348	2	bottom	2.32558
	DNMT3A_R320*	0.0190476	2	score_DNMT3A_R320*	37.267	DNMT3A_R320*	1	-1.57132	-1.35301	bottom half	DNMT3A R320*	DNMT3A R320*	CH-positive	349	2	bottom	1.90476
	DNMT3A_R320*	0.0190476	2	score_DNMT3A_R320*	37.267	DNMT3A_R320*	1	-1.57132	-1.35301	bottom half	DNMT3A R320*	DNMT3A R320*	CH-positive	350	2	bottom	1.90476
	DNMT3A_R320*	0.0238095	2	score_DNMT3A_R320*	37.267	DNMT3A_R320*	1	-1.57132	-1.35301	bottom half	DNMT3A R320*	DNMT3A R320*	CH-positive	351	2	bottom	2.38095
	DNMT3A_R320*	0.020202	2	score_DNMT3A_R320*	37.267	DNMT3A_R320*	1	-1.57132	-1.35301	bottom half	DNMT3A R320*	DNMT3A R320*	CH-positive	352	2	bottom	2.0202
	DNMT3A_R320*	0.015873	2	score_DNMT3A_R320*	37.267	DNMT3A_R320*	1	-1.57132	-1.35301	bottom half	DNMT3A R320*	DNMT3A R320*	CH-positive	353	2	bottom	1.5873
	DNMT3A_R320*	0.030303	2	score_DNMT3A_R320*	37.267	DNMT3A_R320*	1	-1.57132	-1.35301	bottom half	DNMT3A R320*	DNMT3A R320*	CH-positive	354	2	bottom	3.0303
	DNMT3A_R320*	0.0217391	2	score_DNMT3A_R320*	38.167	DNMT3A_R320*	1	-1.58169	-1.35301	bottom half	DNMT3A R320*	DNMT3A R320*	CH-positive	355	2	bottom	2.17391
	DNMT3A_R320*	0.0194175	2	score_DNMT3A_R320*	38.167	DNMT3A_R320*	1	-1.58169	-1.35301	bottom half	DNMT3A R320*	DNMT3A R320*	CH-positive	356	2	bottom	1.94175
	DNMT3A_R320*	0.02	2	score_DNMT3A_R320*	38.308	DNMT3A_R320*	1	-1.58329	-1.35301	bottom half	DNMT3A R320*	DNMT3A R320*	CH-positive	357	2	bottom	2
	DNMT3A_R320*	0.0684932	5	score_DNMT3A_R320*	41.667	DNMT3A_R320*	1	-1.61979	-1.35301	bottom half	DNMT3A R320*	DNMT3A R320*	CH-positive	358	2	bottom	6.84932
	DNMT3A_R320*	0.019802	2	score_DNMT3A_R320*	45.385	DNMT3A_R320*	1	-1.65691	-1.35301	bottom half	DNMT3A R320*	DNMT3A R320*	CH-positive	359	2	bottom	1.9802
	DNMT3A_R320*	0.02	2	score_DNMT3A_R320*	45.385	DNMT3A_R320*	1	-1.65691	-1.35301	bottom half	DNMT3A R320*	DNMT3A R320*	CH-positive	360	2	bottom	2
	DNMT3A_R320*	0.0204082	2	score_DNMT3A_R320*	50	DNMT3A_R320*	1	-1.69897	-1.35301	bottom half	DNMT3A R320*	DNMT3A R320*	CH-positive	361	2	bottom	2.04082
	DNMT3A_R320*	0.0300752	4	score_DNMT3A_R320*	50	DNMT3A_R320*	1	-1.69897	-1.35301	bottom half	DNMT3A R320*	DNMT3A R320*	CH-positive	362	2	bottom	3.00752
	DNMT3A_R320*	0.018018	2	score_DNMT3A_R320*	50	DNMT3A_R320*	1	-1.69897	-1.35301	bottom half	DNMT3A R320*	DNMT3A R320*	CH-positive	363	2	bottom	1.8018
	DNMT3A_R320*	0.117021	11	score_DNMT3A_R320*	50	DNMT3A_R320*	1	-1.69897	-1.35301	bottom half	DNMT3A R320*	DNMT3A R320*	CH-positive	364	2	bottom	11.7021
	DNMT3A_R320*	0.037037	3	score_DNMT3A_R320*	50	DNMT3A_R320*	1	-1.69897	-1.35301	bottom half	DNMT3A R320*	DNMT3A R320*	CH-positive	365	2	bottom	3.7037
	DNMT3A_R320*	0.0181818	2	score_DNMT3A_R320*	51.667	DNMT3A_R320*	1	-1.71321	-1.35301	bottom half	DNMT3A R320*	DNMT3A R320*	CH-positive	366	2	bottom	1.81818
	DNMT3A_R320*	0.0243902	2	score_DNMT3A_R320*	52	DNMT3A_R320*	1	-1.716	-1.35301	bottom half	DNMT3A R320*	DNMT3A R320*	CH-positive	367	2	bottom	2.43902
	DNMT3A_R326C	0.107527	10	score_DNMT3A_R326C	0.026	DNMT3A_R326C	1	1.58503	0.0996329	top half	DNMT3A R326C	DNMT3A R326C	CH-positive	1	1	top	10.7527
	DNMT3A_R326C	0.025	2	score_DNMT3A_R326C	0.037	DNMT3A_R326C	1	1.4318	0.0996329	top half	DNMT3A R326C	DNMT3A R326C	CH-positive	2	1	top	2.5
	DNMT3A_R326C	0.0434783	5	score_DNMT3A_R326C	0.037	DNMT3A_R326C	1	1.4318	0.0996329	top half	DNMT3A R326C	DNMT3A R326C	CH-positive	3	1	top	4.34783
	DNMT3A_R326C	0.0821918	6	score_DNMT3A_R326C	0.037	DNMT3A_R326C	1	1.4318	0.0996329	top half	DNMT3A R326C	DNMT3A R326C	CH-positive	4	1	top	8.21918
	DNMT3A_R326C	0.0104167	2	score_DNMT3A_R326C	0.037	DNMT3A_R326C	1	1.4318	0.0996329	top half	DNMT3A R326C	DNMT3A R326C	CH-positive	5	1	top	1.04167
	DNMT3A_R326C	0.0704225	5	score_DNMT3A_R326C	0.037	DNMT3A_R326C	1	1.4318	0.0996329	top half	DNMT3A R326C	DNMT3A R326C	CH-positive	6	1	top	7.04225
	DNMT3A_R326C	0.0176991	2	score_DNMT3A_R326C	0.037	DNMT3A_R326C	1	1.4318	0.0996329	top half	DNMT3A R326C	DNMT3A R326C	CH-positive	7	1	top	1.76991
	DNMT3A_R326C	0.308901	59	score_DNMT3A_R326C	0.037	DNMT3A_R326C	1	1.4318	0.0996329	top half	DNMT3A R326C	DNMT3A R326C	CH-positive	8	1	top	30.8901
	DNMT3A_R326C	0.0178571	2	score_DNMT3A_R326C	0.071	DNMT3A_R326C	1	1.14874	0.0996329	top half	DNMT3A R326C	DNMT3A R326C	CH-positive	9	1	top	1.78571
	DNMT3A_R326C	0.027027	2	score_DNMT3A_R326C	0.075	DNMT3A_R326C	1	1.12494	0.0996329	top half	DNMT3A R326C	DNMT3A R326C	CH-positive	10	1	top	2.7027
	DNMT3A_R326C	0.0185185	2	score_DNMT3A_R326C	0.075	DNMT3A_R326C	1	1.12494	0.0996329	top half	DNMT3A R326C	DNMT3A R326C	CH-positive	11	1	top	1.85185
	DNMT3A_R326C	0.0206186	2	score_DNMT3A_R326C	0.075	DNMT3A_R326C	1	1.12494	0.0996329	top half	DNMT3A R326C	DNMT3A R326C	CH-positive	12	1	top	2.06186
	DNMT3A_R326C	0.0823529	7	score_DNMT3A_R326C	0.075	DNMT3A_R326C	1	1.12494	0.0996329	top half	DNMT3A R326C	DNMT3A R326C	CH-positive	13	1	top	8.23529
	DNMT3A_R326C	0.027027	3	score_DNMT3A_R326C	0.075	DNMT3A_R326C	1	1.12494	0.0996329	top half	DNMT3A R326C	DNMT3A R326C	CH-positive	14	1	top	2.7027
	DNMT3A_R326C	0.107143	9	score_DNMT3A_R326C	0.075	DNMT3A_R326C	1	1.12494	0.0996329	top half	DNMT3A R326C	DNMT3A R326C	CH-positive	15	1	top	10.7143
	DNMT3A_R326C	0.0769231	7	score_DNMT3A_R326C	0.075	DNMT3A_R326C	1	1.12494	0.0996329	top half	DNMT3A R326C	DNMT3A R326C	CH-positive	16	1	top	7.69231
	DNMT3A_R326C	0.0181818	2	score_DNMT3A_R326C	0.075	DNMT3A_R326C	1	1.12494	0.0996329	top half	DNMT3A R326C	DNMT3A R326C	CH-positive	17	1	top	1.81818
	DNMT3A_R326C	0.0178571	2	score_DNMT3A_R326C	0.075	DNMT3A_R326C	1	1.12494	0.0996329	top half	DNMT3A R326C	DNMT3A R326C	CH-positive	18	1	top	1.78571
	DNMT3A_R326C	0.0294118	3	score_DNMT3A_R326C	0.075	DNMT3A_R326C	1	1.12494	0.0996329	top half	DNMT3A R326C	DNMT3A R326C	CH-positive	19	1	top	2.94118
	DNMT3A_R326C	0.034188	4	score_DNMT3A_R326C	0.075	DNMT3A_R326C	1	1.12494	0.0996329	top half	DNMT3A R326C	DNMT3A R326C	CH-positive	20	1	top	3.4188
	DNMT3A_R326C	0.109375	7	score_DNMT3A_R326C	0.075	DNMT3A_R326C	1	1.12494	0.0996329	top half	DNMT3A R326C	DNMT3A R326C	CH-positive	21	1	top	10.9375
	DNMT3A_R326C	0.019802	2	score_DNMT3A_R326C	0.075	DNMT3A_R326C	1	1.12494	0.0996329	top half	DNMT3A R326C	DNMT3A R326C	CH-positive	22	1	top	1.9802
	DNMT3A_R326C	0.0232558	2	score_DNMT3A_R326C	0.075	DNMT3A_R326C	1	1.12494	0.0996329	top half	DNMT3A R326C	DNMT3A R326C	CH-positive	23	1	top	2.32558
	DNMT3A_R326C	0.028169	2	score_DNMT3A_R326C	0.075	DNMT3A_R326C	1	1.12494	0.0996329	top half	DNMT3A R326C	DNMT3A R326C	CH-positive	24	1	top	2.8169
	DNMT3A_R326C	0.0555556	6	score_DNMT3A_R326C	0.075	DNMT3A_R326C	1	1.12494	0.0996329	top half	DNMT3A R326C	DNMT3A R326C	CH-positive	25	1	top	5.55556
	DNMT3A_R326C	0.0322581	3	score_DNMT3A_R326C	0.075	DNMT3A_R326C	1	1.12494	0.0996329	top half	DNMT3A R326C	DNMT3A R326C	CH-positive	26	1	top	3.22581
	DNMT3A_R326C	0.0121951	2	score_DNMT3A_R326C	0.075	DNMT3A_R326C	1	1.12494	0.0996329	top half	DNMT3A R326C	DNMT3A R326C	CH-positive	27	1	top	1.21951
	DNMT3A_R326C	0.0487805	4	score_DNMT3A_R326C	0.075	DNMT3A_R326C	1	1.12494	0.0996329	top half	DNMT3A R326C	DNMT3A R326C	CH-positive	28	1	top	4.87805
	DNMT3A_R326C	0.0727273	8	score_DNMT3A_R326C	0.075	DNMT3A_R326C	1	1.12494	0.0996329	top half	DNMT3A R326C	DNMT3A R326C	CH-positive	29	1	top	7.27273
	DNMT3A_R326C	0.0447761	3	score_DNMT3A_R326C	0.075	DNMT3A_R326C	1	1.12494	0.0996329	top half	DNMT3A R326C	DNMT3A R326C	CH-positive	30	1	top	4.47761
	DNMT3A_R326C	0.0165289	2	score_DNMT3A_R326C	0.075	DNMT3A_R326C	1	1.12494	0.0996329	top half	DNMT3A R326C	DNMT3A R326C	CH-positive	31	1	top	1.65289
	DNMT3A_R326C	0.02	2	score_DNMT3A_R326C	0.075	DNMT3A_R326C	1	1.12494	0.0996329	top half	DNMT3A R326C	DNMT3A R326C	CH-positive	32	1	top	2
	DNMT3A_R326C	0.026087	3	score_DNMT3A_R326C	0.075	DNMT3A_R326C	1	1.12494	0.0996329	top half	DNMT3A R326C	DNMT3A R326C	CH-positive	33	1	top	2.6087
	DNMT3A_R326C	0.0285714	2	score_DNMT3A_R326C	0.075	DNMT3A_R326C	1	1.12494	0.0996329	top half	DNMT3A R326C	DNMT3A R326C	CH-positive	34	1	top	2.85714
	DNMT3A_R326C	0.0243902	2	score_DNMT3A_R326C	0.075	DNMT3A_R326C	1	1.12494	0.0996329	top half	DNMT3A R326C	DNMT3A R326C	CH-positive	35	1	top	2.43902
	DNMT3A_R326C	0.0103093	2	score_DNMT3A_R326C	0.075	DNMT3A_R326C	1	1.12494	0.0996329	top half	DNMT3A R326C	DNMT3A R326C	CH-positive	36	1	top	1.03093
	DNMT3A_R326C	0.0222222	2	score_DNMT3A_R326C	0.075	DNMT3A_R326C	1	1.12494	0.0996329	top half	DNMT3A R326C	DNMT3A R326C	CH-positive	37	1	top	2.22222
	DNMT3A_R326C	0.0246914	2	score_DNMT3A_R326C	0.075	DNMT3A_R326C	1	1.12494	0.0996329	top half	DNMT3A R326C	DNMT3A R326C	CH-positive	38	1	top	2.46914
	DNMT3A_R326C	0.0196078	2	score_DNMT3A_R326C	0.075	DNMT3A_R326C	1	1.12494	0.0996329	top half	DNMT3A R326C	DNMT3A R326C	CH-positive	39	1	top	1.96078
	DNMT3A_R326C	0.0298507	2	score_DNMT3A_R326C	0.108	DNMT3A_R326C	1	0.966576	0.0996329	top half	DNMT3A R326C	DNMT3A R326C	CH-positive	40	1	top	2.98507
	DNMT3A_R326C	0.0168067	2	score_DNMT3A_R326C	0.109	DNMT3A_R326C	1	0.962573	0.0996329	top half	DNMT3A R326C	DNMT3A R326C	CH-positive	41	1	top	1.68067
	DNMT3A_R326C	0.0215054	2	score_DNMT3A_R326C	0.109	DNMT3A_R326C	1	0.962573	0.0996329	top half	DNMT3A R326C	DNMT3A R326C	CH-positive	42	1	top	2.15054
	DNMT3A_R326C	0.018018	2	score_DNMT3A_R326C	0.109	DNMT3A_R326C	1	0.962573	0.0996329	top half	DNMT3A R326C	DNMT3A R326C	CH-positive	43	1	top	1.8018
	DNMT3A_R326C	0.0235294	2	score_DNMT3A_R326C	0.109	DNMT3A_R326C	1	0.962573	0.0996329	top half	DNMT3A R326C	DNMT3A R326C	CH-positive	44	1	top	2.35294
	DNMT3A_R326C	0.018018	2	score_DNMT3A_R326C	0.109	DNMT3A_R326C	1	0.962573	0.0996329	top half	DNMT3A R326C	DNMT3A R326C	CH-positive	45	1	top	1.8018
	DNMT3A_R326C	0.177083	17	score_DNMT3A_R326C	0.109	DNMT3A_R326C	1	0.962573	0.0996329	top half	DNMT3A R326C	DNMT3A R326C	CH-positive	46	1	top	17.7083
	DNMT3A_R326C	0.029703	3	score_DNMT3A_R326C	0.109	DNMT3A_R326C	1	0.962573	0.0996329	top half	DNMT3A R326C	DNMT3A R326C	CH-positive	47	1	top	2.9703
	DNMT3A_R326C	0.0285714	3	score_DNMT3A_R326C	0.109	DNMT3A_R326C	1	0.962573	0.0996329	top half	DNMT3A R326C	DNMT3A R326C	CH-positive	48	1	top	2.85714
	DNMT3A_R326C	0.0204082	2	score_DNMT3A_R326C	0.109	DNMT3A_R326C	1	0.962573	0.0996329	top half	DNMT3A R326C	DNMT3A R326C	CH-positive	49	1	top	2.04082
	DNMT3A_R326C	0.155844	12	score_DNMT3A_R326C	0.109	DNMT3A_R326C	1	0.962573	0.0996329	top half	DNMT3A R326C	DNMT3A R326C	CH-positive	50	1	top	15.5844
	DNMT3A_R326C	0.0442478	5	score_DNMT3A_R326C	0.109	DNMT3A_R326C	1	0.962573	0.0996329	top half	DNMT3A R326C	DNMT3A R326C	CH-positive	51	1	top	4.42478
	DNMT3A_R326C	0.0215054	2	score_DNMT3A_R326C	0.109	DNMT3A_R326C	1	0.962573	0.0996329	top half	DNMT3A R326C	DNMT3A R326C	CH-positive	52	1	top	2.15054
	DNMT3A_R326C	0.0784314	8	score_DNMT3A_R326C	0.109	DNMT3A_R326C	1	0.962573	0.0996329	top half	DNMT3A R326C	DNMT3A R326C	CH-positive	53	1	top	7.84314
	DNMT3A_R326C	0.0136986	2	score_DNMT3A_R326C	0.109	DNMT3A_R326C	1	0.962573	0.0996329	top half	DNMT3A R326C	DNMT3A R326C	CH-positive	54	1	top	1.36986
	DNMT3A_R326C	0.030303	3	score_DNMT3A_R326C	0.109	DNMT3A_R326C	1	0.962573	0.0996329	top half	DNMT3A R326C	DNMT3A R326C	CH-positive	55	1	top	3.0303
	DNMT3A_R326C	0.040404	4	score_DNMT3A_R326C	0.109	DNMT3A_R326C	1	0.962573	0.0996329	top half	DNMT3A R326C	DNMT3A R326C	CH-positive	56	1	top	4.0404
	DNMT3A_R326C	0.0454546	4	score_DNMT3A_R326C	0.109	DNMT3A_R326C	1	0.962573	0.0996329	top half	DNMT3A R326C	DNMT3A R326C	CH-positive	57	1	top	4.54545
	DNMT3A_R326C	0.151786	17	score_DNMT3A_R326C	0.109	DNMT3A_R326C	1	0.962573	0.0996329	top half	DNMT3A R326C	DNMT3A R326C	CH-positive	58	1	top	15.1786
	DNMT3A_R326C	0.032967	3	score_DNMT3A_R326C	0.109	DNMT3A_R326C	1	0.962573	0.0996329	top half	DNMT3A R326C	DNMT3A R326C	CH-positive	59	1	top	3.2967
	DNMT3A_R326C	0.0210526	2	score_DNMT3A_R326C	0.109	DNMT3A_R326C	1	0.962573	0.0996329	top half	DNMT3A R326C	DNMT3A R326C	CH-positive	60	1	top	2.10526
	DNMT3A_R326C	0.0447761	3	score_DNMT3A_R326C	0.109	DNMT3A_R326C	1	0.962573	0.0996329	top half	DNMT3A R326C	DNMT3A R326C	CH-positive	61	1	top	4.47761
	DNMT3A_R326C	0.0149254	2	score_DNMT3A_R326C	0.109	DNMT3A_R326C	1	0.962573	0.0996329	top half	DNMT3A R326C	DNMT3A R326C	CH-positive	62	1	top	1.49254
	DNMT3A_R326C	0.0348837	3	score_DNMT3A_R326C	0.109	DNMT3A_R326C	1	0.962573	0.0996329	top half	DNMT3A R326C	DNMT3A R326C	CH-positive	63	1	top	3.48837
	DNMT3A_R326C	0.0273973	2	score_DNMT3A_R326C	0.109	DNMT3A_R326C	1	0.962573	0.0996329	top half	DNMT3A R326C	DNMT3A R326C	CH-positive	64	1	top	2.73973
	DNMT3A_R326C	0.114286	8	score_DNMT3A_R326C	0.109	DNMT3A_R326C	1	0.962573	0.0996329	top half	DNMT3A R326C	DNMT3A R326C	CH-positive	65	1	top	11.4286
	DNMT3A_R326C	0.0333333	3	score_DNMT3A_R326C	0.109	DNMT3A_R326C	1	0.962573	0.0996329	top half	DNMT3A R326C	DNMT3A R326C	CH-positive	66	1	top	3.33333
	DNMT3A_R326C	0.0493827	4	score_DNMT3A_R326C	0.109	DNMT3A_R326C	1	0.962573	0.0996329	top half	DNMT3A R326C	DNMT3A R326C	CH-positive	67	1	top	4.93827
	DNMT3A_R326C	0.0394737	6	score_DNMT3A_R326C	0.109	DNMT3A_R326C	1	0.962573	0.0996329	top half	DNMT3A R326C	DNMT3A R326C	CH-positive	68	1	top	3.94737
	DNMT3A_R326C	0.0192308	2	score_DNMT3A_R326C	0.109	DNMT3A_R326C	1	0.962573	0.0996329	top half	DNMT3A R326C	DNMT3A R326C	CH-positive	69	1	top	1.92308
	DNMT3A_R326C	0.0206186	2	score_DNMT3A_R326C	0.109	DNMT3A_R326C	1	0.962573	0.0996329	top half	DNMT3A R326C	DNMT3A R326C	CH-positive	70	1	top	2.06186
	DNMT3A_R326C	0.0229885	2	score_DNMT3A_R326C	0.109	DNMT3A_R326C	1	0.962573	0.0996329	top half	DNMT3A R326C	DNMT3A R326C	CH-positive	71	1	top	2.29885
	DNMT3A_R326C	0.0142857	2	score_DNMT3A_R326C	0.109	DNMT3A_R326C	1	0.962573	0.0996329	top half	DNMT3A R326C	DNMT3A R326C	CH-positive	72	1	top	1.42857
	DNMT3A_R326C	0.025974	2	score_DNMT3A_R326C	0.109	DNMT3A_R326C	1	0.962573	0.0996329	top half	DNMT3A R326C	DNMT3A R326C	CH-positive	73	1	top	2.5974
	DNMT3A_R326C	0.0212766	2	score_DNMT3A_R326C	0.109	DNMT3A_R326C	1	0.962573	0.0996329	top half	DNMT3A R326C	DNMT3A R326C	CH-positive	74	1	top	2.12766
	DNMT3A_R326C	0.0267857	3	score_DNMT3A_R326C	0.109	DNMT3A_R326C	1	0.962573	0.0996329	top half	DNMT3A R326C	DNMT3A R326C	CH-positive	75	1	top	2.67857
	DNMT3A_R326C	0.0326087	3	score_DNMT3A_R326C	0.109	DNMT3A_R326C	1	0.962573	0.0996329	top half	DNMT3A R326C	DNMT3A R326C	CH-positive	76	1	top	3.26087
	DNMT3A_R326C	0.0153846	2	score_DNMT3A_R326C	0.109	DNMT3A_R326C	1	0.962573	0.0996329	top half	DNMT3A R326C	DNMT3A R326C	CH-positive	77	1	top	1.53846
	DNMT3A_R326C	0.025	3	score_DNMT3A_R326C	0.109	DNMT3A_R326C	1	0.962573	0.0996329	top half	DNMT3A R326C	DNMT3A R326C	CH-positive	78	1	top	2.5
	DNMT3A_R326C	0.0769231	9	score_DNMT3A_R326C	0.109	DNMT3A_R326C	1	0.962573	0.0996329	top half	DNMT3A R326C	DNMT3A R326C	CH-positive	79	1	top	7.69231
	DNMT3A_R326C	0.0422535	3	score_DNMT3A_R326C	0.109	DNMT3A_R326C	1	0.962573	0.0996329	top half	DNMT3A R326C	DNMT3A R326C	CH-positive	80	1	top	4.22535
	DNMT3A_R326C	0.0135135	2	score_DNMT3A_R326C	0.109	DNMT3A_R326C	1	0.962573	0.0996329	top half	DNMT3A R326C	DNMT3A R326C	CH-positive	81	1	top	1.35135
	DNMT3A_R326C	0.00858369	2	score_DNMT3A_R326C	0.109	DNMT3A_R326C	1	0.962573	0.0996329	top half	DNMT3A R326C	DNMT3A R326C	CH-positive	82	1	top	0.858369
	DNMT3A_R326C	0.025	2	score_DNMT3A_R326C	0.109	DNMT3A_R326C	1	0.962573	0.0996329	top half	DNMT3A R326C	DNMT3A R326C	CH-positive	83	1	top	2.5
	DNMT3A_R326C	0.101124	9	score_DNMT3A_R326C	0.109	DNMT3A_R326C	1	0.962573	0.0996329	top half	DNMT3A R326C	DNMT3A R326C	CH-positive	84	1	top	10.1124
	DNMT3A_R326C	0.0206186	2	score_DNMT3A_R326C	0.109	DNMT3A_R326C	1	0.962573	0.0996329	top half	DNMT3A R326C	DNMT3A R326C	CH-positive	85	1	top	2.06186
	DNMT3A_R326C	0.021978	2	score_DNMT3A_R326C	0.109	DNMT3A_R326C	1	0.962573	0.0996329	top half	DNMT3A R326C	DNMT3A R326C	CH-positive	86	1	top	2.1978
	DNMT3A_R326C	0.0208333	2	score_DNMT3A_R326C	0.109	DNMT3A_R326C	1	0.962573	0.0996329	top half	DNMT3A R326C	DNMT3A R326C	CH-positive	87	1	top	2.08333
	DNMT3A_R326C	0.0252101	3	score_DNMT3A_R326C	0.109	DNMT3A_R326C	1	0.962573	0.0996329	top half	DNMT3A R326C	DNMT3A R326C	CH-positive	88	1	top	2.52101
	DNMT3A_R326C	0.0172414	2	score_DNMT3A_R326C	0.109	DNMT3A_R326C	1	0.962573	0.0996329	top half	DNMT3A R326C	DNMT3A R326C	CH-positive	89	1	top	1.72414
	DNMT3A_R326C	0.0253165	2	score_DNMT3A_R326C	0.109	DNMT3A_R326C	1	0.962573	0.0996329	top half	DNMT3A R326C	DNMT3A R326C	CH-positive	90	1	top	2.53165
	DNMT3A_R326C	0.0192308	2	score_DNMT3A_R326C	0.109	DNMT3A_R326C	1	0.962573	0.0996329	top half	DNMT3A R326C	DNMT3A R326C	CH-positive	91	1	top	1.92308
	DNMT3A_R326C	0.105263	10	score_DNMT3A_R326C	0.109	DNMT3A_R326C	1	0.962573	0.0996329	top half	DNMT3A R326C	DNMT3A R326C	CH-positive	92	1	top	10.5263
	DNMT3A_R326C	0.123457	10	score_DNMT3A_R326C	0.109	DNMT3A_R326C	1	0.962573	0.0996329	top half	DNMT3A R326C	DNMT3A R326C	CH-positive	93	1	top	12.3457
	DNMT3A_R326C	0.0266667	2	score_DNMT3A_R326C	0.109	DNMT3A_R326C	1	0.962573	0.0996329	top half	DNMT3A R326C	DNMT3A R326C	CH-positive	94	1	top	2.66667
	DNMT3A_R326C	0.0434783	4	score_DNMT3A_R326C	0.109	DNMT3A_R326C	1	0.962573	0.0996329	top half	DNMT3A R326C	DNMT3A R326C	CH-positive	95	1	top	4.34783
	DNMT3A_R326C	0.107143	6	score_DNMT3A_R326C	0.109	DNMT3A_R326C	1	0.962573	0.0996329	top half	DNMT3A R326C	DNMT3A R326C	CH-positive	96	1	top	10.7143
	DNMT3A_R326C	0.0210526	2	score_DNMT3A_R326C	0.109	DNMT3A_R326C	1	0.962573	0.0996329	top half	DNMT3A R326C	DNMT3A R326C	CH-positive	97	1	top	2.10526
	DNMT3A_R326C	0.0227273	2	score_DNMT3A_R326C	0.109	DNMT3A_R326C	1	0.962573	0.0996329	top half	DNMT3A R326C	DNMT3A R326C	CH-positive	98	1	top	2.27273
	DNMT3A_R326C	0.0348837	3	score_DNMT3A_R326C	0.109	DNMT3A_R326C	1	0.962573	0.0996329	top half	DNMT3A R326C	DNMT3A R326C	CH-positive	99	1	top	3.48837
	DNMT3A_R326C	0.0212766	2	score_DNMT3A_R326C	0.109	DNMT3A_R326C	1	0.962573	0.0996329	top half	DNMT3A R326C	DNMT3A R326C	CH-positive	100	1	top	2.12766
	DNMT3A_R326C	0.05	5	score_DNMT3A_R326C	0.109	DNMT3A_R326C	1	0.962573	0.0996329	top half	DNMT3A R326C	DNMT3A R326C	CH-positive	101	1	top	5
	DNMT3A_R326C	0.0322581	3	score_DNMT3A_R326C	0.109	DNMT3A_R326C	1	0.962573	0.0996329	top half	DNMT3A R326C	DNMT3A R326C	CH-positive	102	1	top	3.22581
	DNMT3A_R326C	0.0378788	5	score_DNMT3A_R326C	0.109	DNMT3A_R326C	1	0.962573	0.0996329	top half	DNMT3A R326C	DNMT3A R326C	CH-positive	103	1	top	3.78788
	DNMT3A_R326C	0.0319149	3	score_DNMT3A_R326C	0.109	DNMT3A_R326C	1	0.962573	0.0996329	top half	DNMT3A R326C	DNMT3A R326C	CH-positive	104	1	top	3.19149
	DNMT3A_R326C	0.019802	2	score_DNMT3A_R326C	0.109	DNMT3A_R326C	1	0.962573	0.0996329	top half	DNMT3A R326C	DNMT3A R326C	CH-positive	105	1	top	1.9802
	DNMT3A_R326C	0.09	9	score_DNMT3A_R326C	0.109	DNMT3A_R326C	1	0.962573	0.0996329	top half	DNMT3A R326C	DNMT3A R326C	CH-positive	106	1	top	9
	DNMT3A_R326C	0.0733945	8	score_DNMT3A_R326C	0.109	DNMT3A_R326C	1	0.962573	0.0996329	top half	DNMT3A R326C	DNMT3A R326C	CH-positive	107	1	top	7.33945
	DNMT3A_R326C	0.0379747	3	score_DNMT3A_R326C	0.109	DNMT3A_R326C	1	0.962573	0.0996329	top half	DNMT3A R326C	DNMT3A R326C	CH-positive	108	1	top	3.79747
	DNMT3A_R326C	0.0136054	2	score_DNMT3A_R326C	0.109	DNMT3A_R326C	1	0.962573	0.0996329	top half	DNMT3A R326C	DNMT3A R326C	CH-positive	109	1	top	1.36054
	DNMT3A_R326C	0.018018	2	score_DNMT3A_R326C	0.109	DNMT3A_R326C	1	0.962573	0.0996329	top half	DNMT3A R326C	DNMT3A R326C	CH-positive	110	1	top	1.8018
	DNMT3A_R326C	0.0251046	6	score_DNMT3A_R326C	0.109	DNMT3A_R326C	1	0.962573	0.0996329	top half	DNMT3A R326C	DNMT3A R326C	CH-positive	111	1	top	2.51046
	DNMT3A_R326C	0.0555556	4	score_DNMT3A_R326C	0.109	DNMT3A_R326C	1	0.962573	0.0996329	top half	DNMT3A R326C	DNMT3A R326C	CH-positive	112	1	top	5.55556
	DNMT3A_R326C	0.0576923	6	score_DNMT3A_R326C	0.109	DNMT3A_R326C	1	0.962573	0.0996329	top half	DNMT3A R326C	DNMT3A R326C	CH-positive	113	1	top	5.76923
	DNMT3A_R326C	0.0172414	2	score_DNMT3A_R326C	0.109	DNMT3A_R326C	1	0.962573	0.0996329	top half	DNMT3A R326C	DNMT3A R326C	CH-positive	114	1	top	1.72414
	DNMT3A_R326C	0.0115607	2	score_DNMT3A_R326C	0.109	DNMT3A_R326C	1	0.962573	0.0996329	top half	DNMT3A R326C	DNMT3A R326C	CH-positive	115	1	top	1.15607
	DNMT3A_R326C	0.0148148	2	score_DNMT3A_R326C	0.109	DNMT3A_R326C	1	0.962573	0.0996329	top half	DNMT3A R326C	DNMT3A R326C	CH-positive	116	1	top	1.48148
	DNMT3A_R326C	0.054054	4	score_DNMT3A_R326C	0.109	DNMT3A_R326C	1	0.962573	0.0996329	top half	DNMT3A R326C	DNMT3A R326C	CH-positive	117	1	top	5.40541
	DNMT3A_R326C	0.0148148	2	score_DNMT3A_R326C	0.109	DNMT3A_R326C	1	0.962573	0.0996329	top half	DNMT3A R326C	DNMT3A R326C	CH-positive	118	1	top	1.48148
	DNMT3A_R326C	0.020202	2	score_DNMT3A_R326C	0.109	DNMT3A_R326C	1	0.962573	0.0996329	top half	DNMT3A R326C	DNMT3A R326C	CH-positive	119	1	top	2.0202
	DNMT3A_R326C	0.5	36	score_DNMT3A_R326C	0.109	DNMT3A_R326C	1	0.962573	0.0996329	top half	DNMT3A R326C	DNMT3A R326C	CH-positive	120	1	top	50
	DNMT3A_R326C	0.0178571	2	score_DNMT3A_R326C	0.109	DNMT3A_R326C	1	0.962573	0.0996329	top half	DNMT3A R326C	DNMT3A R326C	CH-positive	121	1	top	1.78571
	DNMT3A_R326C	0.0104712	2	score_DNMT3A_R326C	0.109	DNMT3A_R326C	1	0.962573	0.0996329	top half	DNMT3A R326C	DNMT3A R326C	CH-positive	122	1	top	1.04712
	DNMT3A_R326C	0.0222222	2	score_DNMT3A_R326C	0.109	DNMT3A_R326C	1	0.962573	0.0996329	top half	DNMT3A R326C	DNMT3A R326C	CH-positive	123	1	top	2.22222
	DNMT3A_R326C	0.0210526	2	score_DNMT3A_R326C	0.109	DNMT3A_R326C	1	0.962573	0.0996329	top half	DNMT3A R326C	DNMT3A R326C	CH-positive	124	1	top	2.10526
	DNMT3A_R326C	0.025	2	score_DNMT3A_R326C	0.109	DNMT3A_R326C	1	0.962573	0.0996329	top half	DNMT3A R326C	DNMT3A R326C	CH-positive	125	1	top	2.5
	DNMT3A_R326C	0.0933333	7	score_DNMT3A_R326C	0.109	DNMT3A_R326C	1	0.962573	0.0996329	top half	DNMT3A R326C	DNMT3A R326C	CH-positive	126	1	top	9.33333
	DNMT3A_R326C	0.113636	10	score_DNMT3A_R326C	0.109	DNMT3A_R326C	1	0.962573	0.0996329	top half	DNMT3A R326C	DNMT3A R326C	CH-positive	127	1	top	11.3636
	DNMT3A_R326C	0.0196078	2	score_DNMT3A_R326C	0.134	DNMT3A_R326C	1	0.872895	0.0996329	top half	DNMT3A R326C	DNMT3A R326C	CH-positive	128	1	top	1.96078
	DNMT3A_R326C	0.0222222	2	score_DNMT3A_R326C	0.134	DNMT3A_R326C	1	0.872895	0.0996329	top half	DNMT3A R326C	DNMT3A R326C	CH-positive	129	1	top	2.22222
	DNMT3A_R326C	0.0229885	2	score_DNMT3A_R326C	0.134	DNMT3A_R326C	1	0.872895	0.0996329	top half	DNMT3A R326C	DNMT3A R326C	CH-positive	130	1	top	2.29885
	DNMT3A_R326C	0.057971	4	score_DNMT3A_R326C	0.134	DNMT3A_R326C	1	0.872895	0.0996329	top half	DNMT3A R326C	DNMT3A R326C	CH-positive	131	1	top	5.7971
	DNMT3A_R326C	0.0291971	4	score_DNMT3A_R326C	0.134	DNMT3A_R326C	1	0.872895	0.0996329	top half	DNMT3A R326C	DNMT3A R326C	CH-positive	132	1	top	2.91971
	DNMT3A_R326C	0.0188679	2	score_DNMT3A_R326C	0.134	DNMT3A_R326C	1	0.872895	0.0996329	top half	DNMT3A R326C	DNMT3A R326C	CH-positive	133	1	top	1.88679
	DNMT3A_R326C	0.0263158	2	score_DNMT3A_R326C	0.134	DNMT3A_R326C	1	0.872895	0.0996329	top half	DNMT3A R326C	DNMT3A R326C	CH-positive	134	1	top	2.63158
	DNMT3A_R326C	0.0263158	2	score_DNMT3A_R326C	0.134	DNMT3A_R326C	1	0.872895	0.0996329	top half	DNMT3A R326C	DNMT3A R326C	CH-positive	135	1	top	2.63158
	DNMT3A_R326C	0.0172414	2	score_DNMT3A_R326C	0.134	DNMT3A_R326C	1	0.872895	0.0996329	top half	DNMT3A R326C	DNMT3A R326C	CH-positive	136	1	top	1.72414
	DNMT3A_R326C	0.0509554	8	score_DNMT3A_R326C	0.134	DNMT3A_R326C	1	0.872895	0.0996329	top half	DNMT3A R326C	DNMT3A R326C	CH-positive	137	1	top	5.09554
	DNMT3A_R326C	0.157895	15	score_DNMT3A_R326C	0.134	DNMT3A_R326C	1	0.872895	0.0996329	top half	DNMT3A R326C	DNMT3A R326C	CH-positive	138	1	top	15.7895
	DNMT3A_R326C	0.0217391	2	score_DNMT3A_R326C	0.134	DNMT3A_R326C	1	0.872895	0.0996329	top half	DNMT3A R326C	DNMT3A R326C	CH-positive	139	1	top	2.17391
	DNMT3A_R326C	0.06	6	score_DNMT3A_R326C	0.134	DNMT3A_R326C	1	0.872895	0.0996329	top half	DNMT3A R326C	DNMT3A R326C	CH-positive	140	1	top	6
	DNMT3A_R326C	0.102273	9	score_DNMT3A_R326C	0.134	DNMT3A_R326C	1	0.872895	0.0996329	top half	DNMT3A R326C	DNMT3A R326C	CH-positive	141	1	top	10.2273
	DNMT3A_R326C	0.015873	2	score_DNMT3A_R326C	0.134	DNMT3A_R326C	1	0.872895	0.0996329	top half	DNMT3A R326C	DNMT3A R326C	CH-positive	142	1	top	1.5873
	DNMT3A_R326C	0.0232558	2	score_DNMT3A_R326C	0.134	DNMT3A_R326C	1	0.872895	0.0996329	top half	DNMT3A R326C	DNMT3A R326C	CH-positive	143	1	top	2.32558
	DNMT3A_R326C	0.0189873	3	score_DNMT3A_R326C	0.134	DNMT3A_R326C	1	0.872895	0.0996329	top half	DNMT3A R326C	DNMT3A R326C	CH-positive	144	1	top	1.89873
	DNMT3A_R326C	0.0168067	2	score_DNMT3A_R326C	0.134	DNMT3A_R326C	1	0.872895	0.0996329	top half	DNMT3A R326C	DNMT3A R326C	CH-positive	145	1	top	1.68067
	DNMT3A_R326C	0.0223881	3	score_DNMT3A_R326C	0.134	DNMT3A_R326C	1	0.872895	0.0996329	top half	DNMT3A R326C	DNMT3A R326C	CH-positive	146	1	top	2.23881
	DNMT3A_R326C	0.0392157	4	score_DNMT3A_R326C	0.134	DNMT3A_R326C	1	0.872895	0.0996329	top half	DNMT3A R326C	DNMT3A R326C	CH-positive	147	1	top	3.92157
	DNMT3A_R326C	0.0319149	3	score_DNMT3A_R326C	0.134	DNMT3A_R326C	1	0.872895	0.0996329	top half	DNMT3A R326C	DNMT3A R326C	CH-positive	148	1	top	3.19149
	DNMT3A_R326C	0.0196078	2	score_DNMT3A_R326C	0.134	DNMT3A_R326C	1	0.872895	0.0996329	top half	DNMT3A R326C	DNMT3A R326C	CH-positive	149	1	top	1.96078
	DNMT3A_R326C	0.025641	2	score_DNMT3A_R326C	0.134	DNMT3A_R326C	1	0.872895	0.0996329	top half	DNMT3A R326C	DNMT3A R326C	CH-positive	150	1	top	2.5641
	DNMT3A_R326C	0.0119761	2	score_DNMT3A_R326C	0.134	DNMT3A_R326C	1	0.872895	0.0996329	top half	DNMT3A R326C	DNMT3A R326C	CH-positive	151	1	top	1.1976
	DNMT3A_R326C	0.0188679	2	score_DNMT3A_R326C	0.134	DNMT3A_R326C	1	0.872895	0.0996329	top half	DNMT3A R326C	DNMT3A R326C	CH-positive	152	1	top	1.88679
	DNMT3A_R326C	0.0204082	2	score_DNMT3A_R326C	0.134	DNMT3A_R326C	1	0.872895	0.0996329	top half	DNMT3A R326C	DNMT3A R326C	CH-positive	153	1	top	2.04082
	DNMT3A_R326C	0.0508475	3	score_DNMT3A_R326C	0.134	DNMT3A_R326C	1	0.872895	0.0996329	top half	DNMT3A R326C	DNMT3A R326C	CH-positive	154	1	top	5.08475
	DNMT3A_R326C	0.0124224	2	score_DNMT3A_R326C	0.134	DNMT3A_R326C	1	0.872895	0.0996329	top half	DNMT3A R326C	DNMT3A R326C	CH-positive	155	1	top	1.24224
	DNMT3A_R326C	0.0151515	2	score_DNMT3A_R326C	0.134	DNMT3A_R326C	1	0.872895	0.0996329	top half	DNMT3A R326C	DNMT3A R326C	CH-positive	156	1	top	1.51515
	DNMT3A_R326C	0.012987	2	score_DNMT3A_R326C	0.134	DNMT3A_R326C	1	0.872895	0.0996329	top half	DNMT3A R326C	DNMT3A R326C	CH-positive	157	1	top	1.2987
	DNMT3A_R326C	0.0549451	5	score_DNMT3A_R326C	0.134	DNMT3A_R326C	1	0.872895	0.0996329	top half	DNMT3A R326C	DNMT3A R326C	CH-positive	158	1	top	5.49451
	DNMT3A_R326C	0.0428571	3	score_DNMT3A_R326C	0.134	DNMT3A_R326C	1	0.872895	0.0996329	top half	DNMT3A R326C	DNMT3A R326C	CH-positive	159	1	top	4.28571
	DNMT3A_R326C	0.0441177	3	score_DNMT3A_R326C	0.134	DNMT3A_R326C	1	0.872895	0.0996329	top half	DNMT3A R326C	DNMT3A R326C	CH-positive	160	1	top	4.41176
	DNMT3A_R326C	0.0350877	4	score_DNMT3A_R326C	0.134	DNMT3A_R326C	1	0.872895	0.0996329	top half	DNMT3A R326C	DNMT3A R326C	CH-positive	161	1	top	3.50877
	DNMT3A_R326C	0.021978	2	score_DNMT3A_R326C	0.134	DNMT3A_R326C	1	0.872895	0.0996329	top half	DNMT3A R326C	DNMT3A R326C	CH-positive	162	1	top	2.1978
	DNMT3A_R326C	0.0240964	2	score_DNMT3A_R326C	0.359	DNMT3A_R326C	1	0.444906	0.0996329	top half	DNMT3A R326C	DNMT3A R326C	CH-positive	163	1	top	2.40964
	DNMT3A_R326C	0.0795455	7	score_DNMT3A_R326C	0.359	DNMT3A_R326C	1	0.444906	0.0996329	top half	DNMT3A R326C	DNMT3A R326C	CH-positive	164	1	top	7.95455
	DNMT3A_R326C	0.114943	10	score_DNMT3A_R326C	0.359	DNMT3A_R326C	1	0.444906	0.0996329	top half	DNMT3A R326C	DNMT3A R326C	CH-positive	165	1	top	11.4943
	DNMT3A_R326C	0.037037	3	score_DNMT3A_R326C	0.496	DNMT3A_R326C	1	0.304518	0.0996329	top half	DNMT3A R326C	DNMT3A R326C	CH-positive	166	1	top	3.7037
	DNMT3A_R326C	0.019802	2	score_DNMT3A_R326C	0.496	DNMT3A_R326C	1	0.304518	0.0996329	top half	DNMT3A R326C	DNMT3A R326C	CH-positive	167	1	top	1.9802
	DNMT3A_R326C	0.0337838	5	score_DNMT3A_R326C	0.496	DNMT3A_R326C	1	0.304518	0.0996329	top half	DNMT3A R326C	DNMT3A R326C	CH-positive	168	1	top	3.37838
	DNMT3A_R326C	0.0266667	2	score_DNMT3A_R326C	0.496	DNMT3A_R326C	1	0.304518	0.0996329	top half	DNMT3A R326C	DNMT3A R326C	CH-positive	169	1	top	2.66667
	DNMT3A_R326C	0.0172414	2	score_DNMT3A_R326C	0.496	DNMT3A_R326C	1	0.304518	0.0996329	top half	DNMT3A R326C	DNMT3A R326C	CH-positive	170	1	top	1.72414
	DNMT3A_R326C	0.0344828	3	score_DNMT3A_R326C	0.496	DNMT3A_R326C	1	0.304518	0.0996329	top half	DNMT3A R326C	DNMT3A R326C	CH-positive	171	1	top	3.44828
	DNMT3A_R326C	0.123596	11	score_DNMT3A_R326C	0.496	DNMT3A_R326C	1	0.304518	0.0996329	top half	DNMT3A R326C	DNMT3A R326C	CH-positive	172	1	top	12.3596
	DNMT3A_R326C	0.0285714	2	score_DNMT3A_R326C	0.496	DNMT3A_R326C	1	0.304518	0.0996329	top half	DNMT3A R326C	DNMT3A R326C	CH-positive	173	1	top	2.85714
	DNMT3A_R326C	0.0192308	2	score_DNMT3A_R326C	0.496	DNMT3A_R326C	1	0.304518	0.0996329	top half	DNMT3A R326C	DNMT3A R326C	CH-positive	174	1	top	1.92308
	DNMT3A_R326C	0.0229885	2	score_DNMT3A_R326C	0.496	DNMT3A_R326C	1	0.304518	0.0996329	top half	DNMT3A R326C	DNMT3A R326C	CH-positive	175	1	top	2.29885
	DNMT3A_R326C	0.0263158	2	score_DNMT3A_R326C	0.496	DNMT3A_R326C	1	0.304518	0.0996329	top half	DNMT3A R326C	DNMT3A R326C	CH-positive	176	1	top	2.63158
	DNMT3A_R326C	0.0272727	3	score_DNMT3A_R326C	0.496	DNMT3A_R326C	1	0.304518	0.0996329	top half	DNMT3A R326C	DNMT3A R326C	CH-positive	177	1	top	2.72727
	DNMT3A_R326C	0.0263158	2	score_DNMT3A_R326C	0.66	DNMT3A_R326C	1	0.180456	0.0996329	top half	DNMT3A R326C	DNMT3A R326C	CH-positive	178	1	top	2.63158
	DNMT3A_R326C	0.0185185	2	score_DNMT3A_R326C	0.738	DNMT3A_R326C	1	0.131944	0.0996329	top half	DNMT3A R326C	DNMT3A R326C	CH-positive	179	1	top	1.85185
	DNMT3A_R326C	0.02	2	score_DNMT3A_R326C	0.738	DNMT3A_R326C	1	0.131944	0.0996329	top half	DNMT3A R326C	DNMT3A R326C	CH-positive	180	1	top	2
	DNMT3A_R326C	0.0428571	3	score_DNMT3A_R326C	0.738	DNMT3A_R326C	1	0.131944	0.0996329	top half	DNMT3A R326C	DNMT3A R326C	CH-positive	181	1	top	4.28571
	DNMT3A_R326C	0.0168067	2	score_DNMT3A_R326C	0.738	DNMT3A_R326C	1	0.131944	0.0996329	top half	DNMT3A R326C	DNMT3A R326C	CH-positive	182	1	top	1.68067
	DNMT3A_R326C	0.0170455	3	score_DNMT3A_R326C	0.738	DNMT3A_R326C	1	0.131944	0.0996329	top half	DNMT3A R326C	DNMT3A R326C	CH-positive	183	1	top	1.70455
	DNMT3A_R326C	0.0235294	2	score_DNMT3A_R326C	0.738	DNMT3A_R326C	1	0.131944	0.0996329	top half	DNMT3A R326C	DNMT3A R326C	CH-positive	184	1	top	2.35294
	DNMT3A_R326C	0.016129	2	score_DNMT3A_R326C	0.738	DNMT3A_R326C	1	0.131944	0.0996329	top half	DNMT3A R326C	DNMT3A R326C	CH-positive	185	1	top	1.6129
	DNMT3A_R326C	0.0447761	3	score_DNMT3A_R326C	0.738	DNMT3A_R326C	1	0.131944	0.0996329	top half	DNMT3A R326C	DNMT3A R326C	CH-positive	186	1	top	4.47761
	DNMT3A_R326C	0.0175439	2	score_DNMT3A_R326C	0.738	DNMT3A_R326C	1	0.131944	0.0996329	top half	DNMT3A R326C	DNMT3A R326C	CH-positive	187	1	top	1.75439
	DNMT3A_R326C	0.233333	21	score_DNMT3A_R326C	0.738	DNMT3A_R326C	1	0.131944	0.0996329	top half	DNMT3A R326C	DNMT3A R326C	CH-positive	188	1	top	23.3333
	DNMT3A_R326C	0.0795455	7	score_DNMT3A_R326C	0.738	DNMT3A_R326C	1	0.131944	0.0996329	top half	DNMT3A R326C	DNMT3A R326C	CH-positive	189	1	top	7.95455
	DNMT3A_R326C	0.0168067	2	score_DNMT3A_R326C	0.738	DNMT3A_R326C	1	0.131944	0.0996329	top half	DNMT3A R326C	DNMT3A R326C	CH-positive	190	1	top	1.68067
	DNMT3A_R326C	0.0689655	6	score_DNMT3A_R326C	0.738	DNMT3A_R326C	1	0.131944	0.0996329	top half	DNMT3A R326C	DNMT3A R326C	CH-positive	191	1	top	6.89655
	DNMT3A_R326C	0.015748	2	score_DNMT3A_R326C	0.738	DNMT3A_R326C	1	0.131944	0.0996329	top half	DNMT3A R326C	DNMT3A R326C	CH-positive	192	1	top	1.5748
	DNMT3A_R326C	0.021978	2	score_DNMT3A_R326C	0.738	DNMT3A_R326C	1	0.131944	0.0996329	top half	DNMT3A R326C	DNMT3A R326C	CH-positive	193	1	top	2.1978
	DNMT3A_R326C	0.0363636	4	score_DNMT3A_R326C	0.738	DNMT3A_R326C	1	0.131944	0.0996329	top half	DNMT3A R326C	DNMT3A R326C	CH-positive	194	1	top	3.63636
	DNMT3A_R326C	0.025974	2	score_DNMT3A_R326C	0.738	DNMT3A_R326C	1	0.131944	0.0996329	top half	DNMT3A R326C	DNMT3A R326C	CH-positive	195	2	bottom	2.5974
	DNMT3A_R326C	0.0145985	2	score_DNMT3A_R326C	0.738	DNMT3A_R326C	1	0.131944	0.0996329	top half	DNMT3A R326C	DNMT3A R326C	CH-positive	196	2	bottom	1.45985
	DNMT3A_R326C	0.116279	10	score_DNMT3A_R326C	0.738	DNMT3A_R326C	1	0.131944	0.0996329	top half	DNMT3A R326C	DNMT3A R326C	CH-positive	197	2	bottom	11.6279
	DNMT3A_R326C	0.0204082	2	score_DNMT3A_R326C	0.738	DNMT3A_R326C	1	0.131944	0.0996329	top half	DNMT3A R326C	DNMT3A R326C	CH-positive	198	2	bottom	2.04082
	DNMT3A_R326C	0.0526316	4	score_DNMT3A_R326C	0.738	DNMT3A_R326C	1	0.131944	0.0996329	top half	DNMT3A R326C	DNMT3A R326C	CH-positive	199	2	bottom	5.26316
	DNMT3A_R326C	0.031579	3	score_DNMT3A_R326C	0.738	DNMT3A_R326C	1	0.131944	0.0996329	top half	DNMT3A R326C	DNMT3A R326C	CH-positive	200	2	bottom	3.15789
	DNMT3A_R326C	0.0238095	2	score_DNMT3A_R326C	0.795	DNMT3A_R326C	1	0.0996329	0.0996329	top half	DNMT3A R326C	DNMT3A R326C	CH-positive	201	2	bottom	2.38095
	DNMT3A_R326C	0.0238095	2	score_DNMT3A_R326C	0.795	DNMT3A_R326C	1	0.0996329	0.0996329	top half	DNMT3A R326C	DNMT3A R326C	CH-positive	202	2	bottom	2.38095
	DNMT3A_R326C	0.0215054	2	score_DNMT3A_R326C	0.795	DNMT3A_R326C	1	0.0996329	0.0996329	top half	DNMT3A R326C	DNMT3A R326C	CH-positive	203	2	bottom	2.15054
	DNMT3A_R326C	0.0545455	6	score_DNMT3A_R326C	0.795	DNMT3A_R326C	1	0.0996329	0.0996329	top half	DNMT3A R326C	DNMT3A R326C	CH-positive	204	2	bottom	5.45455
	DNMT3A_R326C	0.0273973	2	score_DNMT3A_R326C	0.795	DNMT3A_R326C	1	0.0996329	0.0996329	bottom half	DNMT3A R326C	DNMT3A R326C	CH-positive	205	2	bottom	2.73973
	DNMT3A_R326C	0.0384615	2	score_DNMT3A_R326C	0.795	DNMT3A_R326C	1	0.0996329	0.0996329	top half	DNMT3A R326C	DNMT3A R326C	CH-positive	206	2	bottom	3.84615
	DNMT3A_R326C	0.075	6	score_DNMT3A_R326C	0.795	DNMT3A_R326C	1	0.0996329	0.0996329	top half	DNMT3A R326C	DNMT3A R326C	CH-positive	207	2	bottom	7.5
	DNMT3A_R326C	0.015625	2	score_DNMT3A_R326C	0.795	DNMT3A_R326C	1	0.0996329	0.0996329	top half	DNMT3A R326C	DNMT3A R326C	CH-positive	208	2	bottom	1.5625
	DNMT3A_R326C	0.013245	2	score_DNMT3A_R326C	0.795	DNMT3A_R326C	1	0.0996329	0.0996329	bottom half	DNMT3A R326C	DNMT3A R326C	CH-positive	209	2	bottom	1.3245
	DNMT3A_R326C	0.0394737	3	score_DNMT3A_R326C	0.795	DNMT3A_R326C	1	0.0996329	0.0996329	bottom half	DNMT3A R326C	DNMT3A R326C	CH-positive	210	2	bottom	3.94737
	DNMT3A_R326C	0.0666667	5	score_DNMT3A_R326C	0.795	DNMT3A_R326C	1	0.0996329	0.0996329	top half	DNMT3A R326C	DNMT3A R326C	CH-positive	211	2	bottom	6.66667
	DNMT3A_R326C	0.355263	27	score_DNMT3A_R326C	0.829	DNMT3A_R326C	1	0.0814455	0.0996329	bottom half	DNMT3A R326C	DNMT3A R326C	CH-positive	212	2	bottom	35.5263
	DNMT3A_R326C	0.00900901	2	score_DNMT3A_R326C	0.829	DNMT3A_R326C	1	0.0814455	0.0996329	bottom half	DNMT3A R326C	DNMT3A R326C	CH-positive	213	2	bottom	0.900901
	DNMT3A_R326C	0.0294118	3	score_DNMT3A_R326C	0.829	DNMT3A_R326C	1	0.0814455	0.0996329	bottom half	DNMT3A R326C	DNMT3A R326C	CH-positive	214	2	bottom	2.94118
	DNMT3A_R326C	0.0515464	5	score_DNMT3A_R326C	0.836	DNMT3A_R326C	1	0.0777937	0.0996329	bottom half	DNMT3A R326C	DNMT3A R326C	CH-positive	215	2	bottom	5.15464
	DNMT3A_R326C	0.0555556	6	score_DNMT3A_R326C	0.836	DNMT3A_R326C	1	0.0777937	0.0996329	bottom half	DNMT3A R326C	DNMT3A R326C	CH-positive	216	2	bottom	5.55556
	DNMT3A_R326C	0.03125	2	score_DNMT3A_R326C	0.867	DNMT3A_R326C	1	0.0619809	0.0996329	bottom half	DNMT3A R326C	DNMT3A R326C	CH-positive	217	2	bottom	3.125
	DNMT3A_R326C	0.0465116	4	score_DNMT3A_R326C	0.867	DNMT3A_R326C	1	0.0619809	0.0996329	bottom half	DNMT3A R326C	DNMT3A R326C	CH-positive	218	2	bottom	4.65116
	DNMT3A_R326C	0.0347826	4	score_DNMT3A_R326C	0.867	DNMT3A_R326C	1	0.0619809	0.0996329	bottom half	DNMT3A R326C	DNMT3A R326C	CH-positive	219	2	bottom	3.47826
	DNMT3A_R326C	0.025974	2	score_DNMT3A_R326C	0.867	DNMT3A_R326C	1	0.0619809	0.0996329	bottom half	DNMT3A R326C	DNMT3A R326C	CH-positive	220	2	bottom	2.5974
	DNMT3A_R326C	0.027027	2	score_DNMT3A_R326C	0.867	DNMT3A_R326C	1	0.0619809	0.0996329	bottom half	DNMT3A R326C	DNMT3A R326C	CH-positive	221	2	bottom	2.7027
	DNMT3A_R326C	0.02	2	score_DNMT3A_R326C	0.881	DNMT3A_R326C	1	0.0550241	0.0996329	bottom half	DNMT3A R326C	DNMT3A R326C	CH-positive	222	2	bottom	2
	DNMT3A_R326C	0.0747664	8	score_DNMT3A_R326C	0.881	DNMT3A_R326C	1	0.0550241	0.0996329	bottom half	DNMT3A R326C	DNMT3A R326C	CH-positive	223	2	bottom	7.47664
	DNMT3A_R326C	0.0175439	2	score_DNMT3A_R326C	0.881	DNMT3A_R326C	1	0.0550241	0.0996329	bottom half	DNMT3A R326C	DNMT3A R326C	CH-positive	224	2	bottom	1.75439
	DNMT3A_R326C	0.039604	4	score_DNMT3A_R326C	0.881	DNMT3A_R326C	1	0.0550241	0.0996329	bottom half	DNMT3A R326C	DNMT3A R326C	CH-positive	225	2	bottom	3.9604
	DNMT3A_R326C	0.00995025	2	score_DNMT3A_R326C	0.881	DNMT3A_R326C	1	0.0550241	0.0996329	bottom half	DNMT3A R326C	DNMT3A R326C	CH-positive	226	2	bottom	0.995025
	DNMT3A_R326C	0.0352941	3	score_DNMT3A_R326C	0.881	DNMT3A_R326C	1	0.0550241	0.0996329	bottom half	DNMT3A R326C	DNMT3A R326C	CH-positive	227	2	bottom	3.52941
	DNMT3A_R326C	0.0357143	2	score_DNMT3A_R326C	0.881	DNMT3A_R326C	1	0.0550241	0.0996329	bottom half	DNMT3A R326C	DNMT3A R326C	CH-positive	228	2	bottom	3.57143
	DNMT3A_R326C	0.112245	11	score_DNMT3A_R326C	0.881	DNMT3A_R326C	1	0.0550241	0.0996329	bottom half	DNMT3A R326C	DNMT3A R326C	CH-positive	229	2	bottom	11.2245
	DNMT3A_R326C	0.0172414	2	score_DNMT3A_R326C	0.881	DNMT3A_R326C	1	0.0550241	0.0996329	bottom half	DNMT3A R326C	DNMT3A R326C	CH-positive	230	2	bottom	1.72414
	DNMT3A_R326C	0.020202	2	score_DNMT3A_R326C	0.881	DNMT3A_R326C	1	0.0550241	0.0996329	bottom half	DNMT3A R326C	DNMT3A R326C	CH-positive	231	2	bottom	2.0202
	DNMT3A_R326C	0.386667	29	score_DNMT3A_R326C	0.881	DNMT3A_R326C	1	0.0550241	0.0996329	bottom half	DNMT3A R326C	DNMT3A R326C	CH-positive	232	2	bottom	38.6667
	DNMT3A_R326C	0.0192308	2	score_DNMT3A_R326C	0.881	DNMT3A_R326C	1	0.0550241	0.0996329	bottom half	DNMT3A R326C	DNMT3A R326C	CH-positive	233	2	bottom	1.92308
	DNMT3A_R326C	0.0434783	3	score_DNMT3A_R326C	0.881	DNMT3A_R326C	1	0.0550241	0.0996329	bottom half	DNMT3A R326C	DNMT3A R326C	CH-positive	234	2	bottom	4.34783
	DNMT3A_R326C	0.0119761	2	score_DNMT3A_R326C	0.881	DNMT3A_R326C	1	0.0550241	0.0996329	bottom half	DNMT3A R326C	DNMT3A R326C	CH-positive	235	2	bottom	1.1976
	DNMT3A_R326C	0.0192308	2	score_DNMT3A_R326C	0.881	DNMT3A_R326C	1	0.0550241	0.0996329	bottom half	DNMT3A R326C	DNMT3A R326C	CH-positive	236	2	bottom	1.92308
	DNMT3A_R326C	0.015625	2	score_DNMT3A_R326C	0.881	DNMT3A_R326C	1	0.0550241	0.0996329	bottom half	DNMT3A R326C	DNMT3A R326C	CH-positive	237	2	bottom	1.5625
	DNMT3A_R326C	0.341176	29	score_DNMT3A_R326C	0.881	DNMT3A_R326C	1	0.0550241	0.0996329	bottom half	DNMT3A R326C	DNMT3A R326C	CH-positive	238	2	bottom	34.1176
	DNMT3A_R326C	0.113636	15	score_DNMT3A_R326C	0.881	DNMT3A_R326C	1	0.0550241	0.0996329	bottom half	DNMT3A R326C	DNMT3A R326C	CH-positive	239	2	bottom	11.3636
	DNMT3A_R326C	0.028169	2	score_DNMT3A_R326C	0.881	DNMT3A_R326C	1	0.0550241	0.0996329	bottom half	DNMT3A R326C	DNMT3A R326C	CH-positive	240	2	bottom	2.8169
	DNMT3A_R326C	0.0246914	2	score_DNMT3A_R326C	0.881	DNMT3A_R326C	1	0.0550241	0.0996329	bottom half	DNMT3A R326C	DNMT3A R326C	CH-positive	241	2	bottom	2.46914
	DNMT3A_R326C	0.0196078	2	score_DNMT3A_R326C	0.881	DNMT3A_R326C	1	0.0550241	0.0996329	bottom half	DNMT3A R326C	DNMT3A R326C	CH-positive	242	2	bottom	1.96078
	DNMT3A_R326C	0.017094	2	score_DNMT3A_R326C	0.881	DNMT3A_R326C	1	0.0550241	0.0996329	bottom half	DNMT3A R326C	DNMT3A R326C	CH-positive	243	2	bottom	1.7094
	DNMT3A_R326C	0.025	2	score_DNMT3A_R326C	0.881	DNMT3A_R326C	1	0.0550241	0.0996329	bottom half	DNMT3A R326C	DNMT3A R326C	CH-positive	244	2	bottom	2.5
	DNMT3A_R326C	0.02	2	score_DNMT3A_R326C	0.881	DNMT3A_R326C	1	0.0550241	0.0996329	bottom half	DNMT3A R326C	DNMT3A R326C	CH-positive	245	2	bottom	2
	DNMT3A_R326C	0.14	14	score_DNMT3A_R326C	0.881	DNMT3A_R326C	1	0.0550241	0.0996329	bottom half	DNMT3A R326C	DNMT3A R326C	CH-positive	246	2	bottom	14
	DNMT3A_R326C	0.0394737	3	score_DNMT3A_R326C	0.881	DNMT3A_R326C	1	0.0550241	0.0996329	bottom half	DNMT3A R326C	DNMT3A R326C	CH-positive	247	2	bottom	3.94737
	DNMT3A_R326C	0.0421053	4	score_DNMT3A_R326C	0.881	DNMT3A_R326C	1	0.0550241	0.0996329	bottom half	DNMT3A R326C	DNMT3A R326C	CH-positive	248	2	bottom	4.21053
	DNMT3A_R326C	0.0454546	4	score_DNMT3A_R326C	0.881	DNMT3A_R326C	1	0.0550241	0.0996329	bottom half	DNMT3A R326C	DNMT3A R326C	CH-positive	249	2	bottom	4.54545
	DNMT3A_R326C	0.20339	12	score_DNMT3A_R326C	0.881	DNMT3A_R326C	1	0.0550241	0.0996329	bottom half	DNMT3A R326C	DNMT3A R326C	CH-positive	250	2	bottom	20.339
	DNMT3A_R326C	0.116883	9	score_DNMT3A_R326C	0.881	DNMT3A_R326C	1	0.0550241	0.0996329	bottom half	DNMT3A R326C	DNMT3A R326C	CH-positive	251	2	bottom	11.6883
	DNMT3A_R326C	0.0176991	2	score_DNMT3A_R326C	0.881	DNMT3A_R326C	1	0.0550241	0.0996329	bottom half	DNMT3A R326C	DNMT3A R326C	CH-positive	252	2	bottom	1.76991
	DNMT3A_R326C	0.0537634	5	score_DNMT3A_R326C	0.881	DNMT3A_R326C	1	0.0550241	0.0996329	bottom half	DNMT3A R326C	DNMT3A R326C	CH-positive	253	2	bottom	5.37634
	DNMT3A_R326C	0.304878	25	score_DNMT3A_R326C	0.881	DNMT3A_R326C	1	0.0550241	0.0996329	bottom half	DNMT3A R326C	DNMT3A R326C	CH-positive	254	2	bottom	30.4878
	DNMT3A_R326C	0.0373832	4	score_DNMT3A_R326C	0.881	DNMT3A_R326C	1	0.0550241	0.0996329	bottom half	DNMT3A R326C	DNMT3A R326C	CH-positive	255	2	bottom	3.73832
	DNMT3A_R326C	0.0416667	3	score_DNMT3A_R326C	0.881	DNMT3A_R326C	1	0.0550241	0.0996329	bottom half	DNMT3A R326C	DNMT3A R326C	CH-positive	256	2	bottom	4.16667
	DNMT3A_R326C	0.0202703	3	score_DNMT3A_R326C	0.881	DNMT3A_R326C	1	0.0550241	0.0996329	bottom half	DNMT3A R326C	DNMT3A R326C	CH-positive	257	2	bottom	2.02703
	DNMT3A_R326C	0.025974	2	score_DNMT3A_R326C	0.881	DNMT3A_R326C	1	0.0550241	0.0996329	bottom half	DNMT3A R326C	DNMT3A R326C	CH-positive	258	2	bottom	2.5974
	DNMT3A_R326C	0.0185185	2	score_DNMT3A_R326C	0.881	DNMT3A_R326C	1	0.0550241	0.0996329	bottom half	DNMT3A R326C	DNMT3A R326C	CH-positive	259	2	bottom	1.85185
	DNMT3A_R326C	0.0325203	4	score_DNMT3A_R326C	0.881	DNMT3A_R326C	1	0.0550241	0.0996329	bottom half	DNMT3A R326C	DNMT3A R326C	CH-positive	260	2	bottom	3.25203
	DNMT3A_R326C	0.0263158	2	score_DNMT3A_R326C	0.881	DNMT3A_R326C	1	0.0550241	0.0996329	bottom half	DNMT3A R326C	DNMT3A R326C	CH-positive	261	2	bottom	2.63158
	DNMT3A_R326C	0.021978	2	score_DNMT3A_R326C	0.881	DNMT3A_R326C	1	0.0550241	0.0996329	bottom half	DNMT3A R326C	DNMT3A R326C	CH-positive	262	2	bottom	2.1978
	DNMT3A_R326C	0.13253	11	score_DNMT3A_R326C	0.881	DNMT3A_R326C	1	0.0550241	0.0996329	bottom half	DNMT3A R326C	DNMT3A R326C	CH-positive	263	2	bottom	13.253
[truncated: 8,369 more rows]

## Sheet: fig4
	Source data fig 4 and extended data fig 7
[truncated: 2,879 more rows]

## Sheet: fig5
	Source data fig 5
[truncated: 97 more rows]

## Sheet: extended_fig1
	Source data - extended data fig1
[truncated: 241 more rows]

[truncated: 12 more sheets: extended_fig2, extended_fig3, extended_fig4a, extended_fig4b, extended_fig6, extended_fig8a, extended_fig8b, extended_fig8c, extended_fig8d, extended_fig8e, extended_fig9, extended_fig10]
